# Supplementary material for: Global Food Demand Scenarios for the 21st Century
Source: PLoS One. 2015 Nov 4;10(11):e0139201. doi: 10.1371/journal.pone.0139201 (PMC4633131; doi:10.1371/journal.pone.0139201)
Supplement: S1 Dataset — Datasets of the historical period and SRES scenario projections are included in a Excel file. The data are available on country and regional resolution for total and animal-based food calorie demand as well as for income and population data. (ZIP) [file pone.0139201.s015.zip]

Archive with 1 entries (1 files):
- rolinski_supplement.xls
