# Supplementary material for: Global Food Demand Scenarios for the 21st Century
Source: PLoS One. 2015 Nov 4;10(11):e0139201. doi: 10.1371/journal.pone.0139201 (PMC4633131; doi:10.1371/journal.pone.0139201)
Supplement: S1 Dataset — Datasets of the historical period and SRES scenario projections are included in a Excel file. The data are available on country and regional resolution for total and animal-based food calorie demand as well as for income and population data. (ZIP) [file pone.0139201.s015.zip › rolinski_supplement.xls]

## Sheet: Info
Supplement to the article
Bodirsky, B.L., Rolinski, S., Biewald, A., Weindl, I., Popp, A., and Lotze-Campen, H.: Global food demand projections for the 21st century, in preparation, 2012.
This spreadsheat has the following sheats
Sheat name	Topic	Time	Time intervals	SRES Scenario	Unit
demand_pc_history	Food demand per capita	1961-2007	yearly		kcal per capita per day
demand_pc_a1	Food demand per capita	1990-2100	5 years	A1	kcal per capita per day
demand_pc_a2	Food demand per capita	1990-2100	5 years	A2	kcal per capita per day
demand_pc_b1	Food demand per capita	1990-2100	5 years	B1	kcal per capita per day
demand_pc_b2	Food demand per capita	1990-2100	5 years	B2	kcal per capita per day
lvst_shr_history	Share of animal-based calories	1961-2007	yearly		share
lvst_shr_a1	Share of animal-based calories	1990-2100	5 years	A1	share
lvst_shr_a2	Share of animal-based calories	1990-2100	5 years	A2	share
lvst_shr_b1	Share of animal-based calories	1990-2100	5 years	B1	share
lvst_shr_b2	Share of animal-based calories	1990-2100	5 years	B2	share
pop_history	Population	1961-2007	yearly		Million inhabitants
pop_a1	Population	1990-2100	5 years	A1	Million inhabitants
pop_a2	Population	1990-2100	5 years	A2	Million inhabitants
pop_b1	Population	1990-2100	5 years	B1	Million inhabitants
pop_b2	Population	1990-2100	5 years	B2	Million inhabitants
demand_history	Food demand	1961-2007	yearly		EJ
demand_a1	Food demand	1990-2100	5 years	A1	EJ
demand_a2	Food demand	1990-2100	5 years	A2	EJ
demand_b1	Food demand	1990-2100	5 years	B1	EJ
demand_b2	Food demand	1990-2100	5 years	B2	EJ
gdp_history	GDP per capita	1961-2007	yearly		GDP per capita in US$05 market exchange rate
gdp_a1	GDP per capita	1990-2100	5 years	A1	GDP per capita in US$05 market exchange rate
gdp_a2	GDP per capita	1990-2100	5 years	A2	GDP per capita in US$05 market exchange rate
gdp_b1	GDP per capita	1990-2100	5 years	B1	GDP per capita in US$05 market exchange rate
gdp_b2	GDP per capita	1990-2100	5 years	B2	GDP per capita in US$05 market exchange rate
At the top of each sheat the data on country-level.
Below, you find the regional aggregates.
Scenario data on income and population drivers was not available for all countries with historical data.
The categories “Rest of ...” in the end of the sheets “demand_..” contains the values of these non-represented countries.

## Sheet: demand_pc_history
Food demand		History	Unit:	kcal per capita per day
country	country_id	region	y1960	y1961	y1962	y1963	y1964	y1965	y1966	y1967	y1968	y1969	y1970	y1971	y1972	y1973	y1974	y1975	y1976	y1977	y1978	y1979	y1980	y1981	y1982	y1983	y1984	y1985	y1986	y1987	y1988	y1989	y1990	y1991	y1992	y1993	y1994	y1995	y1996	y1997	y1998	y1999	y2000	y2001	y2002	y2003	y2004	y2005	y2006
Angola	AGO	AFR	NA	1784.67	1804.29	1837.76	1845.74	1856.25	1865.96	1891.07	1821.15	1904.98	1919.79	1953.68	1910.35	1869.47	1831.65	1814.24	1842.06	1902.71	1940.29	1914.54	1915.4	1835.78	1711.24	1682.21	1627.99	1640.78	1598.53	1586.87	1559.92	1540.59	1589.55	1561.63	1576.1	1511.01	1589.52	1634.08	1674.3	1676.52	1700.9	1757.79	1763.08	1784.16	1833.9	1857.8	1893.7	1915.7	1958.96
Benin	BEN	AFR	NA	1856.9	1876.89	1815.3	1775.91	1924.51	1913.04	1940.98	2046.94	1976.16	1911.23	1961.46	1891.28	1973.28	1839.03	1674.74	1991.4	1927.54	1967.22	2070.48	1958.12	1912.53	1938.69	1817.2	2057.28	2044.37	2066.03	1896.63	2006.58	2199.99	2213.62	2299.86	2234.65	2254.02	2271.98	2298.82	2344.51	2321.78	2329.15	2335.02	2418.52	2382.51	2427.33	2472.89	2439.65	2498.7	2504.8
Botswana	BWA	AFR	NA	1969.61	1890.07	1953.67	1986.08	2004.78	1938.37	2001.87	2043.55	2004.97	1997.07	2080.51	2082.03	2014.08	1907.6	1987.44	1963.5	2031.9	1914.55	2058.59	1995.75	2014.29	2045.69	2140.93	2229.14	2180.31	2217.47	2232.24	2252.23	2162.35	2265.97	2275.63	2252.27	2116.23	2233.05	2229.99	2241.8	2191.42	2146.94	2155.16	2153.96	2194.96	2181.02	2192.04	2200.2	2206.61	2234.14
Burkina Faso	BFA	AFR	NA	1508.22	1486.91	1662.26	1759.13	1779.42	1760.92	1795.29	1803.2	1803.7	1746.88	1711.67	1639.54	1618.07	1637.55	1696.57	1764.89	1561.45	1757	1845.28	1730.22	1658.62	1845.91	1753.25	1710.09	1899.7	2259.91	2273.25	2236.26	2315.94	2399.65	2441.99	2524.93	2542.99	2563.5	2546.72	2544.5	2497.59	2469.51	2532.88	2482.75	2521.84	2587.79	2645.6	2637.64	2653.27	2677.32
Burundi	BDI	AFR	NA	2105.23	2069.02	2027.79	2167.73	2137.2	2111.49	2144.39	2181.35	2085.62	2109.7	2127.16	1936.61	2123.1	1860.24	2137.14	2142.96	2157.89	2132.85	2022.79	2024.63	2039.46	1945.09	1874.38	1778.86	1956.96	1986.96	1950.58	1926.97	1764.36	1863.88	1878.04	1847.02	1780.6	1699.09	1696.38	1717.72	1728.1	1672.16	1680.26	1646.65	1692.71	1700.41	1693.78	1679.35	1695.73	1658.39
Cameroon	CMR	AFR	NA	1994.76	2001.01	2043.36	2047.08	1940.74	2012.78	2018.18	2082.03	2130.98	2144.28	2197.19	2236.76	2218.44	2330.72	2308.52	2256.12	2237.98	2208.44	2236.26	2211.37	2144.5	2137.83	2099.37	2030.17	2064.99	2133.08	2001.12	1959.65	2003.29	1997.46	1980.43	2080.94	1984.57	1994.14	2008.02	1988.47	2065.75	2094.21	2099.22	2138.3	2152.25	2194.48	2229.86	2244.51	2247.6	2259.69
Cape Verde	CPV	AFR	NA	1768.88	1653.39	1558.26	1689.54	1730.66	1672.12	1690.52	1604.84	1709.93	1712.03	1741.78	1870.25	1896.16	1877.76	1931.14	1880.6	1862.52	2243.77	2263.59	2192.23	2337.96	2187.78	2440.59	2477.88	2316.58	2462.66	2646.28	2679.77	2470.35	2351.57	2248.11	2497.28	2436.68	2440.72	2477.11	2230.14	2372.64	2373.37	2402.56	2370.1	2358.95	2333.23	2449.96	2497.66	2534.58	2540.61
Central African Republic	CAF	AFR	NA	2255.89	2218.07	2150.44	2115.05	2296.54	2081.16	2217.83	2214.95	2267.29	2340.62	2345.38	2359.61	2425.21	2529.23	2376.09	2395.4	2399.73	2351.18	2367.96	2314.45	2323.35	2241.35	2110.36	1924.06	1841.44	1901.82	1865.47	1862.35	1887.78	1887.17	1879.65	1883.21	1851.19	1840.75	1842.74	1834.41	1864.78	1912.43	1892.68	1916.61	1909.31	1914.37	1898.35	1908.88	1928.27	1954.18
Chad	TCD	AFR	NA	2279.74	2391.12	2374.11	2334.89	2299.23	2259.55	2248.6	2212.02	2169.11	2091.78	1999.39	1851.99	1741.5	1758.69	1695.13	1647.05	1651.07	1625.6	1630.72	1599.34	1578.33	1572.31	1547.4	1515.94	1719.8	1580.31	1529.48	1703.31	1623.29	1606.1	1731.32	1764.96	1605.12	1924.43	1755.06	1770.97	1847.66	1989.27	1944.46	1918.25	1977.04	1926.87	1987.14	1999.24	2018.56	2044.8
Comoros	COM	AFR	NA	1816.57	1895.7	1901.55	1901.72	1971.78	1940.69	1950.56	1960.57	1925.96	1865.17	1967.66	1976.03	1954.65	1918.32	1901.13	1854.51	1834.94	1828.94	1832.77	1802.33	1803.54	1809.4	1791.65	1785.87	1729.37	1788.3	1816.48	1801.1	1859.54	1886.64	1909.28	1906.26	1880.7	1820.61	1819.41	1837.62	1784.25	1732.5	1737.62	1746	1732.86	1780.78	1797.18	1804.38	1826.81	1860.7
Congo, Rep.	COG	AFR	NA	2096.82	2099.74	2098.66	2137.12	2088.79	2021.9	2019.25	2016.88	1938.71	1894.2	1940.09	2007.32	1958.44	1902.82	2009.01	1968.74	1999.68	2001.68	2000.78	2046.48	2006.2	2101.12	2077.76	2100	2092.67	2081.37	2116.46	2094.9	2055.74	1974.97	1956.43	1968.77	1928.82	1946.9	1947.99	1969.92	2015.6	2083.64	2211.27	2290.51	2373.25	2448.09	2454.38	2459.2	2503.85	2522.44
Djibouti	DJI	AFR	NA	1576.71	1611.04	1579.08	1550.18	1558.76	1585.91	1659.27	1680.98	1559.57	1686.28	1705.52	1657.59	1756.29	1673.23	1661.5	1643.86	1610.68	1518.86	1452.18	1526.74	1550.81	1600.15	1644.41	1575.5	1574.35	1609.72	1564.81	1752.02	1678.23	1734.01	1710.05	1720.96	1839.65	1819.92	1882.02	1890.05	1817.96	1860.66	1918.16	1992.76	2020.6	2061.07	2129.93	2154.69	2219.3	2281.88
Equatorial Guinea	GNQ	AFR	NA	2055.17	2084.84	2087.95	2089.36	2089.62	2052.27	2089.41	2093.98	2123.82	2154.85	2124.5	2067.18	2107.95	2139.16	2135.16	2126.8	2118.07	2114.24	2101.32	2118.49	2113.94	2109.4	2063.47	2052.49	2112.73	2137.64	2119.85	2132.86	2144.96	2152	2191.68	2199.42	2140.08	2142.75	2148.54	2145.68	2155.29	2176.14	2187.56	2188.41	2196.64	2201.78	2218.82	2235.82	2264.69	2294.13
Eritrea	ERI	AFR	NA	2055.17	2084.84	2087.95	2089.36	2089.62	2052.27	2089.41	2093.98	2123.82	2154.85	2124.5	2067.18	2107.95	2139.16	2135.16	2126.8	2118.07	2114.24	2101.32	2118.49	2113.94	2109.4	2063.47	2052.49	2112.73	2137.64	2119.85	2132.86	2144.96	2152	2191.68	2199.42	1465.19	1560.83	1565.22	1569.3	1578.7	1557.62	1532.68	1528.15	1514.51	1508.54	1515.05	1542.45	1567.58	1587.44
Ethiopia	ETH	AFR	NA	1839.84	1826.03	1814.92	1804.91	1779.89	1726.23	1732.47	1657.77	1698.14	1694.94	1663.5	1568.13	1516.98	1507.3	1498.76	1496.72	1535.24	1558.3	1757.87	1842.25	1757.25	1772.23	1783.61	1572.56	1562.89	1634.81	1581.26	1647.39	1570.64	1556.31	1585.68	1557.24	1516.48	1558.15	1587.83	1666.95	1697.28	1710.27	1749.68	1809.79	1847.33	1857.16	1875.09	1905.79	1927.36	1947.85
Gabon	GAB	AFR	NA	1977.31	2001.4	1960.82	1965.56	1992.48	2042.4	2120.67	2184.47	2148.46	2173.79	2208.29	2166.64	2147.6	2313.82	2416.44	2481.73	2483.14	2545.36	2471.21	2443.5	2449.32	2542.47	2555.38	2615.65	2579.57	2582.97	2526.4	2582.53	2554.85	2424.48	2597.87	2540.15	2560.05	2475.59	2560.57	2610.87	2618.22	2646.1	2691.89	2689	2666.8	2618.36	2639.4	2673.5	2694.12	2741.28
Gambia, The	GMB	AFR	NA	2385	2370.57	2365.48	2347.26	2491.29	2387.48	2422.43	2434.34	2421.86	2320.56	2344.44	2130.8	2103.87	1980.54	1823.06	1844.2	1817.58	1871.5	1862.95	1921.08	1993.16	2037.73	2118.68	2160.32	2362.56	2566.58	2526.42	2504.02	2465.63	2520.92	2472.31	2409.18	2354.75	2251.6	2269.45	2212.18	2253.22	2244.89	2248.42	2288.24	2303.42	2254.76	2245.4	2276.92	2284.94	2366.26
Ghana	GHA	AFR	NA	2095.43	2014.28	1902.46	1919.5	1934.19	2139.02	2241.13	2132.81	2142.03	2307.99	2294.57	2186.97	2213.15	2262.9	2102.13	1959.56	1779.15	1742.82	1723.24	1690.97	1678.71	1597.95	1602.59	1940.33	1933.3	1947.94	2045.41	2050.7	2045.81	1854.5	2255.72	2253.12	2414.54	2435.2	2478.73	2486.8	2483.87	2519.49	2561.06	2596.35	2603.44	2675.33	2714.63	2767.06	2794.56	2845.26
Guinea	GIN	AFR	NA	2234.07	2208.11	2197.57	2316.81	2266.57	2249.27	2232.33	2207.21	2162	2212.83	2239.88	2219.04	2351.26	2321.59	2337.79	2326.13	2326.01	2338.15	2363.61	2286.47	2346.68	2250.63	2243.08	2330.65	2316.01	2360.9	2349.96	2424.62	2421.13	2383.78	2402.93	2457.49	2480.76	2480.24	2492.33	2454.39	2387.09	2373.55	2423.13	2464.81	2430.06	2411.48	2451.92	2483.24	2497.52	2521.74
Guinea-Bissau	GNB	AFR	NA	1739.77	1702.39	1737.56	1775.75	1833.48	1853.15	1829.22	1728.58	1830.13	1734.83	1857.22	1797.39	1789.77	1822.96	1880.99	1912.5	1942.6	1999.17	1930.37	1976.73	2081.21	2089.97	2099.95	2103.25	2324.18	2220.81	2251.08	2211.83	2191.75	2239.46	2302.52	2335.88	2230.04	2292.27	2289.34	2197.73	2147.43	2093.55	2135.27	2246.93	2222.39	2198.95	2211.04	2234.95	2273.91	2284.13
Cote d'Ivoire	CIV	AFR	NA	2344	2427.58	2500.73	2563.37	2602.71	2576.93	2570.62	2639.47	2637.99	2669.79	2598.63	2562.83	2538.33	2528.27	2693.87	2691.98	2675.29	2711.28	2847.11	2846.96	2871.34	2818.53	2712.69	2709.66	2637.54	2613.48	2563.71	2567.46	2497.28	2460.91	2476.75	2473.11	2394.37	2401.59	2410.35	2413.24	2465.77	2463.81	2453.93	2424.1	2434.94	2464.53	2474.27	2477.68	2503.74	2511.52
Kenya	KEN	AFR	NA	2283.6	2285.05	2177.78	2203.41	2339.21	2330.28	2315.83	2308.12	2348.47	2315.34	2303.13	2356.67	2317.54	2327.8	2297.3	2365.64	2381.84	2382.32	2327.06	2310.34	2278.98	2263.16	2216.92	2044.39	2289.17	2235.61	2140.54	2078.68	2080.37	1973.37	1976.62	1982.58	1899.05	2029.63	2066.52	2041.63	2020.08	2035.97	2092.65	2047.85	2052.31	2018.28	2002.07	2002.36	2016.06	2075.13
Lesotho	LSO	AFR	NA	2012.71	2003.6	2079.73	2025.79	2072.48	1998.12	2007.99	2003.85	1981.45	2012.88	2082.33	2028.34	1972.82	2096.98	2080.27	2186.48	2291.25	2374.05	2308.37	2278.19	2335.02	2280.74	2340.43	2297.84	2298.35	2300.45	2266.11	2282.01	2315.07	2324.93	2385.78	2395.45	2405.19	2442.17	2333.2	2378.12	2413.15	2422.52	2431.33	2417.92	2427.06	2444.43	2446.18	2449.12	2470.76	2457.83
Liberia	LBR	AFR	NA	2121.66	2145.61	2214.33	2219.77	2192.45	2315.01	2205.22	2247.16	2115.57	2370.8	2454.93	2340.97	2376.2	2385.64	2262.21	2387.14	2522.82	2501.76	2546.03	2460.93	2495.49	2538.56	2426.02	2395.5	2415.99	2469.99	2447.66	2517.19	2519.33	2071.53	2298.54	2301.66	2172.75	2175.4	2114.77	2119.85	2264.66	2202.49	2148.13	2181.43	2073.73	2065.35	2048.16	2082.25	2140.07	2146.35
Madagascar	MDG	AFR	NA	2460.82	2428.24	2485.35	2541.38	2518.27	2474.59	2507.17	2567.25	2577.44	2540.43	2615.38	2568.23	2540.76	2601.89	2596.32	2644.94	2523.26	2514.64	2472.99	2491.17	2503.88	2327.03	2487.66	2463.45	2456.08	2453.29	2363.19	2258.53	2265.05	2267.53	2167.25	2173.43	2171.34	2099.18	2095.44	2088.79	2091.74	2086.29	2076.62	2084.61	2071.85	2030.64	2061.9	2065.02	2105.79	2131.54
Malawi	MWI	AFR	NA	2009.3	2011.03	2105.96	2219.89	2253.07	2234.49	2193.96	2265.01	2245.03	2353.59	2409.74	2373.08	2433.31	2420.24	2388.83	2381.54	2355.25	2327	2273.84	2230.3	2267.66	2265.98	2158.57	2070.28	2080.09	2020.19	1996.51	2005.4	1945.78	1913.64	1909.3	1792.11	1865.32	1880.16	1969.01	1970.05	2002.15	2049.36	2096.14	2098.5	2093.37	2067.48	2057.95	2060.42	2084.29	2124.56
Mali	MLI	AFR	NA	1644.87	1685.33	1740.13	1680.29	1651.43	1645.78	1674.95	1777.84	1650.25	1860.3	1610.09	1571.95	1545.97	1672.23	1743.6	1715.8	1639.19	1553.09	1650.6	1573.87	1506	1690.61	1637.06	1734.78	1976.71	2077.75	2056.48	2191.71	2180.27	2201.39	2175.87	2172.26	2174.54	2168.12	2184.97	2228.41	2230.78	2319.24	2303.15	2334.97	2398.59	2423.78	2484.79	2493.49	2537.77	2586.29
Mauritania	MRT	AFR	NA	2259.74	2229.2	2199.61	2185.92	2166.38	2191.57	2184.26	2144.25	2136.2	2006.31	1963.96	1905.68	2007.97	2009.7	1979.16	2011.62	2052.42	2127.03	2070.03	2145.35	2190.54	2215.79	2496.52	2449.72	2492.96	2501.35	2551.46	2563.89	2596.76	2550.52	2573.77	2600.34	2668.41	2593.91	2663.29	2697.51	2726.04	2753.1	2759.78	2757.93	2760.07	2777.95	2705.89	2783.89	2799.25	2828.36
Mauritius	MUS	AFR	NA	2372.2	2409.92	2364.64	2385.69	2299.34	2333.82	2286.31	2279.27	2217.04	2349.86	2374.2	2376.9	2381.96	2423.27	2475.71	2485.34	2541.92	2600.87	2660.84	2622.02	2684.18	2635.04	2602.7	2650.37	2686.67	2755.77	2758.53	2744.71	2759.33	2734.48	2763.26	2774.44	2768.09	2810.39	2808.57	2813.75	2806.27	2852.37	2839.96	2856.13	2905.15	2914.52	2920	2940.19	2927.12	2915.24
Mozambique	MOZ	AFR	NA	1852.71	1880.78	1826.05	1871.19	1885.38	1863.39	1867.38	1787.76	1860.94	1819.52	1890.32	1838.09	1960.77	1891.54	1849.51	1902.73	1845.46	1835.14	1851.27	1879.46	1816.38	1753.5	1715.83	1779.48	1836.7	1706.86	1767.71	1828.7	1753.18	1829.33	1702.47	1702.72	1703.53	1697.91	1855.93	1931.88	1963.11	1929.48	1978.84	1958.57	1939.26	1951.19	1998.16	2018.64	2054.91	2090.81
Namibia	NAM	AFR	NA	2207.92	2248.69	2245.03	2248	2253.48	2243.86	2238.99	2226.42	2224.48	2195.52	2207.84	2184.72	2176.01	2160.92	2142.35	2159.21	2189.45	2210.34	2232.9	2254.1	2234.47	2210.75	2181.17	2170.98	2105.18	2087.74	2135.8	2107.5	2029.92	2057.41	2072.43	2046.02	2022.09	2030.2	2067.13	2091.15	2150.41	2156.41	2220.78	2274.91	2280.85	2300	2287.61	2278.65	2298.49	2365.73
Niger	NER	AFR	NA	1578.78	1589.01	1606.6	1637.76	1788.95	1785.01	1859.37	1974.4	1913.3	1880.56	1987.76	1844.2	1902.83	1907.12	1915.17	1987.63	2006.22	2015.7	2017.7	2051.19	2052.1	2099.12	2105.17	2055.07	1997.79	1966.37	2004.58	2022.11	2028.07	2115.67	1890.44	1924.72	1862.83	1846.79	1921.81	1976.92	2039.85	2141.15	2159.16	2134.1	2129.34	2198.13	2213.43	2225.99	2244.62	2296.71
Nigeria	NGA	AFR	NA	1946.88	2024.15	1980.24	1946.09	1872.33	1727.94	1823.61	1815.13	1937.22	1980.76	1855.43	1645.42	1758.06	1868.7	1825.06	1742.4	1765.47	1770.07	1718.52	1838.68	1858.22	1851.86	1703.17	1728.8	1835.67	1980.9	1945.16	1990.41	2073.16	2179.53	2322.4	2414.6	2502.21	2474.55	2530.72	2511.02	2553.1	2586.45	2613.27	2571.04	2565.13	2535.59	2564.04	2610.51	2668.89	2713.5
Rwanda	RWA	AFR	NA	1746.32	1837.72	1837.77	1846.54	1868.42	2009.55	2185.83	2083.45	2161.77	2183.79	2148	2069.6	2067.61	2031.84	2187.97	2228.86	2245.12	2222.24	2255.91	2248.35	2233.99	2258.26	2245.55	2152.58	2225.95	2090.97	2012.67	1870.27	1888.19	1709.1	1922.31	1864.88	1996.57	1867.24	1800.77	1717.34	1682.78	1710.81	1733.1	1922.87	1977.21	2028.13	1994.19	1970.36	2015.91	2061.1
Sao Tome and Principe	STP	AFR	NA	2264.95	2224.57	2232.45	2289.38	2259.26	2227.94	2220.15	2193.5	2140.15	2116.25	2107.95	2075.36	2073.27	1903.73	1854.25	1950.5	2056.89	2055.48	2025.87	2057.47	2037.73	2003.35	2059.58	2100.24	2076.91	1952.86	1935.42	1993.99	2153.23	2227.48	2238.2	2222.11	2241.13	2248.22	2231.83	2241.69	2208.66	2255.42	2267.99	2372.65	2460.54	2508.35	2568.2	2594.86	2621.21	2681.99
Senegal	SEN	AFR	NA	2362.31	2383.37	2707.44	2613.77	2577.43	2490.57	2489.63	2409.83	2387.44	2219.7	2208.45	2171.13	2251.13	2272.95	2209.9	2192.49	2061.9	2068.27	2167.06	2156.01	2394.57	2336.81	2169.04	2277.64	2395.12	2296.84	2086.48	2089.02	2091.34	2230.55	2239.83	2114.74	2238.02	2162.24	2179.51	2117.83	2114.16	2103.8	2142.28	2151.03	2154.9	2128.47	2209.79	2244.81	2281.55	2322.93
Sierra Leone	SLE	AFR	NA	1735.48	1765.11	1874.05	1890.07	2047.25	2135.18	2180.99	2146.38	2157.74	2181.38	2152.04	2127.59	2092.5	2060.01	2076.91	2041.67	2072.22	2063.85	2050.83	2077.07	2066.47	2061.2	1951.12	1929.34	1947.08	1969.83	1980.39	1935.47	1946.18	1941.63	1960.22	1935.77	1956.71	2032.75	2033.52	2060.08	2076.08	2038.15	2001.47	1965.97	1973.98	2019.91	2041.28	2077.06	2076.33	2137.4
Somalia	SOM	AFR	NA	2055.17	2084.84	2087.95	2089.36	2089.62	2052.27	2089.41	2093.98	2123.82	2154.85	2124.5	2067.18	2107.95	2139.16	2135.16	2126.8	2118.07	2114.24	2101.32	2118.49	2113.94	2109.4	2063.47	2052.49	2112.73	2137.64	2119.85	2132.86	2144.96	2152	2191.68	2199.42	2140.08	2142.75	2148.54	2145.68	2155.29	2176.14	2187.56	2188.41	2196.64	2201.78	2218.82	2235.82	2264.69	2294.13
South Africa	ZAF	AFR	NA	2668.87	2612.9	2721.98	2754.65	2864.24	2758.02	2703.14	2752.33	2793.12	2817.52	2786.82	2859.22	2902.21	2876.05	2897.17	2850.75	2840.79	2849.61	2817.99	2862.02	2831.04	2912.83	2839.83	2844.64	2889.01	2823.12	2929.63	2877.26	2831.19	2834.84	2822.53	2800	2842.54	2828.64	2814.26	2799.78	2816.99	2847.29	2834.04	2886	2913.15	2902.73	2938.86	2949.66	2964.61	2993.39
Sudan	SDN	AFR	NA	1581.52	1790.28	1718.64	1758	1597.24	1603.18	1720.9	1764.04	1803.23	1928.03	1928.59	1914.01	1973.19	2015.86	1873.94	1924.14	1997.02	2130.53	2053.94	2037.27	2035.49	1922.05	2002.3	1767.12	1967.73	2010.6	1931.79	2010.65	1917.75	1889.51	1994.97	1979.2	2049.38	2087.18	2109.18	2107.05	2090.57	2085.23	2085.14	2105.32	2147.69	2171.35	2187.28	2189.86	2237.23	2279.86
Swaziland	SWZ	AFR	NA	2232.5	2188.91	2135.66	2118.68	2173.25	2162.42	2097.62	2241.74	2242.13	2296.65	2270.61	2274.83	2372.22	2385.66	2429.96	2491.68	2359.44	2401.54	2376.95	2372.96	2384.81	2446.39	2404.76	2454.64	2379.68	2431.26	2417.81	2415.89	2409.56	2397.42	2376.51	2368.45	2254.31	2269.42	2148.56	2190.55	2237.17	2227.78	2291.91	2267.73	2326.21	2277.82	2287.56	2337.14	2325	2305.17
Tanzania	TZA	AFR	NA	1746.36	1758.13	1775.07	1699.93	1746.79	1820.93	1713.99	1706.7	1707.96	1711.36	1678.43	1697.65	1816.46	1900.7	2170.35	2222.45	2217.16	2207.66	2232.39	2220.23	2189.53	2219.61	2215.43	2250.51	2260.07	2224.82	2243.58	2187.62	2242.46	2121.22	2154.88	2043.49	2014.77	1986.15	1933.37	1944.52	1906.97	1975.84	1979.61	1929.21	1945.6	1977.76	1931.9	1927.7	1984.52	2034.46
Togo	TGO	AFR	NA	2053.8	2206.93	2143.85	2216.8	2270.29	2225.78	2299.24	2178.84	2052.07	2074.82	2173.52	2146.91	2026.23	1904.03	1854.99	1783.17	1756.56	1853.86	1992.17	2002.32	1975.7	1923.8	1812.68	1842.07	1981.8	1799.28	1707.45	1874.23	1897.76	2010.09	1855.53	1815.95	1878.12	1946.8	1966.44	2024.04	2049.09	1998.46	2021.01	2012.04	2029.23	2060.73	2072.45	2121.16	2132.93	2144.62
Uganda	UGA	AFR	NA	2312.87	2274.42	2298.93	2262.78	2315.04	2178.2	2372.34	2387.25	2357.43	2416.51	2377.03	2422.36	2309.06	2349.45	2349.44	2388.69	2356.31	2265.94	2127.22	2029.79	2086.52	2208.84	2308.65	2167.92	2062.89	2073.51	2118.78	2181.74	2300.05	2330.94	2284.42	2234.43	2260.92	2253.18	2259.62	2158.23	2181.17	2293.21	2231.42	2249.84	2257.89	2315.66	2320.98	2296.66	2287.62	2242.99
Congo, Dem. Rep.	ZAR	AFR	NA	2300.05	2309.09	2315.18	2286.38	2305.45	2278.45	2262.13	2258.86	2250.38	2274.88	2270.03	2255.16	2258.2	2260.59	2264.78	2261.46	2244.69	2126.03	2175.23	2180.94	2172.16	2186.32	2188.39	2192.33	2166.61	2187.62	2179.3	2200.42	2203.69	2205.79	2154.28	2157.03	2067.45	1994.01	1806.93	1743.4	1685.64	1668.25	1614.17	1596.68	1552.9	1546.67	1558.01	1564.61	1566.41	1584.91
Zambia	ZMB	AFR	NA	2211.03	2207.54	2158.9	2110.79	2095.86	2231.13	2256.9	2285.42	2301.45	2278.86	2310.93	2323.57	2369.85	2372.05	2378.1	2365.19	2465.81	2350.39	2327.08	2301.95	2267.83	2166.94	2161.7	2141.08	2040.39	2044.72	2042.23	2067.96	2062.35	2041.68	2006.22	1980.86	1944.74	1987.98	2015.88	1979.54	1912.11	1864.73	1900.48	1891.6	1883.86	1884.89	1868.43	1872.84	1894.3	1888.79
Zimbabwe	ZWE	AFR	NA	2102.09	2143.87	2133.41	2124.27	2130.82	2136.36	2246.22	2261.97	2212.25	2275.56	2300.98	2323.66	2308.38	2306.98	2254.39	2281.41	2296.33	2277.56	2249.22	2289.79	2217.44	2223.33	2182.85	2131.73	2085.74	2054.03	2015.39	2049.35	2047.81	2022.13	1980.74	1947.34	1923.83	1940.92	1912.65	1943.74	1966	1971.97	1953.08	1960.36	2008.81	2072.55	2107.25	2134.77	2170.43	2213.64
Cambodia	KHM	CPA	NA	2018.58	1990.4	2059.57	2024.92	2029.41	2029.82	2035.14	2057.59	2042.79	2112.8	2109.67	2082.58	2031.71	2016.23	1698.74	1609.55	1608.3	1624.78	1630.73	1669.35	1742.88	1764.98	1823.4	1790.71	1723.25	1700.45	1804.03	1828.11	1765.65	1809.97	1877.6	1909.01	1905.67	1921.71	1946.73	1812.46	1803.92	1885.78	1965.69	2075.64	2056.11	2083.05	2134.05	2110.54	2218.23	2250.27
China	CHN	CPA	NA	1468.61	1574.82	1636.95	1705.36	1831.53	1899	1852.63	1798.11	1774.94	1887.2	1894.32	1880.97	1951.95	1949.7	1967.44	1934.37	1973.39	2121.95	2137.79	2206.03	2224.85	2390.25	2462.24	2499.69	2501.36	2509.62	2524.11	2510.23	2504.66	2612.07	2543.73	2572.63	2667.68	2737.73	2823.49	2815.76	2869.62	2911.57	2893.6	2907.61	2917.2	2926.7	2917.38	2940.15	2974.28	2966.79
Lao PDR	LAO	CPA	NA	1951.19	1921.37	1944.34	1991.17	2011.87	2031.61	2028.43	2034.38	1981.42	2016.73	2015.95	2002.03	1989.59	1952.72	1933.27	1949.46	2034.02	1971.86	1946.99	1965.68	1965.54	1979.51	1947.83	1918.95	1924.06	1948.64	1977.21	1919.52	1953.9	2035.96	2017.83	1984.03	1984.36	2014.91	2004.65	2055.37	2054.71	2067.2	2046.75	2119.26	2108.04	2137.81	2167.81	2187.03	2220.22	2222.26
Mongolia	MNG	CPA	NA	2015.68	1952.16	2048.03	2212.31	2289.08	2314.04	2289.88	2197.05	2217.23	2255.24	2203.83	2196.06	2234.04	2221.94	2239.99	2340.98	2277.93	2361.28	2384.89	2385.34	2367.77	2367.64	2410.44	2360.53	2251.33	2312.17	2235.32	2263.17	2224.5	2227.03	2164.67	1852.01	1860.28	1865.43	2058.33	2069.54	2058.52	2120.61	2156.73	2184.16	2221.66	2229	2237.48	2241.65	2226.65	2248.95
Vietnam	VNM	CPA	NA	1875.67	1939.37	1943.76	1936.56	1946.28	1927.43	1939.58	1962.95	1980.41	2055.98	2000.84	1977.11	2011.79	2020.92	1914.23	1939.13	1872.09	1824.38	1977.6	1987.89	2063.67	2011.43	2038.47	2095.15	2075.21	2132.05	2065.22	2065.39	2067.36	2097.58	2086.39	2096.88	2291.42	2302.96	2332.64	2330.25	2270.5	2404.35	2465.1	2493.31	2537.24	2541.65	2623.38	2686.29	2720.18	2770.6
Hong Kong SAR, China	HKG	CPA	NA	1495.68	1598.3	1657.4	1721.2	1840.11	1902.48	1859.6	1809.66	1788.48	1898.2	1902.03	1888.05	1956.01	1954.09	1963.16	1932.98	1966.51	2103.6	2126.24	2191.04	2212.94	2365.33	2434.33	2471.67	2471.24	2481.64	2492.04	2478.81	2472.97	2575.12	2510.84	2537.59	2636.53	2702.31	2783.92	2775.3	2821.53	2868.73	2855.99	2871.96	2882.97	2892.19	2888.66	2913.08	2947.62	2943.86
Macao SAR, China	MAC	CPA	NA	1495.68	1598.3	1657.4	1721.2	1840.11	1902.48	1859.6	1809.66	1788.48	1898.2	1902.03	1888.05	1956.01	1954.09	1963.16	1932.98	1966.51	2103.6	2126.24	2191.04	2212.94	2365.33	2434.33	2471.67	2471.24	2481.64	2492.04	2478.81	2472.97	2575.12	2510.84	2537.59	2636.53	2702.31	2783.92	2775.3	2821.53	2868.73	2855.99	2871.96	2882.97	2892.19	2888.66	2913.08	2947.62	2943.86
Albania	ALB	EUR	NA	2233.67	2248.11	2163.45	2275.92	2258.32	2258.64	2265.64	2345.52	2407.55	2418.76	2366.48	2395.14	2444.74	2513.19	2521.74	2715.62	2819.06	2736.79	2660.29	2659.95	2747.51	2691.75	2840.86	2758.98	2607.83	2738.9	2552.18	2647.18	2629.8	2656.37	2388.87	2650.29	2855.45	2938.79	2825.83	2979.3	2746.72	2790.7	2891.76	2832.07	2861.18	2864.93	2838.24	2849.36	2917.08	2914.95
Austria	AUT	EUR	NA	3192.47	3196	3251.47	3272.54	3222.9	3235.5	3198.14	3224.83	3157.16	3232.57	3236.91	3216.88	3305.76	3213.35	3154.68	3253.39	3215.37	3215.69	3281.85	3351.86	3344.87	3397.7	3358.35	3361.8	3375.14	3428.75	3417	3416.11	3476.77	3508.77	3558.53	3554.55	3522.21	3584.52	3606.67	3641.66	3591.72	3726.51	3790.66	3809.1	3816.93	3743.9	3714.35	3716.19	3700.89	3760.36
Belgium	BEL	EUR	NA	3007.89	3033.76	3048.83	3059.06	3084.85	3107.47	3119.92	3140.34	3143.84	3186.82	3199.99	3199.95	3238.32	3220.91	3206.15	3246.71	3231.01	3271.59	3303.92	3308.97	3270.34	3268.25	3275.95	3293.35	3340.64	3345.43	3382.33	3411.99	3405.25	3383.81	3388.31	3371.27	3327.25	3317.71	3327.36	3361.32	3338.74	3396.05	3401.87	3715.57	3720.26	3728.34	3721.51	3726.34	3701.6	3674.95
Bosnia and Herzegovina	BIH	EUR	NA	3048.9	3192.5	3210.01	3285.83	3293.92	3396.65	3425.65	3394.75	3421.1	3424.53	3461.12	3423.47	3452.58	3607.75	3579.17	3647.49	3654.73	3612.6	3610.38	3662.01	3676.31	3643.35	3676.85	3633.97	3614.33	3706.04	3661.69	3641.32	3635.57	3383.81	3388.31	2418.98	2556.14	2724.51	2737.26	2851.18	3036.94	2920.62	2751.81	2706.88	2872.94	2863.94	2944.19	3076.32	3091.22	3081.54
Bulgaria	BGR	EUR	NA	3189.53	3242.48	3303.4	3351.27	3437.06	3522.49	3479.76	3465.83	3490.96	3464.57	3545.16	3480.73	3481.44	3465.83	3504.4	3598.57	3508.68	3574.88	3588.2	3595.93	3665.11	3646.35	3618.51	3615.66	3594.79	3655.91	3677.52	3699.8	3622.39	3132.73	3044.96	3026	2960.89	2872.88	2898.82	2742.69	2680.32	2822.87	2881.97	2815.11	2772.77	2771.69	2774.32	2768.06	2768	2749.46
Croatia	HRV	EUR	NA	3048.9	3192.5	3210.01	3285.83	3293.92	3396.65	3425.65	3394.75	3421.1	3424.53	3461.12	3423.47	3452.58	3607.75	3579.17	3647.49	3654.73	3612.6	3610.38	3662.01	3676.31	3643.35	3676.85	3633.97	3614.33	3706.04	3661.69	3641.32	3635.57	3383.81	3388.31	2411.66	2304.02	2404.42	2554.84	2541.65	2510.27	2499.13	2525.09	2534.87	2677.21	2791.62	2885.33	2970.23	2991.81	2978.1
Cyprus	CYP	EUR	NA	2472.72	2423.51	2371.55	2595.5	2695.15	2751.04	2894.87	2961.71	3287.49	3048.23	3085.41	2870.66	2953.4	2536.03	2533.73	2503.04	2560.46	2671.44	2834.33	2757.64	2775.49	2971.23	2933.16	3052.91	3117.38	3001.47	2982.94	2915.33	2989.58	3021.28	3119.91	3202.82	3228.29	3259.93	3292.89	3196.29	3213.05	3238.81	3230.85	3206.9	3192.82	3202.59	3188.41	3201.02	3213.74	3202.02
Czech Republic	CZE	EUR	NA	NA	NA	NA	NA	NA	NA	NA	NA	NA	NA	NA	NA	NA	NA	NA	NA	NA	NA	NA	NA	NA	NA	NA	NA	NA	NA	NA	NA	NA	3383.81	3388.31	3371.27	3041.92	2990.86	3208.28	3315.94	3239.49	3271.12	3120.3	3079.84	3166.33	3245.39	3312.94	3378.62	3365.51	3323.98
Czechoslovakia	CSK	EUR	NA	3007.89	3033.76	3048.83	3059.06	3084.85	3107.47	3119.92	3140.34	3143.84	3186.82	3199.99	3199.95	3238.32	3220.91	3206.15	3246.71	3231.01	3271.59	3303.92	3308.97	3270.34	3268.25	3275.95	3293.35	3340.64	3345.43	3382.33	3411.99	3405.25	3649.78	3301.46	3161.29	3327.25	3317.71	3327.36	3361.32	3338.74	3396.05	3401.87	3420.84	3438.17	3455.25	3436.6	3449.12	3450.13	3439
Denmark	DNK	EUR	NA	3186.91	3102.22	3099.08	3112.45	3107.42	3119.48	3082.62	3094.48	3080.17	3158.07	3188.4	3100.65	3038.33	3037.06	2989.38	2985.9	3010.3	3029.32	3057.1	3128.71	3133.39	3091.93	3033.79	3009.89	3166.49	3139.11	3215.32	3249.25	3182.73	3162.31	3198.1	3308.68	3306.22	3287.42	3389.14	3275.36	3357.88	3382.52	3378.03	3328.51	3365.07	3401.78	3378.44	3441.75	3372.2	3404.26
Estonia	EST	EUR	NA	3007.89	3033.76	3048.83	3059.06	3084.85	3107.47	3119.92	3140.34	3143.84	3186.82	3199.99	3199.95	3238.32	3220.91	3206.15	3246.71	3231.01	3271.59	3303.92	3308.97	3270.34	3268.25	3275.95	3293.35	3340.64	3345.43	3382.33	3411.99	3405.25	3383.81	3388.31	2531.62	2582.15	2745.84	2931.83	3088.15	2964.58	2985.05	3135.06	3064.25	3045.09	3024.87	3042.05	3059.98	3107.33	3127.11
Faeroe Islands	FRO	EUR	NA	3007.89	3033.76	3048.83	3059.06	3084.85	3107.47	3119.92	3140.34	3143.84	3186.82	3199.99	3199.95	3238.32	3220.91	3206.15	3246.71	3231.01	3271.59	3303.92	3308.97	3270.34	3268.25	3275.95	3293.35	3340.64	3345.43	3382.33	3411.99	3405.25	3383.81	3388.31	3371.27	3327.25	3317.71	3327.36	3361.32	3338.74	3396.05	3401.87	3420.84	3438.17	3455.25	3436.6	3449.12	3450.13	3439
Finland	FIN	EUR	NA	3265.17	3151.93	3073.22	3091.91	3123.81	3141.07	3067.89	3069.5	3182	3128.57	3137.76	3156.38	3194.6	3151.38	3205.13	3146.23	3045.2	3040.95	3007.99	3095.93	3028.93	3112.11	2992.26	3005.95	2967.12	2965.93	2943.8	3101.64	3231.02	3147.12	3108.85	3187.81	3035.94	2986.46	3028.87	3012.44	3146.67	3175.46	3177.96	3161.37	3178.26	3154.37	3153.92	3184.99	3207.5	3217.47
France	FRA	EUR	NA	3194.2	3260.63	3238.33	3225.89	3237.96	3222.63	3278.5	3277.74	3280.85	3301.66	3283.99	3252.65	3269.29	3274.26	3246.03	3279.01	3339.74	3383.99	3379.15	3373.96	3416.53	3418.45	3456.62	3445.22	3487.24	3463.4	3532.11	3560.74	3557.4	3506.92	3540.26	3548.48	3542.37	3510.9	3517.22	3519.72	3549.91	3597.23	3597.8	3602.8	3643.8	3664.97	3598.98	3568.61	3586.44	3540.73
Germany	DEU	EUR	NA	2887.74	2943.75	2928.04	3017.24	3044.24	3045.86	3043.46	3097.99	3085.88	3146.43	3173.62	3162.61	3205.71	3168.16	3160.73	3206.51	3167.13	3279.43	3307.85	3338.15	3334.4	3362.76	3378.22	3411.66	3462.96	3462.9	3473.05	3513.89	3452.15	3306.51	3403.52	3446.37	3292.33	3305.25	3353.76	3403.06	3283.05	3389.82	3384.63	3432.82	3477.81	3520.67	3495.02	3496.27	3524.31	3519.28
Greece	GRC	EUR	NA	2824.27	2779.92	2793.98	2877.15	2924.12	2947.03	3007.77	3043.3	3041.04	3146.1	3171.19	3134.22	3419.93	3355.32	3341.87	3323.88	3340.16	3341.18	3337.45	3194.53	3367.56	3405.34	3432.56	3549.67	3510.29	3337.56	3460.58	3543.93	3627.95	3539.05	3535.33	3602.77	3543.05	3578.26	3507.69	3511.75	3521.06	3589.4	3668.3	3619.92	3672.05	3690.86	3680.44	3712.85	3697.14	3677.78
Hungary	HUN	EUR	NA	3073.31	3072.03	3097.13	3132	3112.1	3198.71	3227.9	3210.89	3272.8	3304.49	3314.71	3311.11	3321.21	3351.91	3429.44	3316.26	3367.18	3430.16	3418.57	3497.46	3448.46	3528.35	3522.03	3525.56	3576.72	3585.94	3750.01	3648.14	3754.73	3694.35	3513.03	3590.92	3421.92	3343.99	3256.05	3241.87	3313.78	3320.07	3327.66	3381.01	3393.97	3404.12	3400.83	3459.7	3387.16	3463.01
Iceland	ISL	EUR	NA	3255.84	3323.07	3103.88	3142.18	3155.77	3084.72	2978.8	2935.3	2892.12	3015.54	2951.14	3068.08	2945.07	2948.32	2975.4	3038.24	3047.46	3107.84	3203.26	3167.41	3299.95	3191.32	3187.29	3204.13	3163.39	3294.09	3207.87	3113	3147.55	3055.6	3117.66	3107.57	3085.89	3122.93	3110.75	3032.97	3107.91	3116.3	3143.08	3153.31	3138.73	3224.62	3262.66	3310.98	3309.09	3319.11
Ireland	IRL	EUR	NA	3352.83	3363.86	3386	3390.68	3396.64	3389.16	3421.63	3419.4	3433.24	3444.4	3488	3449.22	3490.25	3526.33	3472.72	3432.45	3520.8	3602.8	3565.86	3591.76	3561.25	3615.28	3547.45	3537.85	3571.53	3611.38	3589.32	3594.66	3601.07	3635.74	3595.61	3635.83	3540.91	3582.18	3517.4	3611.93	3686.84	3687.58	3725.87	3724.3	3721.7	3576.78	3590.91	3546.08	3432.74	3552.36
Italy	ITA	EUR	NA	2955.51	3020.03	3086.61	3074.21	3126.64	3148.31	3226.04	3285.38	3330.5	3451.84	3435.55	3478.36	3556.53	3473.26	3381.47	3383.85	3321.52	3499.37	3604.63	3597.93	3505.94	3387.19	3353.66	3400.97	3406.99	3487.51	3506.16	3523.85	3538.96	3573.58	3628.71	3528.26	3458.48	3470	3486.04	3543.88	3564.36	3662.95	3689.31	3709.34	3690.81	3692.68	3675.11	3705.92	3674.63	3649.35
Latvia	LVA	EUR	NA	3007.89	3033.76	3048.83	3059.06	3084.85	3107.47	3119.92	3140.34	3143.84	3186.82	3199.99	3199.95	3238.32	3220.91	3206.15	3246.71	3231.01	3271.59	3303.92	3308.97	3270.34	3268.25	3275.95	3293.35	3340.64	3345.43	3382.33	3411.99	3405.25	3383.81	3388.31	3271.85	3261.94	3288.42	2948.86	3081.38	2922.01	2848.36	2851.8	2798.87	2897.57	3070	2937.53	2963.11	3053.77	3041.32
Lithuania	LTU	EUR	NA	3007.89	3033.76	3048.83	3059.06	3084.85	3107.47	3119.92	3140.34	3143.84	3186.82	3199.99	3199.95	3238.32	3220.91	3206.15	3246.71	3231.01	3271.59	3303.92	3308.97	3270.34	3268.25	3275.95	3293.35	3340.64	3345.43	3382.33	3411.99	3405.25	3383.81	3388.31	2970.33	2775.55	2881.72	2842.52	2995.34	3162.6	3231.66	3164.35	3348.56	3362.5	3342.5	3350.58	3442	3407.81	3412.62
Luxembourg	LUX	EUR	NA	3007.89	3033.76	3048.83	3059.06	3084.85	3107.47	3119.92	3140.34	3143.84	3186.82	3199.99	3199.95	3238.32	3220.91	3206.15	3246.71	3231.01	3271.59	3303.92	3308.97	3270.34	3268.25	3275.95	3293.35	3340.64	3345.43	3382.33	3411.99	3405.25	3383.81	3388.31	3371.27	3327.25	3317.71	3327.36	3361.32	3338.74	3396.05	3401.87	3613.04	3606.73	3699.17	3694.94	3720.7	3705.24	3670.28
Macedonia, FYR	MKD	EUR	NA	3048.9	3192.5	3210.01	3285.83	3293.92	3396.65	3425.65	3394.75	3421.1	3424.53	3461.12	3423.47	3452.58	3607.75	3579.17	3647.49	3654.73	3612.6	3610.38	3662.01	3676.31	3643.35	3676.85	3633.97	3614.33	3706.04	3661.69	3641.32	3635.57	3383.81	3388.31	2439.29	2364.45	2700.23	2580.51	2574.49	2766.06	2879.54	2837.42	2806.25	2700.22	2807.17	2823.26	2970.93	2868.64	2974.01
Montenegro	MNE	EUR	NA	3007.89	3033.76	3048.83	3059.06	3084.85	3107.47	3119.92	3140.34	3143.84	3186.82	3199.99	3199.95	3238.32	3220.91	3206.15	3246.71	3231.01	3271.59	3303.92	3308.97	3270.34	3268.25	3275.95	3293.35	3340.64	3345.43	3382.33	3411.99	3405.25	3383.81	3388.31	3371.27	3327.25	3317.71	3327.36	3361.32	3338.74	3396.05	3401.87	3420.84	3438.17	3455.25	3436.6	3449.12	3450.13	2442.76
Malta	MLT	EUR	NA	2855.49	2880.58	2943.74	2990.75	3089.19	3000.5	3016.66	3140.85	3163.24	3153.72	3178.88	3168.63	3122.99	3098.62	3263.28	3332.33	3306.9	3294.17	3256.35	3315.85	3254.51	3149.04	3178.44	3073.79	3162.13	3035.72	3140.34	3257.71	3292.24	3147.93	3292.42	3268.61	3270.94	3308.1	3435.59	3457.13	3458.36	3513.4	3571.3	3459.56	3459.26	3495.57	3485.61	3580.14	3571.07	3593.79
Netherlands	NLD	EUR	NA	3042.24	3043.49	3062.82	3012.44	2991.15	3060.32	3107.38	3072.4	3085.86	3079.2	3078.28	3132.77	3189.43	3218.22	3088.52	3123.35	3151.34	3133.17	3165.1	3161.49	3093.79	3161.65	3149.59	3186.52	3199.17	3125.06	3144.4	3203.65	3138.83	3254.37	3312.36	3287.54	3250.5	3185.91	3302.77	3319.65	3225.09	3273.88	3222.32	3214.92	3234.94	3233.11	3180.64	3220.01	3232.42	3217.65
Norway	NOR	EUR	NA	3144.52	3213.58	3125.06	3106.02	3130.98	3213.13	3114.09	3150.99	3121.69	3124.76	3131.9	3169.07	3167.23	3098.78	3053.67	3258.6	3231.85	3310.44	3327.79	3401.25	3384.52	3206.87	3218.92	3249.07	3247.25	3280.96	3334.41	3168.62	3228.3	3196.83	3249.33	3242.58	3249.63	3300.34	3236.99	3305.82	3302.94	3353.46	3375.3	3363.36	3384.61	3442.14	3424.88	3458.47	3480.71	3421.47
Poland	POL	EUR	NA	3268.98	3270.74	3288.59	3298.99	3352.64	3374.63	3370.02	3385.75	3401.17	3418.67	3425.93	3466.18	3501.65	3513.15	3538.33	3590.81	3581.83	3589	3591.4	3583.3	3368.55	3287.56	3364.97	3346.88	3364.32	3432.16	3457.24	3477.04	3490.06	3345.6	3285.74	3356.83	3418.78	3290.07	3306.12	3324.49	3302.67	3363.43	3371.48	3409.12	3410.18	3421.6	3383.53	3353.69	3377.45	3394.36
Portugal	PRT	EUR	NA	2472.47	2562.03	2658.53	2522.99	2800.65	2742.4	2916.61	2956.25	3047.92	3001.93	3030.98	3012.34	3007.25	3079.45	3058.25	3033.59	2997.86	2836.38	2767.48	2785.45	2788.89	2819.58	2823.54	2860.36	2991.98	3137.78	3285.97	3294.78	3323.43	3373.45	3412.78	3408.7	3469.04	3507.11	3482.4	3542.1	3430.75	3547.88	3596.67	3586.25	3571.64	3567.8	3556.84	3597.85	3590.73	3574.31
Romania	ROM	EUR	NA	2840.66	2883.35	2917.66	2922.94	2968.83	3002.91	2988.39	3001.87	3031.26	2874.43	2989.81	3052.4	3092.1	3175.24	3097.38	3270.14	3256.54	3290.26	3222.8	3184.67	3163.97	2995.78	3022.19	3097.43	3052.87	2959.84	2921.13	2938.12	2938.28	3149.25	2944.97	2861.31	3031.97	2965.67	3065.07	3092.82	3082.03	3099.49	3114.37	3177.61	3276.03	3364.86	3424.53	3418.75	3513.69	3561.89
Serbia	SRB	EUR	NA	3048.9	3192.5	3210.01	3285.83	3293.92	3396.65	3425.65	3394.75	3421.1	3424.53	3461.12	3423.47	3452.58	3607.75	3579.17	3647.49	3654.73	3612.6	3610.38	3662.01	3676.31	3643.35	3676.85	3633.97	3614.33	3706.04	3661.69	3641.32	3635.57	3383.81	3388.31	3371.27	3327.25	3317.71	3327.36	3361.32	3338.74	3396.05	3401.87	3420.84	3438.17	3455.25	3436.6	3449.12	3450.13	2748.42
Slovak Republic	SVK	EUR	NA	NA	NA	NA	NA	NA	NA	NA	NA	NA	NA	NA	NA	NA	NA	NA	NA	NA	NA	NA	NA	NA	NA	NA	NA	NA	NA	NA	NA	NA	3383.81	3388.31	3371.27	2817.61	3015.12	2864	2926.91	2938.63	3037.31	2922.48	2796.13	2801.31	2785.63	2772.47	2815.27	2857.6	2904.1
Slovenia	SVN	EUR	NA	3048.9	3192.5	3210.01	3285.83	3293.92	3396.65	3425.65	3394.75	3421.1	3424.53	3461.12	3423.47	3452.58	3607.75	3579.17	3647.49	3654.73	3612.6	3610.38	3662.01	3676.31	3643.35	3676.85	3633.97	3614.33	3706.04	3661.69	3641.32	3635.57	3383.81	3388.31	2669.79	2849.48	2891.54	2945.52	3076.02	2942.76	2855.28	3068.17	3051.81	3057.81	3079.41	3106.42	3182.19	3225.91	3212.38
Spain	ESP	EUR	NA	2631.63	2727.45	2698.56	2665.38	2638.02	2707.69	2729.5	2721.47	2640.15	2732.14	2771.03	2796.5	2876.85	3014.32	2987.54	2999.32	2980.29	3023.46	3080.01	3061.91	2998.95	3087.72	3054.05	3079.67	3124.57	3068.94	3165.92	3237.08	3238.35	3282.83	3380.59	3361.06	3312.35	3279.89	3266.17	3353.98	3324.84	3354.91	3382.88	3378.13	3361.89	3372.53	3347.32	3345.3	3307.79	3231.84
Sweden	SWE	EUR	NA	2829.2	2804.23	2800.43	2867.41	2861.34	2877.85	2861.4	2825.97	2807.46	2876.49	2907.23	2863.08	2862.57	2886.38	2931.33	3009.32	2968.42	2933.85	2967.41	2989.34	2965.36	2980.56	2984.27	3054.42	2982.21	2960.77	2901.48	2954.68	2978.14	2972.82	2940.82	3050.67	3135.07	3092.37	3085.06	3055.36	3088.85	3073.03	3119.19	3099.86	3121.34	3112.77	3113.63	3104.17	3126.26	3111.68
Switzerland	CHE	EUR	NA	3544.57	3459.58	3380.64	3422.75	3420.04	3420.06	3286.25	3402.57	3408.79	3482.97	3439.09	3514.47	3536.49	3416.3	3228.27	3312.43	3486.59	3434.21	3382.52	3491.08	3499.77	3458.64	3432.07	3389.29	3383.61	3398.18	3409.98	3405.15	3385.74	3403.26	3312.93	3385.17	3336.82	3317.41	3296.76	3348.95	3328.2	3321.64	3276.46	3434.76	3373.02	3404.86	3412.23	3393.71	3369.19	3427.98
Turkey	TUR	EUR	NA	2880.9	2836.44	2924.35	2914.38	2898.81	2994.12	2961.88	2974.62	2945.07	3016.55	3077.57	3122.67	3031.72	3034.17	3138.12	3204.26	3140.95	3137.86	3209.14	3277.66	3182.17	3256.37	3274.23	3271.47	3476.47	3472.54	3542.6	3580.74	3583.81	3634.18	3581.79	3564.7	3577.01	3570.76	3551.96	3518.65	3434.66	3482.13	3440.85	3480.55	3439.93	3430.27	3413.11	3434.2	3434.3	3494.58
United Kingdom	GBR	EUR	NA	3240.67	3206.02	3229.6	3209.61	3240.22	3242.23	3222.19	3222.52	3238.21	3277.5	3244.9	3170.67	3237.49	3120.42	3126.18	3169.98	3157.43	3094.72	3163.59	3116.05	3099.19	3118.93	3130.81	3128.47	3193.51	3211.44	3226.72	3247.21	3217.65	3242	3207.87	3268.76	3216.36	3233.23	3183.8	3267.53	3328.47	3355.13	3407.93	3370.08	3415.54	3434.04	3417.62	3451.13	3431.27	3437.22
Greenland	GRL	EUR	NA	3007.89	3033.76	3048.83	3059.06	3084.85	3107.47	3119.92	3140.34	3143.84	3186.82	3199.99	3199.95	3238.32	3220.91	3206.15	3246.71	3231.01	3271.59	3303.92	3308.97	3270.34	3268.25	3275.95	3293.35	3340.64	3345.43	3382.33	3411.99	3405.25	3383.81	3388.31	3371.27	3327.25	3317.71	3327.36	3361.32	3338.74	3396.05	3401.87	3420.84	3438.17	3455.25	3436.6	3449.12	3450.13	3439
Kosovo	KSV	EUR	NA	3007.89	3033.76	3048.83	3059.06	3084.85	3107.47	3119.92	3140.34	3143.84	3186.82	3199.99	3199.95	3238.32	3220.91	3206.15	3246.71	3231.01	3271.59	3303.92	3308.97	3270.34	3268.25	3275.95	3293.35	3340.64	3345.43	3382.33	3411.99	3405.25	3383.81	3388.31	3371.27	3327.25	3317.71	3327.36	3361.32	3338.74	3396.05	3401.87	3420.84	3438.17	3455.25	3436.6	3449.12	3450.13	3439
Armenia	ARM	FSU	NA	NA	NA	NA	NA	NA	NA	NA	NA	NA	NA	NA	NA	NA	NA	NA	NA	NA	NA	NA	NA	NA	NA	NA	NA	NA	NA	NA	NA	NA	3363.71	3026.97	1833.98	1868.46	1945.81	1951.48	1971.03	2169.53	2174.77	2164.38	2133.45	2149.52	2150.57	2295.14	2150.33	2269.82	2200.4
Azerbaijan	AZE	FSU	NA	NA	NA	NA	NA	NA	NA	NA	NA	NA	NA	NA	NA	NA	NA	NA	NA	NA	NA	NA	NA	NA	NA	NA	NA	NA	NA	NA	NA	NA	3363.71	3026.97	2303.97	2217.92	2100.15	2148.47	2265.03	2083.84	2133.11	2296.13	2406.22	2479.61	2647.96	2747.47	2894.6	3001.06	3026.76
Belarus	BLR	FSU	NA	NA	NA	NA	NA	NA	NA	NA	NA	NA	NA	NA	NA	NA	NA	NA	NA	NA	NA	NA	NA	NA	NA	NA	NA	NA	NA	NA	NA	NA	3363.71	3026.97	3132.64	3216.88	3134.17	3181.86	3279.61	3269.1	3218.1	3059.13	2988.59	3040.1	2968.65	2777.67	2898.39	2952.87	3158.46
Georgia	GEO	FSU	NA	NA	NA	NA	NA	NA	NA	NA	NA	NA	NA	NA	NA	NA	NA	NA	NA	NA	NA	NA	NA	NA	NA	NA	NA	NA	NA	NA	NA	NA	3363.71	3026.97	1815.97	1569.77	1776.61	2225.79	2339.22	2386.02	2428.76	2391.82	2373.94	2529.16	2608.94	2708.69	2827.74	2855.09	2724.68
Kazakhstan	KAZ	FSU	NA	NA	NA	NA	NA	NA	NA	NA	NA	NA	NA	NA	NA	NA	NA	NA	NA	NA	NA	NA	NA	NA	NA	NA	NA	NA	NA	NA	NA	NA	3363.71	3026.97	3043.87	3256.79	3440.32	3135.39	3051.5	3163.87	2565.33	2236.85	2397.39	2579.21	2921.92	2970.72	3032.92	3214.41	3372.02
Kyrgyz Republic	KGZ	FSU	NA	NA	NA	NA	NA	NA	NA	NA	NA	NA	NA	NA	NA	NA	NA	NA	NA	NA	NA	NA	NA	NA	NA	NA	NA	NA	NA	NA	NA	NA	3363.71	3026.97	2668.86	2410.85	2410.11	2369.99	2509.79	2640.23	2494.8	2517.12	2395.98	2449.29	2471.04	2612.24	2726.8	2744.35	2629.37
Moldova	MDA	FSU	NA	NA	NA	NA	NA	NA	NA	NA	NA	NA	NA	NA	NA	NA	NA	NA	NA	NA	NA	NA	NA	NA	NA	NA	NA	NA	NA	NA	NA	NA	3363.71	3026.97	3196.07	3180.66	2807.05	2643.4	2572.11	2710.31	2680.13	2615.67	2543.54	2709.94	2796.63	2734.26	2836.05	2942.56	3008.15
Russian Federation	RUS	FSU	NA	NA	NA	NA	NA	NA	NA	NA	NA	NA	NA	NA	NA	NA	NA	NA	NA	NA	NA	NA	NA	NA	NA	NA	NA	NA	NA	NA	NA	NA	3363.71	3026.97	2925.99	3031.64	2928.34	2919.26	2827.27	2877.82	2860.17	2907.71	2884.03	2997.86	3047.37	3107.68	3143.33	3225.71	3213.3
Tajikistan	TJK	FSU	NA	NA	NA	NA	NA	NA	NA	NA	NA	NA	NA	NA	NA	NA	NA	NA	NA	NA	NA	NA	NA	NA	NA	NA	NA	NA	NA	NA	NA	NA	3363.71	3026.97	2092.06	2101.97	1953.39	2006.63	1835.56	1968.94	1915.77	1972.63	1911.99	1852.82	1945.24	2046.73	2097.73	2081.39	2180.69
Turkmenistan	TKM	FSU	NA	NA	NA	NA	NA	NA	NA	NA	NA	NA	NA	NA	NA	NA	NA	NA	NA	NA	NA	NA	NA	NA	NA	NA	NA	NA	NA	NA	NA	NA	3363.71	3026.97	2788.14	2550.19	2549.57	2556.81	2524.33	2598.22	2512.49	2609.4	2604.86	2608.98	2671.81	2727.47	2749.44	2760.54	2771.27
Ukraine	UKR	FSU	NA	NA	NA	NA	NA	NA	NA	NA	NA	NA	NA	NA	NA	NA	NA	NA	NA	NA	NA	NA	NA	NA	NA	NA	NA	NA	NA	NA	NA	NA	3363.71	3026.97	3367.47	3242.89	2980.08	2883.38	2800.18	2854.35	2829.92	2781.59	2896.79	2989.32	3048.39	3051.89	3190.82	3215.82	3251.21
USSR	SUN	FSU	NA	3095.31	3157.5	3204.11	3205.98	3213.55	3209.06	3239.82	3299.91	3299.54	3354.2	3330.46	3283.69	3324.04	3356.8	3340.64	3395.85	3358.3	3378.31	3375.31	3369.48	3344.35	3366.9	3377.62	3379.66	3372.66	3356.53	3396.96	3388.92	3342.55	NA	NA	NA	NA	NA	NA	NA	NA	NA	NA	NA	NA	NA	NA	NA	NA	NA
Uzbekistan	UZB	FSU	NA	NA	NA	NA	NA	NA	NA	NA	NA	NA	NA	NA	NA	NA	NA	NA	NA	NA	NA	NA	NA	NA	NA	NA	NA	NA	NA	NA	NA	NA	3363.71	3026.97	2716.25	2707.19	2593.89	2654.35	2908.98	2441.73	2508.76	2399.12	2380.84	2273.43	2298.29	2358.98	2392.39	2477.28	2516.02
Argentina	ARG	LAM	NA	3099.85	3072.99	3027.14	3074.35	3180.34	3135.54	3214.04	3265.99	3305.89	3336.25	3181.27	3070.1	3021.79	3212.23	3268.14	3195.52	3174.95	3227.86	3201.02	3221.99	3201.05	3064.79	2999.66	3046.75	3130.71	3044.29	3113.49	3028.9	2980.35	2924.8	3024.96	3087.95	3123.27	3162.52	3168.17	3162.69	3135.69	3166.62	3266.75	3271.7	3183.34	2965.9	3059.74	3029.91	3091.79	2969.12
Bahamas, The	BHS	LAM	NA	2446.63	2388.69	2359.19	2427.7	2447.03	2540.02	2496.79	2551.32	2576.27	2599.65	2594.43	2517.19	2442.44	2397.74	2341.44	2360.19	2216.27	2187.75	2264.07	2639.8	2499.44	2761.7	2697.75	2667.08	2713.15	2752.62	2747.89	2799.78	2788.45	2714.49	2606.63	2501.14	2419.88	2421.11	2526.38	2527.05	2624.27	2564.69	2649.65	2709.89	2714.45	2684.17	2669.14	2660.25	2695.88	2693.53
Belize	BLZ	LAM	NA	2067.37	2205.03	2251	2245.55	2252.39	2235.84	2285.97	2238.01	2226.3	2260.12	2304.77	2299.54	2295.84	2361.75	2395.44	2393.84	2437.08	2518.78	2551.44	2652.01	2682.19	2635.48	2496.42	2497.99	2478.47	2475.59	2527.67	2504.06	2427.69	2460.38	2459.44	2618.01	2561.12	2499.59	2533.33	2472.48	2488.44	2498.18	2499.34	2547.82	2617.24	2651.12	2685.65	2700.39	2723.53	2715.1
Bolivia	BOL	LAM	NA	1729.97	1759.18	1807.34	1741.98	1829.62	1833.8	1888.37	1932.83	1910.26	2005.72	2055.11	2009.14	1922.71	2063.61	2131.93	2129.9	2077.41	2117.29	2148.87	2098.76	2078.49	2014.99	1930.35	2015.47	2118.1	1997.36	2022.62	1990.08	2060.84	1974.45	2057.15	2060.31	2045.58	1997.79	2141.6	2081.01	2091.28	2023.64	2094.96	2147.48	2153.9	2173.19	2176.81	2099.98	2123.61	2091.2
Brazil	BRA	LAM	NA	2214.96	2276.9	2248.65	2313.17	2338.36	2335.3	2379.51	2463.59	2439.73	2411.69	2432.58	2402.54	2390.05	2485.12	2494.69	2524.06	2558.91	2599.97	2707.19	2702.14	2621.04	2647.31	2615.69	2600.72	2631.81	2687.11	2717.72	2707.4	2751.88	2722.61	2780.23	2773.91	2777.62	2821.95	2816.23	2846.22	2859.41	2858.36	2870.8	2884.84	2896.13	2930.63	3069.07	3083.5	3082.08	3102.53
Chile	CHL	LAM	NA	2498.44	2534.29	2634.12	2583.99	2565.34	2722.29	2685.24	2738.44	2646.95	2639.19	2710.01	2725.71	2572.83	2721.52	2492.11	2604.33	2559.08	2616.29	2661.01	2687.24	2703.93	2609.31	2544.4	2579.91	2484.32	2492.83	2492.26	2468.35	2464.94	2535.96	2562.57	2693.12	2693.67	2722.09	2719.67	2749.69	2752.4	2762.71	2765.68	2805.92	2837.49	2881.1	2908.04	2899.05	2945.82	3005.7
Colombia	COL	LAM	NA	1963.13	1983.49	1894.81	1969.29	1937.78	1894.58	1888.7	1903.48	1915.8	1943.37	2018.75	2032.4	2047.77	2119.27	2121.35	2237.46	2215.24	2283.56	2253.96	2324.45	2360.99	2327.6	2361.44	2327.34	2288.66	2278.77	2378.34	2339.19	2386.95	2392.39	2399.79	2449.65	2495.93	2526.8	2586.8	2562.95	2602.88	2573.71	2621.37	2656.53	2666.27	2628.99	2657.26	2665.07	2630.9	2670.66
Costa Rica	CRI	LAM	NA	1972.7	2017.26	2025.83	2108.02	2173.77	2145.89	2099.65	2167.36	2194.53	2250.85	2312.14	2340.07	2370.53	2383.64	2424.3	2461.4	2480.09	2453.43	2483.05	2562.67	2489.96	2412.87	2510.46	2556.06	2633.8	2626.91	2671.92	2699.46	2717.34	2803.25	2847.65	2809.78	2816.65	2789.67	2799.26	2733.8	2722.5	2792.61	2850.42	2804.37	2883.14	2777.99	2786.75	2780.57	2778.57	2819.52
Cuba	CUB	LAM	NA	2121.05	2191.97	2386.82	2329.52	2342.41	2232.89	2304.18	2414.17	2468.68	2580.81	2748.12	2651.91	2612.94	2825.63	2674.62	2764.47	2723.51	2804.61	2716.01	2892.88	2931.35	3009	3072.76	3127.76	3132.5	3080.94	3082.61	2994.41	3011.65	2921.26	2733.8	2503.86	2325.11	2365.17	2327.56	2450.76	2567.3	2653.65	2931.57	3050.61	3096.42	3183.33	3272.71	3376.14	3299.91	3311.29
Dominican Republic	DOM	LAM	NA	1694.16	1824	1832.2	1837.27	1769.81	1884.02	1844.61	1899.33	1948.59	1929.6	1958.66	1981.86	2043.68	2082.9	2046.56	2060.36	2134.81	2106.26	2138.08	2222.63	2187.89	2168.26	2220.25	2248.22	2346.51	2304.52	2241.99	2192.42	2229.44	2129.92	2170.37	2172.92	2235.49	2290.46	2214.44	2182.27	2195.44	2192.51	2212.78	2185.31	2253.61	2265.35	2181.53	2224.58	2233.85	2259.74
Ecuador	ECU	LAM	NA	1912.43	1935.55	1966.92	1930.75	2037.06	2010.79	2051.66	2009.72	2037.11	2073.89	2013.95	2082.84	2000.09	2022.64	2121.83	2178.58	2098.3	2091.59	2103	2200.53	2094.35	2116.6	2035.01	2074.46	2030.46	2143.82	2181.98	2451.93	2390.02	2133.62	2048.17	2135.41	2106.02	2264.33	2190.29	2249.56	2313.7	2232.66	2302.83	2225.64	2226.99	2265.23	2221.31	2262.17	2316.15	2295.22
El Salvador	SLV	LAM	NA	1597.88	1634.55	1673.28	1648.14	1720.08	1726.84	1738.63	1766.65	1756.46	1757.99	1810.17	1805	1859.49	1908.24	2048.9	2078.98	2123.59	2161.22	2224.71	2257.79	2291.76	2252.7	2247.46	2282.85	2268.7	2210.39	2198.6	2257.08	2292.85	2333.99	2429.53	2435.49	2410.32	2389.39	2400.9	2419.95	2456.7	2457.68	2439.69	2570.78	2651.91	2659.93	2623.22	2587.35	2585.97	2579.67
Guatemala	GTM	LAM	NA	1816.66	1847.12	1892.81	1952.74	1960.06	1965.95	1973.29	1984.86	2015.79	2027.45	1998.07	2005.8	2059.54	2039.08	2119.98	2067	2105.73	2122.04	2129.41	2157.75	2386.7	2259.29	2115.16	1995.04	2182.32	2329.44	2329.94	2346.32	2216.18	2352.99	2317.83	2202.93	2290.18	2281.16	2227.76	2184.82	2098.19	2101.93	2085.75	2092.47	2135.08	2203.05	2139.03	2133.14	2165.06	2187.66
Guyana	GUY	LAM	NA	2272.02	2279.12	2232.31	2298.26	2228.43	2265.32	2254.71	2250.92	2276.79	2272.87	2278.01	2288.58	2404.09	2450.97	2463.97	2518.5	2515.03	2496.39	2405.82	2440.97	2499.69	2440.81	2492.98	2429.26	2409.03	2424.77	2450.14	2368.2	2337.14	2309.69	2280.89	2317.56	2435.68	2419.79	2508.16	2542.3	2656.93	2670.87	2695.85	2785.3	2790.91	2750.7	2749.75	2733.68	2753.75	2747.08
Haiti	HTI	LAM	NA	1903.67	1934.37	1929.36	1864.98	1936.3	1902.36	1890.96	1861.16	1870.25	1865.28	1868.53	1891.77	1946.27	1918.77	1918.05	1955.35	1918.65	1946.25	1954.22	1940.55	1978.03	1946.86	1931.77	1870.7	1890.91	1864.77	1785.24	1727.64	1684.04	1734.77	1741.07	1708.44	1711.04	1678.32	1717.78	1784.49	1830.09	1889.07	1916.33	1929.26	1897.44	1864.14	1842.08	1835.63	1825.04	1848.56
Honduras	HND	LAM	NA	1882.37	1852.02	1864	1863.15	1918.84	1977.14	2028.95	2043.35	2088.88	2075.67	2032.7	2004.51	2038.68	2011.58	2077.85	2106.14	2091.7	2055.45	2041.88	2071.55	2124.88	2032.15	2098.71	2098.57	2141.22	2158.76	2185.02	2242.39	2287.48	2311.29	2277.6	2318.85	2328.87	2357.48	2391.78	2412.52	2415.54	2426.75	2450.26	2420.88	2544.9	2556.5	2563.24	2561.59	2580	2600.4
Jamaica	JAM	LAM	NA	1915.48	2019.67	2029.5	2169.76	2174.84	2202.23	2330.52	2342.27	2344.65	2492.9	2561.63	2657.11	2535.7	2620.15	2645.58	2683.62	2637.94	2705.26	2580.71	2651.21	2584.13	2516.03	2528.04	2606.8	2533.55	2567.53	2622.18	2544.43	2603.1	2531.47	2467.41	2516.23	2602.4	2713.65	2680.34	2712.89	2699.79	2720.36	2738.57	2748.77	2827.79	2820.1	2836.86	2812.2	2844.1	2846.5
Mexico	MEX	LAM	NA	2347.41	2333.3	2347.72	2401.53	2418.35	2460.97	2508.82	2544.51	2564.07	2592.36	2588.66	2628.72	2669.97	2693.65	2772.3	2745.05	2785.39	2867.72	2907.4	3063.84	3208.16	3206.66	3186.48	3128.1	3184.6	3142.28	3035.44	3102.19	3069.94	3065.75	3093.96	3109.06	3123.97	3121.94	3090.35	3118.59	3094.44	3100.44	3112.4	3171.7	3224.21	3246.8	3256.64	3258.08	3223.35	3245.19
Grenada	GRD	LAM	NA	1731.6	1813.04	1856.3	1932.32	1984.69	2057.36	2070.43	2104.74	2155.42	2240.89	2198.78	2170.83	2148.06	2059.99	2050.09	2101.67	2249.78	2277.25	2289.77	2257.53	2252.34	2190.39	2105.78	2102.27	2105.55	2140.52	2358.05	2400.92	2453.58	2495.68	2463.5	2457.96	2474.69	2456.97	2406.75	2375.52	2399.01	2327.76	2253.06	2253.6	2326.56	2323.87	2359.38	2404.72	2384.04	2434.44
Nicaragua	NIC	LAM	NA	1909.7	1943.59	1956.66	2013.33	2009.97	2031.93	2071.58	2128.33	2079.05	2068.2	2046.41	1997.35	2048.56	2012.07	2034.78	2047.35	2096.76	2022.8	1959.27	2026.79	2135.32	2011.73	2062.14	2141.82	2163.91	2194.97	2131.99	2112.98	2083.89	1734.02	1801.74	1787.01	1847.4	1927.38	1966	1977.23	1957.62	2067.97	2074.32	2137.33	2310.36	2294.43	2324.79	2364.03	2400.62	2396.91
Panama	PAN	LAM	NA	2119.49	2042.19	2170.26	2172.44	2129.75	2193.4	2250.74	2270.35	2376.37	2216.77	2346.58	2147.75	2224.67	2414.32	2409.25	2115.49	2399.61	2161.81	2133.51	2144.33	2293.48	2333.24	2369.09	2384.73	2532.24	2578.74	2309.42	2256.21	2242.22	2307.16	2268.14	2373.84	2411.71	2413.96	2293.57	2321.33	2243.87	2464.39	2281.01	2195.71	2336.11	2441.83	2433.27	2337.47	2426.04	2441.98
Paraguay	PRY	LAM	NA	2135.19	2151.72	2148.65	2250.97	2348.02	2338.97	2334.72	2402.54	2417.34	2454.71	2449.41	2428.17	2445.57	2465.97	2378.01	2457.6	2539.42	2589.25	2524.58	2536.85	2455.59	2520.51	2537.75	2497.04	2602.33	2524.46	2530.39	2498.99	2543.85	2415.09	2383.06	2377.1	2443.77	2543.27	2556.65	2594.92	2620.37	2635.1	2655.55	2606.04	2631.31	2673.69	2694.44	2623.7	2598.31	2633.04
Peru	PER	LAM	NA	2125.41	2143.46	1983.42	2165.61	2122.22	2140.38	2119.99	2071.45	2308.45	2191.41	2235.45	2162.54	2103.75	2121.31	2188.15	2125.95	2066.74	1916.59	2042.01	2044.79	2199.14	2176.96	2206.81	1986.39	2063.02	2299.87	2259.58	2279.32	2175.72	2019.13	2175.87	2137.9	2146.44	2201.5	2197.3	2263.13	2322.12	2261.78	2276.37	2366.65	2320.78	2335.14	2281.51	2316.78	2402.69	2417.02
St. Vincent and the Grenadines	VCT	LAM	NA	1809.42	1981.52	1854.83	1966.83	2006.56	2110.53	2073.19	2142.34	2193.21	2251.17	2295.11	2317.63	2284.52	2146.94	2217.45	2244.54	2266.82	2231.23	2357.47	2407.66	2475.59	2418.92	2406.22	2418.01	2416.42	2407.7	2402.71	2396.71	2310.27	2355.08	2342.65	2374.23	2439.26	2330.63	2371.11	2340.66	2389.7	2442.02	2530.54	2565.05	2593.98	2720.72	2792.13	2759.59	2805.47	2791.95
Suriname	SUR	LAM	NA	1909.93	1933.58	1980.17	2229.4	2175.7	2117.3	2181.81	2211.49	2278.71	2225.83	2215.87	2224.64	2220.8	2227.74	2220.27	2252.03	2276.46	2294.62	2281.14	2403.82	2309.57	2335.46	2465.94	2650.03	2617.93	2426.73	2473.02	2425.86	2413.32	2390.94	2491.74	2446.94	2468.22	2431.52	2484.55	2513.64	2472.64	2501.4	2412.36	2447.63	2394.45	2437.69	2456.94	2462.81	2481.77	2429.44
Trinidad and Tobago	TTO	LAM	NA	2295.83	2386.59	2409.1	2424.52	2456.53	2459.73	2400.74	2287.98	2424.09	2395.12	2459.78	2459.57	2526.81	2634.43	2585.09	2701.72	2689.95	2816.26	2807.22	2991.62	2970.14	2988.23	2994.11	2997.32	2872.18	3011.29	2922.9	2771.34	2679.92	2631.25	2670.59	2542.92	2514.85	2517.41	2561.02	2591.82	2562.79	2597.97	2599.32	2689.02	2726.93	2690.67	2715.57	2716.4	2710.33	2704.17
Uruguay	URY	LAM	NA	2795.17	2708.65	2772.98	2947.7	2780.55	2813.92	2703.67	2796.42	2942.58	3027.69	2872.15	2893.18	2780.69	2906.71	2978.39	2880.66	2697.46	2698.89	2881.45	2864.29	2864.04	2788.97	2572.35	2667.53	2641.93	2555.01	2613.51	2589.02	2494.29	2508.82	2682.99	2773.26	2762.73	2770.36	2696.86	2784.01	2747.22	2790.4	2834.02	2830.97	2795.15	2782.66	2770.53	2750.07	2804.76	2818.53
Venezuela, RB	VEN	LAM	NA	2162.06	2128.48	2145.35	2304.56	2266.82	2218.65	2233.68	2267.06	2332.4	2340.89	2322.72	2268.96	2265.11	2280.77	2390.71	2461.79	2601.5	2597.6	2662.91	2844.58	2757.82	2574.95	2612.13	2754.81	2634.02	2396.76	2570.01	2766.16	2299.21	2386.73	2447.3	2546.33	2427.02	2396.58	2457.38	2401.99	2304.4	2377.67	2365.76	2478.85	2530.67	2253.62	2447.83	2555.2	2557.13	2555.9
Barbados	BRB	LAM	NA	2523.05	2585.7	2659.7	2608.93	2591.79	2610.22	2805.9	2705.54	2699.71	2813.57	3017.26	2905.64	2964.95	2856.82	2794.04	2867.66	2876.8	2976.41	2880.74	3168.67	3072.42	2859.55	2981.05	2890.58	2942.18	3057.06	3131.01	3048.33	3120.67	3111.36	3046.86	2948.54	2924.87	2919.48	2942.1	2975.48	3124.13	2976.84	3100.64	3025.07	3056.44	3056.06	3113.39	2936.81	3051.15	3056.84
Netherlands Antilles	ANT	LAM	NA	2126.17	2190.72	2238.19	2229.67	2198.79	2164.84	2216.25	2262.2	2251.35	2345.51	2381.39	2328.38	2341.69	2367.31	2320.23	2487.29	2575.29	2517.27	2632.15	2730.1	2929	2807.23	2700.1	2736.97	2693.07	2782.82	2784.69	2630.17	2632.26	2591.08	2599.96	2760.76	2918.79	2876.95	3027.5	2956.31	2922.67	2985.84	3061.75	3070.73	3041.22	3116.91	3064.41	3065.01	2936.11	2955.62
Curacao	CUW	LAM	NA	2257.13	2281.79	2270.38	2324.65	2343.18	2344.76	2376.04	2423.18	2438.75	2439.61	2446.67	2427.4	2418.92	2494.91	2519.36	2533.93	2549.95	2585.16	2633.67	2688.28	2696.82	2674.82	2655.14	2638.93	2666.87	2671.83	2678.06	2688.13	2668.4	2640.7	2681.55	2691.7	2696	2724.1	2721.3	2740.3	2742.63	2747.06	2773.73	2805.73	2823.01	2812.86	2875.09	2885.17	2887.05	2895.69
Sint Maarten (Dutch part)	SXM	LAM	NA	2257.13	2281.79	2270.38	2324.65	2343.18	2344.76	2376.04	2423.18	2438.75	2439.61	2446.67	2427.4	2418.92	2494.91	2519.36	2533.93	2549.95	2585.16	2633.67	2688.28	2696.82	2674.82	2655.14	2638.93	2666.87	2671.83	2678.06	2688.13	2668.4	2640.7	2681.55	2691.7	2696	2724.1	2721.3	2740.3	2742.63	2747.06	2773.73	2805.73	2823.01	2812.86	2875.09	2885.17	2887.05	2895.69
St. Martin (French part)	MAF	LAM	NA	2257.13	2281.79	2270.38	2324.65	2343.18	2344.76	2376.04	2423.18	2438.75	2439.61	2446.67	2427.4	2418.92	2494.91	2519.36	2533.93	2549.95	2585.16	2633.67	2688.28	2696.82	2674.82	2655.14	2638.93	2666.87	2671.83	2678.06	2688.13	2668.4	2640.7	2681.55	2691.7	2696	2724.1	2721.3	2740.3	2742.63	2747.06	2773.73	2805.73	2823.01	2812.86	2875.09	2885.17	2887.05	2895.69
Algeria	DZA	MEA	NA	1700.44	1657.72	1624.03	1644.2	1704.08	1685.77	1767.02	1831.98	1825.67	1790.36	1832.87	1964.81	1958.93	2092.12	2163.39	2143.57	2305.94	2437.99	2537.11	2657.34	2685.14	2656.45	2637.55	2584.16	2700.86	2717.66	2724.66	2795	2862.84	2856.21	2835.47	2972.77	2971.61	2865.2	2891.3	2893.72	2844.07	2904.07	2957.91	2928.84	3003.63	3034.33	3073.26	3090.13	3059.24	3101.2
Egypt, Arab Rep.	EGY	MEA	NA	2094.86	2176.49	2193.88	2233.17	2264.94	2325.51	2270.97	2314.52	2316.05	2321.64	2311.72	2353.26	2395.72	2440.67	2476.94	2559.76	2601.82	2694.9	2814.12	2889.6	3028.15	3080.65	3056.77	3050.69	3051.03	3031.43	3092.86	3073.17	3040.14	3103.94	3082.59	3074.9	3085.74	3134.85	3194.54	3204.72	3222.47	3191.84	3197.69	3201.98	3234.69	3251.53	3194.51	3096.77	3160.67	3134.11
Iran, Islamic Rep.	IRN	MEA	NA	1768.91	1765.47	1808.65	1878.3	1887.99	2032.31	2046.4	2169.44	2036.77	2089.86	2019.87	2151.82	2299.16	2371.39	2396.95	2421.71	2451.39	2484.07	2552	2670.72	2725.85	2705.19	2767.52	2728.87	2705.13	2716.38	2797.85	2703.08	2886.73	2911.81	2964.27	3028.87	3082.16	3042.03	3004.95	3033.05	3083.38	3053.16	3084.67	3065.28	3079.89	3045.16	3041.56	3107.57	3075.12	3008.39
Iraq	IRQ	MEA	NA	1963.7	1998.14	2012.77	2057.69	2082	2125.89	2139.44	2196.8	2193.74	2201.6	2200.53	2267.29	2313.28	2369.89	2411.94	2446.34	2519.37	2588.95	2672.95	2755.77	2818.17	2840.52	2847.86	2825.36	2828.01	2839.03	2867.82	2876.8	2897.45	2928.78	2932.09	2950.67	2956.16	2951.53	2972.06	3002.78	3022.23	3022.25	3031.55	3021.3	3045.85	3049.38	3046.31	3047.42	3052.22	3047.12
Israel	ISR	MEA	NA	2827.82	2841.68	2765.97	2793.9	2769.68	2896.11	2953.3	3034.22	3080.88	3079.34	3250.73	3205.49	3279.31	3192.59	3173.63	3206.45	3201.78	3120.87	3107.4	3083.84	3130.37	3274.37	3261.42	3245.7	3305.15	3343.44	3430.91	3349.6	3330	3386.64	3406.99	3430.71	3371.78	3325.1	3432.2	3467.63	3470.05	3459.24	3433.19	3494.42	3545.13	3633.97	3572.9	3556.88	3573.01	3518.8
Jordan	JOR	MEA	NA	2105.95	2143.88	2168.93	2088.35	2158.34	2171.68	2045.72	2217.97	2252.23	2205.72	2239.88	2241.12	2194.89	2223.28	2190.72	2331.18	2404.94	2498.66	2557.51	2606.03	2654.75	2656.94	2637.34	2674.42	2726.34	2690.17	2743.97	2765	2721.37	2850.73	2881.05	2788.34	2762.17	2653.7	2697.47	2651.44	2739.38	2710.46	2620.97	2672.47	2750.93	2794.33	2894.49	2932.42	2934.84	2981.81
Kuwait	KWT	MEA	NA	2409.86	2510.04	2456.19	2609.05	2610.43	2706.24	2638.91	2629.45	2572.72	2573.33	2544.34	2598.72	2586.05	2626.55	2631.73	2704.22	2791.08	2845.74	2905.52	2937.73	2983.84	3005.25	2988.1	3028.31	2979.42	2976.66	2980.31	2992.25	3004.37	2216.24	1992.96	2655.9	2858.54	2932.58	3009.17	3066.79	2954.54	3011.72	2933.24	3017.51	2972.19	2918.65	2931.99	2984.42	3007.37	3043
Lebanon	LBN	MEA	NA	2314.21	2360.85	2329.07	2357.88	2366.65	2351.39	2385.53	2426.38	2371.31	2356.26	2358.57	2354.95	2353.81	2354	2292.73	2320.37	2462	2501.73	2567.95	2637.95	2605.69	2673.92	2716.76	2731.87	2712.25	2720.49	2765.05	2869.49	2955.56	2936.36	3074.76	3020.77	3029.54	3010.82	3000.42	2974.83	3064.53	3036.55	3072.9	3031.97	3063.79	3110.91	3099.8	3122.17	3128.14	3084.82
Libya	LBY	MEA	NA	1636.51	1644	1724.18	1752.53	1880.9	2024.57	2114.08	2213.09	2261.29	2356.03	2415.51	2497.05	2840.41	2998.43	3073.78	3203.53	3206.67	3268.67	3279.82	3265.57	3297.79	3276.25	3285.57	3202.25	3156.2	3141.34	3130.66	3159.72	3175.2	3187.18	3186.16	3175.28	3177.13	3203.74	3167.52	3175.74	3172.22	3114.84	3102.51	3117.99	3099.21	3107.28	3088.14	3113.98	3149.03	3141.45
Morocco	MAR	MEA	NA	2173.89	2196.84	2196.64	2265.21	2273.49	2209.85	2243.88	2260.37	2470.12	2447.99	2447.55	2519.34	2528.41	2550.2	2656.31	2585.73	2679.77	2681.27	2718.37	2692.87	2735.9	2776.43	2778.64	2831.1	2831.17	2962.29	2950.92	3032.43	2962.41	3068.5	3047.79	2893.12	2863.1	2986.31	2940.92	3059.57	3095.13	3139.13	3066.86	3049.6	3102.86	3130.88	3173.53	3233.45	3188.62	3265.41
Bahrain	BHR	MEA	NA	1963.7	1998.14	2012.77	2057.69	2082	2125.89	2139.44	2196.8	2193.74	2201.6	2200.53	2267.29	2313.28	2369.89	2411.94	2446.34	2519.37	2588.95	2672.95	2755.77	2818.17	2840.52	2847.86	2825.36	2828.01	2839.03	2867.82	2876.8	2897.45	2928.78	2932.09	2950.67	2956.16	2951.53	2972.06	3002.78	3022.23	3022.25	3031.55	3021.3	3045.85	3049.38	3046.31	3047.42	3052.22	3047.12
Oman	OMN	MEA	NA	1963.7	1998.14	2012.77	2057.69	2082	2125.89	2139.44	2196.8	2193.74	2201.6	2200.53	2267.29	2313.28	2369.89	2411.94	2446.34	2519.37	2588.95	2672.95	2755.77	2818.17	2840.52	2847.86	2825.36	2828.01	2839.03	2867.82	2876.8	2897.45	2928.78	2932.09	2950.67	2956.16	2951.53	2972.06	3002.78	3022.23	3022.25	3031.55	3021.3	3045.85	3049.38	3046.31	3047.42	3052.22	3047.12
Qatar	QAT	MEA	NA	1963.7	1998.14	2012.77	2057.69	2082	2125.89	2139.44	2196.8	2193.74	2201.6	2200.53	2267.29	2313.28	2369.89	2411.94	2446.34	2519.37	2588.95	2672.95	2755.77	2818.17	2840.52	2847.86	2825.36	2828.01	2839.03	2867.82	2876.8	2897.45	2928.78	2932.09	2950.67	2956.16	2951.53	2972.06	3002.78	3022.23	3022.25	3031.55	3021.3	3045.85	3049.38	3046.31	3047.42	3052.22	3047.12
Saudi Arabia	SAU	MEA	NA	1718.5	1756.82	1798.23	1827.89	1869.02	1868.65	1895.84	1895.62	1885.8	1906.61	1917.01	1785.69	1704.53	1706.68	1826.82	1949.15	2165.19	2385.22	2705.08	2956.52	2989.41	3005.38	3036.58	2818.36	2788.01	2662.31	2608.03	2819.73	2749.9	2866.15	2870.04	2806.15	2789.49	2761.22	2905.17	2940.63	2960.78	2950.81	2978.45	3015.55	3013.79	3007.28	3053.05	3072.17	3102.86	3153.5
Syrian Arab Republic	SYR	MEA	NA	1998.4	2131.23	2118.76	2205.59	2144.92	2162.07	2256.28	2310.83	2374.44	2352.48	2452.92	2493.16	2414.13	2536.43	2571.07	2653.23	2741.77	2785.15	2840.37	2960.41	3034.18	3099.97	3030.42	2985.81	3000.06	2974.3	2880.3	2878.26	2752.4	2806.46	2818.05	2867.87	2819.22	2819.89	2911.88	3009.16	3013.73	3062.43	3064.45	3055.22	3012.51	3036.04	3013.18	3032.79	3061.41	3052.94
Tunisia	TUN	MEA	NA	2091.64	2156.79	2212.64	2214.21	2293.62	2217.19	2363.59	2355.66	2282.18	2318.59	2402.39	2557.8	2555.02	2639.45	2623.72	2574.96	2671.64	2744.6	2757.97	2883.47	2796.49	2794.54	2929.88	2986.52	3003.02	3077.06	3059.57	3109.77	3110.89	3121.5	3093.59	3133.7	3162.74	3122.42	3148.97	3228.61	3282.25	3336.03	3412.83	3238.03	3297.03	3228.05	3270.96	3291.7	3295.68	3314.19
United Arab Emirates	ARE	MEA	NA	2890.58	2774.76	2757.97	2642.16	2622.85	2993.74	2655.36	3026.64	3024.93	3057.9	2848.48	2910.42	3147.64	3144.6	3159.45	3171.58	3161.65	3214.83	3219.83	3306.67	3369.72	3442	3309.83	3421.98	3193.2	3267.09	3325.92	3256.4	3252.37	3231.1	3107.88	3154.06	3187.86	3268.09	3150.8	3122.16	3120.64	3150.39	3220.42	3166.68	3061.64	3131.05	3151.3	3079.4	3066.25	3176.56
Yemen, Rep.	YEM	MEA	NA	1739.94	1741.95	1754.28	1755.99	1770.53	1776.77	1768.35	1759.72	1778.84	1755.57	1739.52	1736.53	1759.24	1761.51	1760.22	1822.32	1881.69	1971.45	1942.64	1908.17	1914.51	1979.32	1950.99	2001.49	1955.83	2032.69	2059.16	2143.19	2098.43	1961.31	1947.04	2028.48	2018.52	1982.13	1976.65	1967.89	1982.93	2010.12	2008.28	2013.67	2016.53	2006.5	2017.24	2016.64	2009.2	2019.84
West Bank and Gaza	WBG	MEA	NA	1963.7	1998.14	2012.77	2057.69	2082	2125.89	2139.44	2196.8	2193.74	2201.6	2200.53	2267.29	2313.28	2369.89	2411.94	2446.34	2519.37	2588.95	2672.95	2755.77	2818.17	2840.52	2847.86	2825.36	2828.01	2839.03	2867.82	2876.8	2897.45	2928.78	2932.09	2950.67	2956.16	2951.53	2972.06	3002.78	3022.23	3022.25	3031.55	3021.3	3045.85	3049.38	3046.31	3047.42	3052.22	3047.12
Guam	GUM	NAM	NA	2874.58	2859.08	2866.6	2921.48	2927.86	2953.88	2977.8	2997.36	3030.66	3024.61	3042.42	3052.8	3035.7	3028.78	3022.59	3155.11	3134.85	3141.03	3193.24	3164.65	3198.27	3180.76	3213.63	3263.24	3362.77	3339.08	3429.94	3415.95	3394.49	3439.27	3461.99	3494.13	3532.39	3591.2	3510.67	3520.56	3587.39	3602.75	3635.27	3710.35	3667	3731.94	3728.98	3761.64	3768.83	3743.49
Canada	CAN	NAM	NA	2809.41	2849.35	2905.2	2848.76	2947.07	2909.29	2931.95	2904.47	2948.07	2920.29	2890.33	2908.29	2947.75	2967.19	2879.48	3033.71	3010.07	2949.07	2928.24	2950.21	2902.57	2960.92	2917.07	2994.33	3043.13	3085.61	3137.15	3012.82	3037.18	3019.45	3038.62	3090.01	3120	3207.49	3207.64	3251.99	3389.35	3462.38	3500.47	3515.36	3512.66	3531.56	3531.41	3544.91	3521.97	3535.09
Puerto Rico	PRI	NAM	NA	2874.58	2859.08	2866.6	2921.48	2927.86	2953.88	2977.8	2997.36	3030.66	3024.61	3042.42	3052.8	3035.7	3028.78	3022.59	3155.11	3134.85	3141.03	3193.24	3164.65	3198.27	3180.76	3213.63	3263.24	3362.77	3339.08	3429.94	3415.95	3394.49	3439.27	3461.99	3494.13	3532.39	3591.2	3510.67	3520.56	3587.39	3602.75	3635.27	3710.35	3667	3731.94	3728.98	3761.64	3768.83	3743.49
United States	USA	NAM	NA	2881.06	2860.05	2862.73	2928.8	2925.92	2958.43	2982.51	3006.96	3039.23	3035.46	3058.27	3067.94	3044.98	3035.34	3037.97	3168.2	3148.33	3161.76	3221.83	3187.86	3230.36	3204.68	3245.92	3292.55	3397.62	3366.74	3462.02	3460.3	3434.12	3486.01	3509.14	3539.06	3578.14	3633.65	3544.07	3550.14	3609.17	3618.14	3650	3731.61	3683.83	3753.78	3750.54	3785.3	3795.8	3766.28
Australia	AUS	PAO	NA	3086.6	3094.8	3132.78	3103.23	3053.95	3133.05	3089.43	3133.11	3156.68	3202.12	3244.26	3295.29	3161.55	3105.81	3165.2	3171.06	3113.85	3060.94	3040.05	3067.6	3079.17	3108.89	3049.26	3100.27	3134.12	3088.53	3113.5	3121.54	3141.58	3177.79	3109.4	3116.99	3044.14	3038.66	3081.55	3056.62	3091.38	3015.25	3013.15	3002.91	3080.42	3073.21	3134.09	3067.14	3138.37	3192.96
French Polynesia	PYF	PAO	NA	2570.97	2563.76	2528.83	2590.32	2685.46	2847.6	2831.29	2813.3	2806.8	2876.12	2834.83	2845.9	2847.23	2885.5	2833.43	2845.24	2803.95	2811.53	2811.75	2729.7	2710.04	2754.26	2754.15	2767.52	2769.21	2805.23	2830.41	2192.78	2780.29	2833.81	2244.91	2382.34	2331.64	2830.41	2457.78	2825.02	2812.58	2793.79	2369.23	2809.63	2863.71	2880.02	2885.51	2902.36	2909.25	2920.73
Japan	JPN	PAO	NA	2505.53	2553.69	2588.66	2612.96	2602.37	2624	2671.27	2682.98	2678.6	2723.44	2712.97	2766.66	2759.46	2725.28	2700.93	2731.57	2753.42	2769.46	2786.52	2777.45	2729.26	2792.18	2807.85	2805.77	2839.97	2852.36	2874.03	2919.2	2946.6	2925.94	2911.41	2920.25	2903.62	2909.43	2904.89	2940.22	2922.13	2872.7	2875.33	2879.27	2868.37	2835.6	2826.57	2830.58	2820.88	2785.53
New Zealand	NZL	PAO	NA	2925.97	2962.55	2951.8	2956.62	2965.94	3080.26	2999.31	2971.38	2962.08	2958.3	3024.71	3050.36	3087.23	3093.84	3134.96	3235.14	3114.91	3124.28	3050.87	3062.1	3061.1	3073.94	2965.68	3062.55	3016.02	3149.56	3160.38	3128.9	3083.41	3258.14	3177.49	3186.03	3211.66	3160.36	3178.48	3164.09	3159.71	3150.18	3202.95	3145.63	3108.3	3125.71	3140.28	3156.82	3147.23	3145.13
New Caledonia	NCL	PAS	NA	2848.17	2833.08	2816.02	2861.69	2923.08	2951.71	2984.48	2982.18	3050.58	3143.01	3266.03	3202.86	3199.98	3090.59	3003.62	2969.04	2979.5	2921.23	2880.95	2918.99	2829.33	2895.32	2849.45	2808.01	2774.59	2855.27	2903.21	2748.08	2801.73	2800.75	2888.49	2740.84	2729.48	2745.92	2695.95	2699.06	2825.55	2779.62	2778.91	2730.97	2813.24	2808.46	2778.73	2770.14	2772.33	2797.77
Brunei Darussalam	BRN	PAS	NA	1885.76	1927.84	1948.83	1959.25	1988.82	2181.4	2255.18	2119.41	2220.11	2103.58	2249.48	2157.73	2037.23	2056.3	2070.56	2102.74	2083.3	2336.39	2329.76	2535.52	2428.03	2494.27	2611.56	2708.54	2881.52	2709.44	2640.12	2991.27	2832.1	2705.15	2667.01	2817.57	2788.18	2876.37	2822.76	2896.65	2820.89	2855.72	2828.76	2833.77	2905.99	2977.59	3030.94	3020.98	3038.24	2955.73
Micronesia, Fed. Sts.	FSM	PAS	NA	1852.28	1860.14	1885.94	1924.11	1937.62	1952.18	1954.19	1979.82	2031.19	2058	2088.76	2130.35	2187.36	2199.71	2214.82	2232.01	2258.75	2292.66	2332.31	2348.43	2381.69	2345.96	2364.05	2398.75	2379.17	2402.58	2435.94	2495.2	2508.25	2395.91	2409.07	2461.25	2455.52	2503.88	2555.39	2572.45	2548.6	2522.97	2533.25	2535.42	2506.33	2536.43	2536.3	2569.95	2574.62	2590.84
Fiji	FJI	PAS	NA	2549.6	2604.59	2682.75	2632.34	2762.65	2578.1	2506.25	2500.55	2530.37	2281.18	2545.77	2476.21	2362.84	2300.22	2302.6	2247.18	2365.95	2368.75	2454.94	2521.49	2524.85	2505.05	2519.39	2570.69	2603.73	2574.82	2586.5	2631.76	2559.79	2593.07	2646.7	2665.11	2750.98	2778.56	2723.03	2783.97	2791.82	2788.29	2842.96	2875.85	2936.01	2974.88	3003.45	3011.32	3024.96	3033.24
Indonesia	IDN	PAS	NA	1742.85	1750.28	1742.75	1791.31	1785.25	1773.4	1784.16	1807.05	1844.02	1882.16	1919.15	1952.44	2036.55	2056.86	2046.19	2023.95	2074.04	2115.32	2178.08	2219.7	2302.09	2307.95	2372.3	2400.8	2416.09	2450.5	2501.33	2599.35	2618.91	2356.46	2379.08	2445	2463.82	2508.53	2584.48	2582.31	2535.51	2523.15	2508	2498.5	2447.46	2506.63	2506.65	2527.52	2527.43	2539.76
Kiribati	KIR	PAS	NA	2424.01	2509.28	2518.8	2549.06	2537.42	2602.67	2691.44	2626.42	2613.19	2688.73	2742.65	2785.47	2888.66	2847.25	2913.97	2802.2	2776.95	2873.13	2961.44	2893.96	2821.15	2780.13	2709.71	2639.58	2637.24	2630.22	2615.49	2583.85	2524.53	2592.01	2676.41	2690.39	2709.67	2689.24	2779.44	2770.6	2740.77	2791.93	2797.52	2807.44	2819.25	2822.02	2819.04	2834.23	2884.82	2895.99
Malaysia	MYS	PAS	NA	2427.18	2447.01	2468.21	2442.16	2439.44	2434.65	2446.61	2499.11	2568.89	2599.67	2539.82	2564.48	2614.79	2649.46	2606.62	2627.17	2651.12	2683.8	2742.59	2776.44	2753.32	2751.41	2778.16	2787.85	2682.49	2670.3	2619.45	2636.26	2644.14	2666.31	2677.76	2802.68	2834.96	2874.89	2958.23	2966.75	2949.34	2930.15	2914.33	2876.89	2857.93	2806.38	2827.37	2860.69	2883.28	2917.5
Marshall Islands	MHL	PAS	NA	1852.28	1860.14	1885.94	1924.11	1937.62	1952.18	1954.19	1979.82	2031.19	2058	2088.76	2130.35	2187.36	2199.71	2214.82	2232.01	2258.75	2292.66	2332.31	2348.43	2381.69	2345.96	2364.05	2398.75	2379.17	2402.58	2435.94	2495.2	2508.25	2395.91	2409.07	2461.25	2455.52	2503.88	2555.39	2572.45	2548.6	2522.97	2533.25	2535.42	2506.33	2536.43	2536.3	2569.95	2574.62	2590.84
Singapore	SGP	PAS	NA	1852.28	1860.14	1885.94	1924.11	1937.62	1952.18	1954.19	1979.82	2031.19	2058	2088.76	2130.35	2187.36	2199.71	2214.82	2232.01	2258.75	2292.66	2332.31	2348.43	2381.69	2345.96	2364.05	2398.75	2379.17	2402.58	2435.94	2495.2	2508.25	2395.91	2409.07	2461.25	2455.52	2503.88	2555.39	2572.45	2548.6	2522.97	2533.25	2535.42	2506.33	2536.43	2536.3	2569.95	2574.62	2590.84
Korea, Dem. Rep.	PRK	PAS	NA	1955.45	1973.32	2076.5	2148.15	1992.63	2046.9	1936.23	1949.3	2118.49	2096.99	2122.51	2110.51	2177.51	2082.05	2153.93	2266.95	2221.79	2221.19	2362.89	2210.53	2311.06	2019.8	2039.24	2077.4	2076.81	2183.09	2184.06	2132.28	2237.24	2375.74	2378.04	2259.34	2225.21	2275.37	2221.88	2116.42	2130.06	2105.19	2134.4	2130.98	2092.52	2125	2125.59	2157.29	2175.5	2176.63
Papua New Guinea	PNG	PAS	NA	1852.28	1860.14	1885.94	1924.11	1937.62	1952.18	1954.19	1979.82	2031.19	2058	2088.76	2130.35	2187.36	2199.71	2214.82	2232.01	2258.75	2292.66	2332.31	2348.43	2381.69	2345.96	2364.05	2398.75	2379.17	2402.58	2435.94	2495.2	2508.25	2395.91	2409.07	2461.25	2455.52	2503.88	2555.39	2572.45	2548.6	2522.97	2533.25	2535.42	2506.33	2536.43	2536.3	2569.95	2574.62	2590.84
Philippines	PHL	PAS	NA	1738.38	1683.57	1754.87	1771.94	1835.27	1801.87	1826.68	1806.84	1813.17	1774.54	1800.66	1862.96	1839.64	1935.8	1975.54	2033.64	2093.39	2137.8	2151.23	2246.13	2197.74	2182.16	2024.98	2122.73	2091.02	2107.09	2129.17	2128.77	2211.89	2254.38	2208.98	2239.54	2200.58	2275.49	2288.44	2389.95	2353.67	2304.05	2370.52	2406.92	2395.43	2403.49	2393.32	2473.35	2483.03	2506.66
Solomon Islands	SLB	PAS	NA	2185.11	2179	2203.87	2295.62	2237.54	2255.61	2293.71	2277.41	2262.89	2270.21	2222.72	2203.14	2188.22	2229.72	2184.37	2184.76	2206.12	2199.48	2265.87	2217.74	2186.86	2236.94	2218.54	2235.88	2242.63	2222.49	2220.35	2201.21	2178.46	2080.73	2145.99	2144.27	2124.89	2207.77	2338.08	2271.92	2353.92	2350.86	2321.29	2320.38	2341.6	2409.39	2435.17	2417.46	2434.94	2445.75
Korea, Rep.	KOR	PAS	NA	2141.07	2179.84	2207.92	2251.17	2366.88	2440.05	2507.97	2610.13	2721.69	2815.28	2898.24	2974.29	3057.5	3026.31	3105.47	3157.48	3109.13	3175.77	3140.72	3023.44	2969.2	2938.79	2950.73	2998.27	2951.02	2995.35	3072.6	3085.74	3065.41	2955.69	2950.44	3005	2961.84	2982.61	3021.86	3054.59	3059.79	2959.85	3063.86	3061.2	3045.98	3042.26	3022.78	3059.75	3066.02	3080.53
Thailand	THA	PAS	NA	1843.18	1875.53	1934.81	1962.28	1966.11	2052.04	1986.54	1998.13	2038.62	2062.06	2061.57	2112.08	2147.81	2128.73	2145.31	2184.83	2198.94	2189.68	2205.36	2230.58	2262.01	2155.92	2217.51	2206.75	2135.32	2105.52	2106.1	2202.54	2120.65	2175.32	2242.67	2316.35	2297.6	2353.58	2410.15	2427.75	2452.54	2467.55	2424.45	2443.08	2450.69	2468.47	2489.03	2508.29	2512.84	2535.8
Tuvalu	TUV	PAS	NA	1852.28	1860.14	1885.94	1924.11	1937.62	1952.18	1954.19	1979.82	2031.19	2058	2088.76	2130.35	2187.36	2199.71	2214.82	2232.01	2258.75	2292.66	2332.31	2348.43	2381.69	2345.96	2364.05	2398.75	2379.17	2402.58	2435.94	2495.2	2508.25	2395.91	2409.07	2461.25	2455.52	2503.88	2555.39	2572.45	2548.6	2522.97	2533.25	2535.42	2506.33	2536.43	2536.3	2569.95	2574.62	2590.84
Vanuatu	VUT	PAS	NA	2449.31	2520.67	2541.17	2491.67	2517.95	2469.2	2624.44	2538.06	2604.47	2546.45	2630.41	2583.58	2562.23	2618.75	2476.72	2390.94	2492.49	2578.09	2644.52	2571.97	2494.03	2531.2	2599.19	2713.36	2759.44	2670.24	2637.91	2544.8	2491.28	2561.36	2524.1	2492.34	2548.98	2535.42	2546.44	2573.61	2633.61	2642.22	2637.69	2632.73	2617.04	2640.4	2686.84	2690.68	2714.59	2709.88
Samoa	WSM	PAS	NA	1959.68	1964.01	1971.03	1989.15	1996.38	1996.71	2038.58	2117.61	2172.93	2246.19	2253.16	2267.45	2295.99	2362.55	2418.41	2447.03	2423.6	2445.09	2445.99	2448.06	2512.03	2529.43	2532.83	2525.74	2745.69	2525.07	2722.13	2730.96	2656.81	2618.98	2613.53	2407.47	2351.52	2426.84	2499.56	2512.19	2544.68	2580.57	2696.35	2745.29	2825.05	2849.93	2856.79	2895.47	2882.55	2864.16
Timor-Leste	TLS	PAS	NA	1741.89	1749.44	1690.62	1659.45	1693.34	1766.2	1725.59	1743.64	1797.7	1713.11	1697.39	1674.24	1698.85	1697.63	1721.73	1759.54	1884.98	1997.75	2115.73	2077.62	2138.7	2152.03	2131.06	2160.74	2121.93	2113.54	2103.81	2113.05	2102.43	1836.83	1965.5	2015.24	2066.82	2040.95	2077.62	1954.39	1983.29	1870.11	1910	1932.45	2000.74	2126.73	2079.49	2080.36	2014	1968.31
Afghanistan	AFG	SAS	NA	1987.05	2007.85	1945.87	1992.91	1959.21	1956.59	1972.05	2003.24	2071.2	2133.66	1999.09	1984.06	2051.69	1972.47	2051.45	1955.67	2093.95	2153.85	2035.39	1997.12	2058.63	2073.46	2201.35	2169.83	2137.56	2139.16	2166.29	2237.29	2303.73	2181.18	2241.84	2282.45	2150.65	2210.14	2275.01	2285	2285.05	2264.97	2351.21	2287	2250.9	2254.54	2312.56	2241.65	2244.51	2303.89
Bangladesh	BGD	SAS	NA	1981.55	1966.64	2018.48	2014.55	1991.77	1995.08	1875.06	1985.52	2042.91	2108.41	1936.6	1769.02	1840.43	1892.29	1779.03	1903.66	1727.11	1849.53	1899.47	1845.76	1823.12	1853.84	1874.22	1853.29	1892.02	1895.7	1965.83	1945.62	1930.87	1959.5	1968.13	1966.85	1875.57	1870.74	1910.86	1918.12	1965.75	2028.86	2136.9	2125.16	2196.2	2179.58	2213.66	2248.65	2234.17	2234.01
Bhutan	BTN	SAS	NA	1987.05	2007.85	1945.87	1992.91	1959.21	1956.59	1972.05	2003.24	2071.2	2133.66	1999.09	1984.06	2051.69	1972.47	2051.45	1955.67	2093.95	2153.85	2035.39	1997.12	2058.63	2073.46	2201.35	2169.83	2137.56	2139.16	2166.29	2237.29	2303.73	2181.18	2241.84	2282.45	2150.65	2210.14	2275.01	2285	2285.05	2264.97	2351.21	2287	2250.9	2254.54	2312.56	2241.65	2244.51	2303.89
India	IND	SAS	NA	2029.63	2050.59	1956.32	1998.78	1945.06	1949.3	1982.42	2012.67	2058.92	2133.57	1986.08	1981.49	2061.85	1949.7	2081.89	1933.92	2137.16	2189.15	2025.58	1990.72	2076.24	2083.27	2251.27	2207.89	2169.72	2173.94	2192.04	2294.64	2369	2219.5	2315.54	2356.37	2184.85	2252.52	2332.94	2342.35	2332.98	2304.68	2395.88	2313.93	2259.01	2265.35	2339.6	2234.81	2235.12	2315.44
Maldives	MDV	SAS	NA	1417.73	1449.53	1434.39	1443.27	1532.86	1581.88	1594.3	1585.17	1590.26	1672.79	1670.66	1624.82	1773.93	1759.84	1744.31	1866.9	1895.07	1989.85	2081.98	2205.31	2232.66	2286.09	2275.94	2289.11	2307.99	2346	2277.73	2307.54	2453.5	2349.3	2426.65	2415.58	2420.93	2511.27	2426.63	2444.62	2429.64	2475.19	2513.2	2517.34	2557.41	2574.14	2588.38	2615.95	2667.95	2673.75
Myanmar	MMR	SAS	NA	1674.11	1685.02	1731	1777.8	1797.4	1809.3	1841.75	1866.69	1961.23	1971.65	1985.54	2008.65	2037.51	2038.16	2029.6	2021.17	2062.19	2098.65	2172.12	2179.86	2231.09	2277.9	2252.89	2307.36	2249.35	2265.14	2278.35	2259.3	2115.82	1865.11	1810.05	1842.76	1948.11	1967.27	2037.37	2015.07	2058.21	2032.1	2074.4	2101.52	2150.33	2226.91	2270.18	2350.79	2410.19	2440.43
Nepal	NPL	SAS	NA	1775.91	1778.39	1774.14	1788.29	1769.82	1742.51	1721.7	1769.46	1780.85	1799.2	1776.78	1743.02	1786.22	1774.82	1693.9	1758.23	1771.45	1805.45	1730.8	1751.35	1787.85	1742.36	1895.95	1910.23	1923.78	1869.5	2030.45	2218.78	2290.32	2158.23	2193.91	2206.18	2162.71	2233.21	2220.96	2202.46	2221.29	2209.33	2259.21	2252.38	2265.5	2268.8	2309.61	2338.82	2354.81	2333.09
Pakistan	PAK	SAS	NA	1767.46	1836.26	1860.16	2003.51	2106.83	2020.42	2025.44	1979.97	2278.58	2273.91	2195.72	2251.28	2230.51	2230.52	2147.2	2167.48	2186.24	2258.89	2215.67	2134.69	2116.74	2177.32	2164.17	2174.95	2107.97	2096.28	2146.34	2088.43	2277.34	2241.91	2134.82	2238.7	2257.04	2313.19	2317.17	2349.48	2347.4	2297.01	2344.7	2316.2	2260.2	2243.35	2223.76	2225.73	2229.06	2230.73
Sri Lanka	LKA	SAS	NA	2050.54	2077.07	2122.21	2228.52	2234.91	2286.32	2318.1	2318.17	2282.42	2263.73	2200.7	2160.4	2186.56	2178.31	2163.46	2174.99	2193.93	2257.05	2311.03	2280.45	2241.53	2257.25	2316.39	2297.48	2318.16	2293.91	2234.87	2250.28	2208.53	2171.58	2191.28	2155.65	2097.09	2291.54	2221.47	2241.82	2277.82	2301.75	2393.97	2330.76	2379.76	2363.61	2369.06	2283.63	2403.61	2410.5
Whole Region AFR		AFR	NA	2033.96	2059.36	2061.05	2061.33	2059.09	2020.13	2054.23	2050.99	2081.86	2109.48	2078.95	2017.76	2049.36	2076.67	2072.66	2065.68	2062.43	2062.07	2069.57	2093.23	2081.49	2078.74	2037.95	2008.57	2062.24	2091.31	2070.06	2087.8	2091.41	2096.15	2134.48	2138.39	2140.08	2142.75	2148.54	2145.68	2155.29	2176.14	2187.56	2188.41	2196.64	2201.78	2218.82	2235.82	2264.69	2294.13
Whole Region CPA		CPA	NA	1495.68	1598.3	1657.4	1721.2	1840.11	1902.48	1859.6	1809.66	1788.48	1898.2	1902.03	1888.05	1956.01	1954.09	1963.16	1932.98	1966.51	2103.6	2126.24	2191.04	2212.94	2365.33	2434.33	2471.67	2471.24	2481.64	2492.04	2478.81	2472.97	2575.12	2510.84	2537.59	2636.53	2702.31	2783.92	2775.3	2821.53	2868.73	2855.99	2871.96	2882.97	2892.19	2888.66	2913.08	2947.62	2943.86
Whole Region EUR		EUR	NA	3009.39	3039.56	3054.72	3067.33	3092.46	3117.98	3131.02	3149.57	3153.88	3195.49	3209.47	3208.08	3246.1	3234.91	3219.63	3261.18	3246.3	3283.9	3315.03	3321.79	3285.09	3281.89	3290.55	3305.76	3350.64	3358.64	3392.59	3420.42	3413.71	3383.81	3388.31	3371.27	3327.25	3317.71	3327.36	3361.32	3338.74	3396.05	3401.87	3420.84	3438.17	3455.25	3436.6	3449.12	3450.13	3439
Whole Region FSU		FSU	NA	3095.31	3157.5	3204.11	3205.98	3213.55	3209.06	3239.82	3299.91	3299.54	3354.2	3330.46	3283.69	3324.04	3356.8	3340.64	3395.85	3358.3	3378.31	3375.31	3369.48	3344.35	3366.9	3377.62	3379.66	3372.66	3356.53	3396.96	3388.92	3342.55	3363.71	3026.97	2938.39	2971.09	2859.44	2832.7	2790.9	2798.93	2752.36	2741.09	2750.8	2833.75	2896.94	2939.8	3000.83	3072.27	3089.08
Whole Region LAM		LAM	NA	2257.13	2281.79	2270.38	2324.65	2343.18	2344.76	2376.04	2423.18	2438.75	2439.61	2446.67	2427.4	2418.92	2494.91	2519.36	2533.93	2549.95	2585.16	2633.67	2688.28	2696.82	2674.82	2655.14	2638.93	2666.87	2671.83	2678.06	2688.13	2668.4	2640.7	2681.55	2691.7	2696	2724.1	2721.3	2740.3	2742.63	2747.06	2773.73	2805.73	2823.01	2812.86	2875.09	2885.17	2887.05	2895.69
Whole Region MEA		MEA	NA	1963.7	1998.14	2012.77	2057.69	2082	2125.89	2139.44	2196.8	2193.74	2201.6	2200.53	2267.29	2313.28	2369.89	2411.94	2446.34	2519.37	2588.95	2672.95	2755.77	2818.17	2840.52	2847.86	2825.36	2828.01	2839.03	2867.82	2876.8	2897.45	2928.78	2932.09	2950.67	2956.16	2951.53	2972.06	3002.78	3022.23	3022.25	3031.55	3021.3	3045.85	3049.38	3046.31	3047.42	3052.22	3047.12
Whole Region NAM		NAM	NA	2874.58	2859.08	2866.6	2921.48	2927.86	2953.88	2977.8	2997.36	3030.66	3024.61	3042.42	3052.8	3035.7	3028.78	3022.59	3155.11	3134.85	3141.03	3193.24	3164.65	3198.27	3180.76	3213.63	3263.24	3362.77	3339.08	3429.94	3415.95	3394.49	3439.27	3461.99	3494.13	3532.39	3591.2	3510.67	3520.56	3587.39	3602.75	3635.27	3710.35	3667	3731.94	3728.98	3761.64	3768.83	3743.49
Whole Region PAO		PAO	NA	2571.45	2616.25	2650.92	2669.93	2656.41	2686.81	2721.93	2736.56	2734.97	2779.09	2776.92	2829.86	2810.53	2775.32	2761.43	2791.16	2801.02	2809.44	2820.23	2815.61	2775.36	2833.77	2838.35	2844.67	2877.12	2886.05	2908.1	2946.62	2972.46	2963.55	2940.53	2949.61	2927.35	2931.24	2932.71	2960.09	2949.1	2897.56	2900.37	2901.78	2901.86	2874.11	2875.27	2870.74	2872.32	2850.75
Whole Region PAS		PAS	NA	1852.28	1860.14	1885.94	1924.11	1937.62	1952.18	1954.19	1979.82	2031.19	2058	2088.76	2130.35	2187.36	2199.71	2214.82	2232.01	2258.75	2292.66	2332.31	2348.43	2381.69	2345.96	2364.05	2398.75	2379.17	2402.58	2435.94	2495.2	2508.25	2395.91	2409.07	2461.25	2455.52	2503.88	2555.39	2572.45	2548.6	2522.97	2533.25	2535.42	2506.33	2536.43	2536.3	2569.95	2574.62	2590.84
Whole Region SAS		SAS	NA	1987.05	2007.85	1945.87	1992.91	1959.21	1956.59	1972.05	2003.24	2071.2	2133.66	1999.09	1984.06	2051.69	1972.47	2051.45	1955.67	2093.95	2153.85	2035.39	1997.12	2058.63	2073.46	2201.35	2169.83	2137.56	2139.16	2166.29	2237.29	2303.73	2181.18	2241.84	2282.45	2150.65	2210.14	2275.01	2285	2285.05	2264.97	2351.21	2287	2250.9	2254.54	2312.56	2241.65	2244.51	2303.89
[truncated: 22 more columns]

## Sheet: demand_pc_a1
Food demand	Szenario:	A1	Unit:	kcal per capita per day
country	country_id	region	y1960	y1961	y1962	y1963	y1964	y1965	y1966	y1967	y1968	y1969	y1970	y1971	y1972	y1973	y1974	y1975	y1976	y1977	y1978	y1979	y1980	y1981	y1982	y1983	y1984	y1985	y1986	y1987	y1988	y1989	y1990	y1991	y1992	y1993	y1994	y1995	y1996	y1997	y1998	y1999	y2000	y2001	y2002	y2003	y2004	y2005	y2006
Angola	AGO	AFR	NA	NA	NA	NA	NA	NA	NA	NA	NA	NA	NA	NA	NA	NA	NA	NA	NA	NA	NA	NA	NA	NA	NA	NA	NA	NA	NA	NA	NA	NA	1589.55	NA	NA	NA	NA	1646.09	NA	NA	NA	NA	1701.74	NA	NA	NA	NA	1790.77	NA
Benin	BEN	AFR	NA	NA	NA	NA	NA	NA	NA	NA	NA	NA	NA	NA	NA	NA	NA	NA	NA	NA	NA	NA	NA	NA	NA	NA	NA	NA	NA	NA	NA	NA	2213.62	NA	NA	NA	NA	2235.42	NA	NA	NA	NA	2257.11	NA	NA	NA	NA	2319.5	NA
Botswana	BWA	AFR	NA	NA	NA	NA	NA	NA	NA	NA	NA	NA	NA	NA	NA	NA	NA	NA	NA	NA	NA	NA	NA	NA	NA	NA	NA	NA	NA	NA	NA	NA	2265.97	NA	NA	NA	NA	2314.43	NA	NA	NA	NA	2368.88	NA	NA	NA	NA	2481.9	NA
Burkina Faso	BFA	AFR	NA	NA	NA	NA	NA	NA	NA	NA	NA	NA	NA	NA	NA	NA	NA	NA	NA	NA	NA	NA	NA	NA	NA	NA	NA	NA	NA	NA	NA	NA	2399.65	NA	NA	NA	NA	2416.73	NA	NA	NA	NA	2428.71	NA	NA	NA	NA	2478.02	NA
Burundi	BDI	AFR	NA	NA	NA	NA	NA	NA	NA	NA	NA	NA	NA	NA	NA	NA	NA	NA	NA	NA	NA	NA	NA	NA	NA	NA	NA	NA	NA	NA	NA	NA	1863.88	NA	NA	NA	NA	1904.7	NA	NA	NA	NA	1945.82	NA	NA	NA	NA	2003.46	NA
Cameroon	CMR	AFR	NA	NA	NA	NA	NA	NA	NA	NA	NA	NA	NA	NA	NA	NA	NA	NA	NA	NA	NA	NA	NA	NA	NA	NA	NA	NA	NA	NA	NA	NA	1997.46	NA	NA	NA	NA	2041.22	NA	NA	NA	NA	2082.63	NA	NA	NA	NA	2165.26	NA
Cape Verde	CPV	AFR	NA	NA	NA	NA	NA	NA	NA	NA	NA	NA	NA	NA	NA	NA	NA	NA	NA	NA	NA	NA	NA	NA	NA	NA	NA	NA	NA	NA	NA	NA	2351.57	NA	NA	NA	NA	2392.99	NA	NA	NA	NA	2423.49	NA	NA	NA	NA	2501.66	NA
Central African Republic	CAF	AFR	NA	NA	NA	NA	NA	NA	NA	NA	NA	NA	NA	NA	NA	NA	NA	NA	NA	NA	NA	NA	NA	NA	NA	NA	NA	NA	NA	NA	NA	NA	1887.17	NA	NA	NA	NA	1926.14	NA	NA	NA	NA	1963.54	NA	NA	NA	NA	2043.24	NA
Chad	TCD	AFR	NA	NA	NA	NA	NA	NA	NA	NA	NA	NA	NA	NA	NA	NA	NA	NA	NA	NA	NA	NA	NA	NA	NA	NA	NA	NA	NA	NA	NA	NA	1606.1	NA	NA	NA	NA	1649.16	NA	NA	NA	NA	1685.05	NA	NA	NA	NA	1754.3	NA
Comoros	COM	AFR	NA	NA	NA	NA	NA	NA	NA	NA	NA	NA	NA	NA	NA	NA	NA	NA	NA	NA	NA	NA	NA	NA	NA	NA	NA	NA	NA	NA	NA	NA	1886.64	NA	NA	NA	NA	1926.29	NA	NA	NA	NA	1959.14	NA	NA	NA	NA	2029.44	NA
Congo, Rep.	COG	AFR	NA	NA	NA	NA	NA	NA	NA	NA	NA	NA	NA	NA	NA	NA	NA	NA	NA	NA	NA	NA	NA	NA	NA	NA	NA	NA	NA	NA	NA	NA	1974.97	NA	NA	NA	NA	2021.77	NA	NA	NA	NA	2063.54	NA	NA	NA	NA	2144.53	NA
Djibouti	DJI	AFR	NA	NA	NA	NA	NA	NA	NA	NA	NA	NA	NA	NA	NA	NA	NA	NA	NA	NA	NA	NA	NA	NA	NA	NA	NA	NA	NA	NA	NA	NA	1734.01	NA	NA	NA	NA	1798.62	NA	NA	NA	NA	1846.38	NA	NA	NA	NA	1948.14	NA
Equatorial Guinea	GNQ	AFR	NA	NA	NA	NA	NA	NA	NA	NA	NA	NA	NA	NA	NA	NA	NA	NA	NA	NA	NA	NA	NA	NA	NA	NA	NA	NA	NA	NA	NA	NA	2152	NA	NA	NA	NA	2193.05	NA	NA	NA	NA	2225.72	NA	NA	NA	NA	2299.23	NA
Eritrea	ERI	AFR	NA	NA	NA	NA	NA	NA	NA	NA	NA	NA	NA	NA	NA	NA	NA	NA	NA	NA	NA	NA	NA	NA	NA	NA	NA	NA	NA	NA	NA	NA	NA	NA	NA	NA	NA	NA	NA	NA	NA	NA	NA	NA	NA	NA	NA	NA	NA
Ethiopia	ETH	AFR	NA	NA	NA	NA	NA	NA	NA	NA	NA	NA	NA	NA	NA	NA	NA	NA	NA	NA	NA	NA	NA	NA	NA	NA	NA	NA	NA	NA	NA	NA	1556.31	NA	NA	NA	NA	1589.02	NA	NA	NA	NA	1620.86	NA	NA	NA	NA	1684.93	NA
Gabon	GAB	AFR	NA	NA	NA	NA	NA	NA	NA	NA	NA	NA	NA	NA	NA	NA	NA	NA	NA	NA	NA	NA	NA	NA	NA	NA	NA	NA	NA	NA	NA	NA	2424.48	NA	NA	NA	NA	2474.24	NA	NA	NA	NA	2518.85	NA	NA	NA	NA	2613.71	NA
Gambia, The	GMB	AFR	NA	NA	NA	NA	NA	NA	NA	NA	NA	NA	NA	NA	NA	NA	NA	NA	NA	NA	NA	NA	NA	NA	NA	NA	NA	NA	NA	NA	NA	NA	2520.92	NA	NA	NA	NA	2522.97	NA	NA	NA	NA	2523.6	NA	NA	NA	NA	2579.61	NA
Ghana	GHA	AFR	NA	NA	NA	NA	NA	NA	NA	NA	NA	NA	NA	NA	NA	NA	NA	NA	NA	NA	NA	NA	NA	NA	NA	NA	NA	NA	NA	NA	NA	NA	1854.5	NA	NA	NA	NA	1892.62	NA	NA	NA	NA	1929.16	NA	NA	NA	NA	2002.09	NA
Guinea	GIN	AFR	NA	NA	NA	NA	NA	NA	NA	NA	NA	NA	NA	NA	NA	NA	NA	NA	NA	NA	NA	NA	NA	NA	NA	NA	NA	NA	NA	NA	NA	NA	2383.78	NA	NA	NA	NA	2392.05	NA	NA	NA	NA	2408.97	NA	NA	NA	NA	2478.82	NA
Guinea-Bissau	GNB	AFR	NA	NA	NA	NA	NA	NA	NA	NA	NA	NA	NA	NA	NA	NA	NA	NA	NA	NA	NA	NA	NA	NA	NA	NA	NA	NA	NA	NA	NA	NA	2239.46	NA	NA	NA	NA	2269.34	NA	NA	NA	NA	2297.08	NA	NA	NA	NA	2365.07	NA
Cote d'Ivoire	CIV	AFR	NA	NA	NA	NA	NA	NA	NA	NA	NA	NA	NA	NA	NA	NA	NA	NA	NA	NA	NA	NA	NA	NA	NA	NA	NA	NA	NA	NA	NA	NA	2460.91	NA	NA	NA	NA	2489.74	NA	NA	NA	NA	2516.88	NA	NA	NA	NA	2591.82	NA
Kenya	KEN	AFR	NA	NA	NA	NA	NA	NA	NA	NA	NA	NA	NA	NA	NA	NA	NA	NA	NA	NA	NA	NA	NA	NA	NA	NA	NA	NA	NA	NA	NA	NA	1973.37	NA	NA	NA	NA	2009.04	NA	NA	NA	NA	2044.28	NA	NA	NA	NA	2122.58	NA
Lesotho	LSO	AFR	NA	NA	NA	NA	NA	NA	NA	NA	NA	NA	NA	NA	NA	NA	NA	NA	NA	NA	NA	NA	NA	NA	NA	NA	NA	NA	NA	NA	NA	NA	2324.93	NA	NA	NA	NA	2358.19	NA	NA	NA	NA	2388.67	NA	NA	NA	NA	2475.4	NA
Liberia	LBR	AFR	NA	NA	NA	NA	NA	NA	NA	NA	NA	NA	NA	NA	NA	NA	NA	NA	NA	NA	NA	NA	NA	NA	NA	NA	NA	NA	NA	NA	NA	NA	2071.53	NA	NA	NA	NA	2158.5	NA	NA	NA	NA	2150.08	NA	NA	NA	NA	2197.46	NA
Madagascar	MDG	AFR	NA	NA	NA	NA	NA	NA	NA	NA	NA	NA	NA	NA	NA	NA	NA	NA	NA	NA	NA	NA	NA	NA	NA	NA	NA	NA	NA	NA	NA	NA	2267.53	NA	NA	NA	NA	2288.74	NA	NA	NA	NA	2301.13	NA	NA	NA	NA	2357.74	NA
Malawi	MWI	AFR	NA	NA	NA	NA	NA	NA	NA	NA	NA	NA	NA	NA	NA	NA	NA	NA	NA	NA	NA	NA	NA	NA	NA	NA	NA	NA	NA	NA	NA	NA	1913.64	NA	NA	NA	NA	1957.5	NA	NA	NA	NA	1983.46	NA	NA	NA	NA	2049.68	NA
Mali	MLI	AFR	NA	NA	NA	NA	NA	NA	NA	NA	NA	NA	NA	NA	NA	NA	NA	NA	NA	NA	NA	NA	NA	NA	NA	NA	NA	NA	NA	NA	NA	NA	2201.39	NA	NA	NA	NA	2228.83	NA	NA	NA	NA	2245.71	NA	NA	NA	NA	2302.34	NA
Mauritania	MRT	AFR	NA	NA	NA	NA	NA	NA	NA	NA	NA	NA	NA	NA	NA	NA	NA	NA	NA	NA	NA	NA	NA	NA	NA	NA	NA	NA	NA	NA	NA	NA	2550.52	NA	NA	NA	NA	2570.72	NA	NA	NA	NA	2575.42	NA	NA	NA	NA	2630.58	NA
Mauritius	MUS	AFR	NA	NA	NA	NA	NA	NA	NA	NA	NA	NA	NA	NA	NA	NA	NA	NA	NA	NA	NA	NA	NA	NA	NA	NA	NA	NA	NA	NA	NA	NA	2734.48	NA	NA	NA	NA	2788.56	NA	NA	NA	NA	2836.64	NA	NA	NA	NA	2936.94	NA
Mozambique	MOZ	AFR	NA	NA	NA	NA	NA	NA	NA	NA	NA	NA	NA	NA	NA	NA	NA	NA	NA	NA	NA	NA	NA	NA	NA	NA	NA	NA	NA	NA	NA	NA	1829.33	NA	NA	NA	NA	1853.99	NA	NA	NA	NA	1884.04	NA	NA	NA	NA	1955.39	NA
Namibia	NAM	AFR	NA	NA	NA	NA	NA	NA	NA	NA	NA	NA	NA	NA	NA	NA	NA	NA	NA	NA	NA	NA	NA	NA	NA	NA	NA	NA	NA	NA	NA	NA	2057.41	NA	NA	NA	NA	2108.08	NA	NA	NA	NA	2160.65	NA	NA	NA	NA	2258.98	NA
Niger	NER	AFR	NA	NA	NA	NA	NA	NA	NA	NA	NA	NA	NA	NA	NA	NA	NA	NA	NA	NA	NA	NA	NA	NA	NA	NA	NA	NA	NA	NA	NA	NA	2115.67	NA	NA	NA	NA	2136.31	NA	NA	NA	NA	2148.42	NA	NA	NA	NA	2199.5	NA
Nigeria	NGA	AFR	NA	NA	NA	NA	NA	NA	NA	NA	NA	NA	NA	NA	NA	NA	NA	NA	NA	NA	NA	NA	NA	NA	NA	NA	NA	NA	NA	NA	NA	NA	2179.53	NA	NA	NA	NA	2211.62	NA	NA	NA	NA	2238.01	NA	NA	NA	NA	2308.1	NA
Rwanda	RWA	AFR	NA	NA	NA	NA	NA	NA	NA	NA	NA	NA	NA	NA	NA	NA	NA	NA	NA	NA	NA	NA	NA	NA	NA	NA	NA	NA	NA	NA	NA	NA	1709.1	NA	NA	NA	NA	1827.1	NA	NA	NA	NA	1809.1	NA	NA	NA	NA	1883.25	NA
Sao Tome and Principe	STP	AFR	NA	NA	NA	NA	NA	NA	NA	NA	NA	NA	NA	NA	NA	NA	NA	NA	NA	NA	NA	NA	NA	NA	NA	NA	NA	NA	NA	NA	NA	NA	NA	NA	NA	NA	NA	NA	NA	NA	NA	NA	NA	NA	NA	NA	NA	NA	NA
Senegal	SEN	AFR	NA	NA	NA	NA	NA	NA	NA	NA	NA	NA	NA	NA	NA	NA	NA	NA	NA	NA	NA	NA	NA	NA	NA	NA	NA	NA	NA	NA	NA	NA	2230.55	NA	NA	NA	NA	2264.73	NA	NA	NA	NA	2291.14	NA	NA	NA	NA	2360.86	NA
Sierra Leone	SLE	AFR	NA	NA	NA	NA	NA	NA	NA	NA	NA	NA	NA	NA	NA	NA	NA	NA	NA	NA	NA	NA	NA	NA	NA	NA	NA	NA	NA	NA	NA	NA	1941.63	NA	NA	NA	NA	2002.34	NA	NA	NA	NA	2043.01	NA	NA	NA	NA	2091.65	NA
Somalia	SOM	AFR	NA	NA	NA	NA	NA	NA	NA	NA	NA	NA	NA	NA	NA	NA	NA	NA	NA	NA	NA	NA	NA	NA	NA	NA	NA	NA	NA	NA	NA	NA	NA	NA	NA	NA	NA	NA	NA	NA	NA	NA	NA	NA	NA	NA	NA	NA	NA
South Africa	ZAF	AFR	NA	NA	NA	NA	NA	NA	NA	NA	NA	NA	NA	NA	NA	NA	NA	NA	NA	NA	NA	NA	NA	NA	NA	NA	NA	NA	NA	NA	NA	NA	2834.84	NA	NA	NA	NA	2879.79	NA	NA	NA	NA	2919.68	NA	NA	NA	NA	3025.59	NA
Sudan	SDN	AFR	NA	NA	NA	NA	NA	NA	NA	NA	NA	NA	NA	NA	NA	NA	NA	NA	NA	NA	NA	NA	NA	NA	NA	NA	NA	NA	NA	NA	NA	NA	1889.51	NA	NA	NA	NA	1932.22	NA	NA	NA	NA	1968.81	NA	NA	NA	NA	2047.98	NA
Swaziland	SWZ	AFR	NA	NA	NA	NA	NA	NA	NA	NA	NA	NA	NA	NA	NA	NA	NA	NA	NA	NA	NA	NA	NA	NA	NA	NA	NA	NA	NA	NA	NA	NA	2397.42	NA	NA	NA	NA	2445.46	NA	NA	NA	NA	2480.76	NA	NA	NA	NA	2577.02	NA
Tanzania	TZA	AFR	NA	NA	NA	NA	NA	NA	NA	NA	NA	NA	NA	NA	NA	NA	NA	NA	NA	NA	NA	NA	NA	NA	NA	NA	NA	NA	NA	NA	NA	NA	2121.22	NA	NA	NA	NA	2140.67	NA	NA	NA	NA	2161.58	NA	NA	NA	NA	2225.85	NA
Togo	TGO	AFR	NA	NA	NA	NA	NA	NA	NA	NA	NA	NA	NA	NA	NA	NA	NA	NA	NA	NA	NA	NA	NA	NA	NA	NA	NA	NA	NA	NA	NA	NA	2010.09	NA	NA	NA	NA	2050.29	NA	NA	NA	NA	2072.34	NA	NA	NA	NA	2140.97	NA
Uganda	UGA	AFR	NA	NA	NA	NA	NA	NA	NA	NA	NA	NA	NA	NA	NA	NA	NA	NA	NA	NA	NA	NA	NA	NA	NA	NA	NA	NA	NA	NA	NA	NA	2330.94	NA	NA	NA	NA	2343.72	NA	NA	NA	NA	2349.73	NA	NA	NA	NA	2397.02	NA
Congo, Dem. Rep.	ZAR	AFR	NA	NA	NA	NA	NA	NA	NA	NA	NA	NA	NA	NA	NA	NA	NA	NA	NA	NA	NA	NA	NA	NA	NA	NA	NA	NA	NA	NA	NA	NA	2205.79	NA	NA	NA	NA	2218.84	NA	NA	NA	NA	2238.59	NA	NA	NA	NA	2291.84	NA
Zambia	ZMB	AFR	NA	NA	NA	NA	NA	NA	NA	NA	NA	NA	NA	NA	NA	NA	NA	NA	NA	NA	NA	NA	NA	NA	NA	NA	NA	NA	NA	NA	NA	NA	2041.68	NA	NA	NA	NA	2079.03	NA	NA	NA	NA	2112.32	NA	NA	NA	NA	2190.02	NA
Zimbabwe	ZWE	AFR	NA	NA	NA	NA	NA	NA	NA	NA	NA	NA	NA	NA	NA	NA	NA	NA	NA	NA	NA	NA	NA	NA	NA	NA	NA	NA	NA	NA	NA	NA	2022.13	NA	NA	NA	NA	2065.28	NA	NA	NA	NA	2105.64	NA	NA	NA	NA	2188.35	NA
Cambodia	KHM	CPA	NA	NA	NA	NA	NA	NA	NA	NA	NA	NA	NA	NA	NA	NA	NA	NA	NA	NA	NA	NA	NA	NA	NA	NA	NA	NA	NA	NA	NA	NA	NA	NA	NA	NA	NA	NA	NA	NA	NA	NA	NA	NA	NA	NA	NA	NA	NA
China	CHN	CPA	NA	NA	NA	NA	NA	NA	NA	NA	NA	NA	NA	NA	NA	NA	NA	NA	NA	NA	NA	NA	NA	NA	NA	NA	NA	NA	NA	NA	NA	NA	2612.07	NA	NA	NA	NA	2705.54	NA	NA	NA	NA	2812.94	NA	NA	NA	NA	2929.99	NA
Lao PDR	LAO	CPA	NA	NA	NA	NA	NA	NA	NA	NA	NA	NA	NA	NA	NA	NA	NA	NA	NA	NA	NA	NA	NA	NA	NA	NA	NA	NA	NA	NA	NA	NA	2035.96	NA	NA	NA	NA	2111.01	NA	NA	NA	NA	2197.91	NA	NA	NA	NA	2293.19	NA
Mongolia	MNG	CPA	NA	NA	NA	NA	NA	NA	NA	NA	NA	NA	NA	NA	NA	NA	NA	NA	NA	NA	NA	NA	NA	NA	NA	NA	NA	NA	NA	NA	NA	NA	2227.03	NA	NA	NA	NA	2323.08	NA	NA	NA	NA	2440.03	NA	NA	NA	NA	2563.76	NA
Vietnam	VNM	CPA	NA	NA	NA	NA	NA	NA	NA	NA	NA	NA	NA	NA	NA	NA	NA	NA	NA	NA	NA	NA	NA	NA	NA	NA	NA	NA	NA	NA	NA	NA	2097.58	NA	NA	NA	NA	2178.26	NA	NA	NA	NA	2275.29	NA	NA	NA	NA	2380.67	NA
Hong Kong SAR, China	HKG	CPA	NA	NA	NA	NA	NA	NA	NA	NA	NA	NA	NA	NA	NA	NA	NA	NA	NA	NA	NA	NA	NA	NA	NA	NA	NA	NA	NA	NA	NA	NA	2575.12	NA	NA	NA	NA	2652.6	NA	NA	NA	NA	2734.38	NA	NA	NA	NA	2869.28	NA
Macao SAR, China	MAC	CPA	NA	NA	NA	NA	NA	NA	NA	NA	NA	NA	NA	NA	NA	NA	NA	NA	NA	NA	NA	NA	NA	NA	NA	NA	NA	NA	NA	NA	NA	NA	2575.12	NA	NA	NA	NA	2643.42	NA	NA	NA	NA	2732.8	NA	NA	NA	NA	2870.14	NA
Albania	ALB	EUR	NA	NA	NA	NA	NA	NA	NA	NA	NA	NA	NA	NA	NA	NA	NA	NA	NA	NA	NA	NA	NA	NA	NA	NA	NA	NA	NA	NA	NA	NA	2656.37	NA	NA	NA	NA	2645.03	NA	NA	NA	NA	2627.42	NA	NA	NA	NA	2712.51	NA
Austria	AUT	EUR	NA	NA	NA	NA	NA	NA	NA	NA	NA	NA	NA	NA	NA	NA	NA	NA	NA	NA	NA	NA	NA	NA	NA	NA	NA	NA	NA	NA	NA	NA	3508.77	NA	NA	NA	NA	3554.76	NA	NA	NA	NA	3612.47	NA	NA	NA	NA	3670.88	NA
Belgium	BEL	EUR	NA	NA	NA	NA	NA	NA	NA	NA	NA	NA	NA	NA	NA	NA	NA	NA	NA	NA	NA	NA	NA	NA	NA	NA	NA	NA	NA	NA	NA	NA	3383.81	NA	NA	NA	NA	3441.96	NA	NA	NA	NA	3500.67	NA	NA	NA	NA	3558.96	NA
Bosnia and Herzegovina	BIH	EUR	NA	NA	NA	NA	NA	NA	NA	NA	NA	NA	NA	NA	NA	NA	NA	NA	NA	NA	NA	NA	NA	NA	NA	NA	NA	NA	NA	NA	NA	NA	NA	NA	NA	NA	NA	NA	NA	NA	NA	NA	NA	NA	NA	NA	NA	NA	NA
Bulgaria	BGR	EUR	NA	NA	NA	NA	NA	NA	NA	NA	NA	NA	NA	NA	NA	NA	NA	NA	NA	NA	NA	NA	NA	NA	NA	NA	NA	NA	NA	NA	NA	NA	3132.73	NA	NA	NA	NA	3106.72	NA	NA	NA	NA	3084.95	NA	NA	NA	NA	3197.45	NA
Croatia	HRV	EUR	NA	NA	NA	NA	NA	NA	NA	NA	NA	NA	NA	NA	NA	NA	NA	NA	NA	NA	NA	NA	NA	NA	NA	NA	NA	NA	NA	NA	NA	NA	3383.81	NA	NA	NA	NA	3334.79	NA	NA	NA	NA	3296.43	NA	NA	NA	NA	3405.74	NA
Cyprus	CYP	EUR	NA	NA	NA	NA	NA	NA	NA	NA	NA	NA	NA	NA	NA	NA	NA	NA	NA	NA	NA	NA	NA	NA	NA	NA	NA	NA	NA	NA	NA	NA	3021.28	NA	NA	NA	NA	3057.45	NA	NA	NA	NA	3104.42	NA	NA	NA	NA	3152.66	NA
Czech Republic	CZE	EUR	NA	NA	NA	NA	NA	NA	NA	NA	NA	NA	NA	NA	NA	NA	NA	NA	NA	NA	NA	NA	NA	NA	NA	NA	NA	NA	NA	NA	NA	NA	3383.81	NA	NA	NA	NA	3348.44	NA	NA	NA	NA	3313.07	NA	NA	NA	NA	3423.92	NA
Czechoslovakia	CSK	EUR	NA	NA	NA	NA	NA	NA	NA	NA	NA	NA	NA	NA	NA	NA	NA	NA	NA	NA	NA	NA	NA	NA	NA	NA	NA	NA	NA	NA	NA	NA	NA	NA	NA	NA	NA	NA	NA	NA	NA	NA	NA	NA	NA	NA	NA	NA	NA
Denmark	DNK	EUR	NA	NA	NA	NA	NA	NA	NA	NA	NA	NA	NA	NA	NA	NA	NA	NA	NA	NA	NA	NA	NA	NA	NA	NA	NA	NA	NA	NA	NA	NA	3162.31	NA	NA	NA	NA	3230.57	NA	NA	NA	NA	3297.49	NA	NA	NA	NA	3365.7	NA
Estonia	EST	EUR	NA	NA	NA	NA	NA	NA	NA	NA	NA	NA	NA	NA	NA	NA	NA	NA	NA	NA	NA	NA	NA	NA	NA	NA	NA	NA	NA	NA	NA	NA	3383.81	NA	NA	NA	NA	3370.08	NA	NA	NA	NA	3351.55	NA	NA	NA	NA	3477	NA
Faeroe Islands	FRO	EUR	NA	NA	NA	NA	NA	NA	NA	NA	NA	NA	NA	NA	NA	NA	NA	NA	NA	NA	NA	NA	NA	NA	NA	NA	NA	NA	NA	NA	NA	NA	NA	NA	NA	NA	NA	NA	NA	NA	NA	NA	NA	NA	NA	NA	NA	NA	NA
Finland	FIN	EUR	NA	NA	NA	NA	NA	NA	NA	NA	NA	NA	NA	NA	NA	NA	NA	NA	NA	NA	NA	NA	NA	NA	NA	NA	NA	NA	NA	NA	NA	NA	3147.12	NA	NA	NA	NA	3209.14	NA	NA	NA	NA	3274.85	NA	NA	NA	NA	3341.26	NA
France	FRA	EUR	NA	NA	NA	NA	NA	NA	NA	NA	NA	NA	NA	NA	NA	NA	NA	NA	NA	NA	NA	NA	NA	NA	NA	NA	NA	NA	NA	NA	NA	NA	3506.92	NA	NA	NA	NA	3560.17	NA	NA	NA	NA	3612.2	NA	NA	NA	NA	3661.72	NA
Germany	DEU	EUR	NA	NA	NA	NA	NA	NA	NA	NA	NA	NA	NA	NA	NA	NA	NA	NA	NA	NA	NA	NA	NA	NA	NA	NA	NA	NA	NA	NA	NA	NA	3306.51	NA	NA	NA	NA	3363.12	NA	NA	NA	NA	3426.49	NA	NA	NA	NA	3489.84	NA
Greece	GRC	EUR	NA	NA	NA	NA	NA	NA	NA	NA	NA	NA	NA	NA	NA	NA	NA	NA	NA	NA	NA	NA	NA	NA	NA	NA	NA	NA	NA	NA	NA	NA	3539.05	NA	NA	NA	NA	3579.34	NA	NA	NA	NA	3622.55	NA	NA	NA	NA	3666.7	NA
Hungary	HUN	EUR	NA	NA	NA	NA	NA	NA	NA	NA	NA	NA	NA	NA	NA	NA	NA	NA	NA	NA	NA	NA	NA	NA	NA	NA	NA	NA	NA	NA	NA	NA	3694.35	NA	NA	NA	NA	3647.02	NA	NA	NA	NA	3599.82	NA	NA	NA	NA	3712.21	NA
Iceland	ISL	EUR	NA	NA	NA	NA	NA	NA	NA	NA	NA	NA	NA	NA	NA	NA	NA	NA	NA	NA	NA	NA	NA	NA	NA	NA	NA	NA	NA	NA	NA	NA	3055.6	NA	NA	NA	NA	3118.3	NA	NA	NA	NA	3181.93	NA	NA	NA	NA	3246.25	NA
Ireland	IRL	EUR	NA	NA	NA	NA	NA	NA	NA	NA	NA	NA	NA	NA	NA	NA	NA	NA	NA	NA	NA	NA	NA	NA	NA	NA	NA	NA	NA	NA	NA	NA	3635.74	NA	NA	NA	NA	3679.27	NA	NA	NA	NA	3712.87	NA	NA	NA	NA	3743.66	NA
Italy	ITA	EUR	NA	NA	NA	NA	NA	NA	NA	NA	NA	NA	NA	NA	NA	NA	NA	NA	NA	NA	NA	NA	NA	NA	NA	NA	NA	NA	NA	NA	NA	NA	3573.58	NA	NA	NA	NA	3627.21	NA	NA	NA	NA	3681.68	NA	NA	NA	NA	3736.99	NA
Latvia	LVA	EUR	NA	NA	NA	NA	NA	NA	NA	NA	NA	NA	NA	NA	NA	NA	NA	NA	NA	NA	NA	NA	NA	NA	NA	NA	NA	NA	NA	NA	NA	NA	3383.81	NA	NA	NA	NA	3374.03	NA	NA	NA	NA	3350.27	NA	NA	NA	NA	3468.12	NA
Lithuania	LTU	EUR	NA	NA	NA	NA	NA	NA	NA	NA	NA	NA	NA	NA	NA	NA	NA	NA	NA	NA	NA	NA	NA	NA	NA	NA	NA	NA	NA	NA	NA	NA	3383.81	NA	NA	NA	NA	3351.91	NA	NA	NA	NA	3313.08	NA	NA	NA	NA	3420.82	NA
Luxembourg	LUX	EUR	NA	NA	NA	NA	NA	NA	NA	NA	NA	NA	NA	NA	NA	NA	NA	NA	NA	NA	NA	NA	NA	NA	NA	NA	NA	NA	NA	NA	NA	NA	3383.81	NA	NA	NA	NA	3430.03	NA	NA	NA	NA	3477.85	NA	NA	NA	NA	3523.84	NA
Macedonia, FYR	MKD	EUR	NA	NA	NA	NA	NA	NA	NA	NA	NA	NA	NA	NA	NA	NA	NA	NA	NA	NA	NA	NA	NA	NA	NA	NA	NA	NA	NA	NA	NA	NA	3383.81	NA	NA	NA	NA	3322.37	NA	NA	NA	NA	3271.7	NA	NA	NA	NA	3367.15	NA
Montenegro	MNE	EUR	NA	NA	NA	NA	NA	NA	NA	NA	NA	NA	NA	NA	NA	NA	NA	NA	NA	NA	NA	NA	NA	NA	NA	NA	NA	NA	NA	NA	NA	NA	NA	NA	NA	NA	NA	NA	NA	NA	NA	NA	NA	NA	NA	NA	NA	NA	NA
Malta	MLT	EUR	NA	NA	NA	NA	NA	NA	NA	NA	NA	NA	NA	NA	NA	NA	NA	NA	NA	NA	NA	NA	NA	NA	NA	NA	NA	NA	NA	NA	NA	NA	3147.93	NA	NA	NA	NA	3186.2	NA	NA	NA	NA	3229.29	NA	NA	NA	NA	3272.69	NA
Netherlands	NLD	EUR	NA	NA	NA	NA	NA	NA	NA	NA	NA	NA	NA	NA	NA	NA	NA	NA	NA	NA	NA	NA	NA	NA	NA	NA	NA	NA	NA	NA	NA	NA	3254.37	NA	NA	NA	NA	3311.35	NA	NA	NA	NA	3370.02	NA	NA	NA	NA	3429	NA
Norway	NOR	EUR	NA	NA	NA	NA	NA	NA	NA	NA	NA	NA	NA	NA	NA	NA	NA	NA	NA	NA	NA	NA	NA	NA	NA	NA	NA	NA	NA	NA	NA	NA	3196.83	NA	NA	NA	NA	3263.42	NA	NA	NA	NA	3330	NA	NA	NA	NA	3396.47	NA
Poland	POL	EUR	NA	NA	NA	NA	NA	NA	NA	NA	NA	NA	NA	NA	NA	NA	NA	NA	NA	NA	NA	NA	NA	NA	NA	NA	NA	NA	NA	NA	NA	NA	3345.6	NA	NA	NA	NA	3300.36	NA	NA	NA	NA	3256.66	NA	NA	NA	NA	3358.01	NA
Portugal	PRT	EUR	NA	NA	NA	NA	NA	NA	NA	NA	NA	NA	NA	NA	NA	NA	NA	NA	NA	NA	NA	NA	NA	NA	NA	NA	NA	NA	NA	NA	NA	NA	3373.45	NA	NA	NA	NA	3425.14	NA	NA	NA	NA	3474.38	NA	NA	NA	NA	3521.32	NA
Romania	ROM	EUR	NA	NA	NA	NA	NA	NA	NA	NA	NA	NA	NA	NA	NA	NA	NA	NA	NA	NA	NA	NA	NA	NA	NA	NA	NA	NA	NA	NA	NA	NA	3149.25	NA	NA	NA	NA	3121.61	NA	NA	NA	NA	3088.33	NA	NA	NA	NA	3191.62	NA
Serbia	SRB	EUR	NA	NA	NA	NA	NA	NA	NA	NA	NA	NA	NA	NA	NA	NA	NA	NA	NA	NA	NA	NA	NA	NA	NA	NA	NA	NA	NA	NA	NA	NA	NA	NA	NA	NA	NA	NA	NA	NA	NA	NA	NA	NA	NA	NA	NA	NA	NA
Slovak Republic	SVK	EUR	NA	NA	NA	NA	NA	NA	NA	NA	NA	NA	NA	NA	NA	NA	NA	NA	NA	NA	NA	NA	NA	NA	NA	NA	NA	NA	NA	NA	NA	NA	3383.81	NA	NA	NA	NA	3345.95	NA	NA	NA	NA	3309.98	NA	NA	NA	NA	3420.88	NA
Slovenia	SVN	EUR	NA	NA	NA	NA	NA	NA	NA	NA	NA	NA	NA	NA	NA	NA	NA	NA	NA	NA	NA	NA	NA	NA	NA	NA	NA	NA	NA	NA	NA	NA	3383.81	NA	NA	NA	NA	3339.26	NA	NA	NA	NA	3305.31	NA	NA	NA	NA	3419.6	NA
Spain	ESP	EUR	NA	NA	NA	NA	NA	NA	NA	NA	NA	NA	NA	NA	NA	NA	NA	NA	NA	NA	NA	NA	NA	NA	NA	NA	NA	NA	NA	NA	NA	NA	3282.83	NA	NA	NA	NA	3339.96	NA	NA	NA	NA	3398	NA	NA	NA	NA	3455.2	NA
Sweden	SWE	EUR	NA	NA	NA	NA	NA	NA	NA	NA	NA	NA	NA	NA	NA	NA	NA	NA	NA	NA	NA	NA	NA	NA	NA	NA	NA	NA	NA	NA	NA	NA	2972.82	NA	NA	NA	NA	3039.52	NA	NA	NA	NA	3113.86	NA	NA	NA	NA	3189.62	NA
Switzerland	CHE	EUR	NA	NA	NA	NA	NA	NA	NA	NA	NA	NA	NA	NA	NA	NA	NA	NA	NA	NA	NA	NA	NA	NA	NA	NA	NA	NA	NA	NA	NA	NA	3403.26	NA	NA	NA	NA	3460.13	NA	NA	NA	NA	3526.5	NA	NA	NA	NA	3594.41	NA
Turkey	TUR	EUR	NA	NA	NA	NA	NA	NA	NA	NA	NA	NA	NA	NA	NA	NA	NA	NA	NA	NA	NA	NA	NA	NA	NA	NA	NA	NA	NA	NA	NA	NA	3634.18	NA	NA	NA	NA	3633.93	NA	NA	NA	NA	3637.47	NA	NA	NA	NA	3640.69	NA
United Kingdom	GBR	EUR	NA	NA	NA	NA	NA	NA	NA	NA	NA	NA	NA	NA	NA	NA	NA	NA	NA	NA	NA	NA	NA	NA	NA	NA	NA	NA	NA	NA	NA	NA	3242	NA	NA	NA	NA	3303.41	NA	NA	NA	NA	3364.7	NA	NA	NA	NA	3425.21	NA
Greenland	GRL	EUR	NA	NA	NA	NA	NA	NA	NA	NA	NA	NA	NA	NA	NA	NA	NA	NA	NA	NA	NA	NA	NA	NA	NA	NA	NA	NA	NA	NA	NA	NA	NA	NA	NA	NA	NA	NA	NA	NA	NA	NA	NA	NA	NA	NA	NA	NA	NA
Kosovo	KSV	EUR	NA	NA	NA	NA	NA	NA	NA	NA	NA	NA	NA	NA	NA	NA	NA	NA	NA	NA	NA	NA	NA	NA	NA	NA	NA	NA	NA	NA	NA	NA	NA	NA	NA	NA	NA	NA	NA	NA	NA	NA	NA	NA	NA	NA	NA	NA	NA
Armenia	ARM	FSU	NA	NA	NA	NA	NA	NA	NA	NA	NA	NA	NA	NA	NA	NA	NA	NA	NA	NA	NA	NA	NA	NA	NA	NA	NA	NA	NA	NA	NA	NA	3363.71	NA	NA	NA	NA	3300.35	NA	NA	NA	NA	3248.62	NA	NA	NA	NA	3338.29	NA
Azerbaijan	AZE	FSU	NA	NA	NA	NA	NA	NA	NA	NA	NA	NA	NA	NA	NA	NA	NA	NA	NA	NA	NA	NA	NA	NA	NA	NA	NA	NA	NA	NA	NA	NA	3363.71	NA	NA	NA	NA	3291.52	NA	NA	NA	NA	3220.97	NA	NA	NA	NA	3294.67	NA
Belarus	BLR	FSU	NA	NA	NA	NA	NA	NA	NA	NA	NA	NA	NA	NA	NA	NA	NA	NA	NA	NA	NA	NA	NA	NA	NA	NA	NA	NA	NA	NA	NA	NA	3363.71	NA	NA	NA	NA	3327.84	NA	NA	NA	NA	3291.57	NA	NA	NA	NA	3399.77	NA
Georgia	GEO	FSU	NA	NA	NA	NA	NA	NA	NA	NA	NA	NA	NA	NA	NA	NA	NA	NA	NA	NA	NA	NA	NA	NA	NA	NA	NA	NA	NA	NA	NA	NA	3363.71	NA	NA	NA	NA	3307.01	NA	NA	NA	NA	3242.98	NA	NA	NA	NA	3321.43	NA
Kazakhstan	KAZ	FSU	NA	NA	NA	NA	NA	NA	NA	NA	NA	NA	NA	NA	NA	NA	NA	NA	NA	NA	NA	NA	NA	NA	NA	NA	NA	NA	NA	NA	NA	NA	3363.71	NA	NA	NA	NA	3327.88	NA	NA	NA	NA	3291.72	NA	NA	NA	NA	3394.46	NA
Kyrgyz Republic	KGZ	FSU	NA	NA	NA	NA	NA	NA	NA	NA	NA	NA	NA	NA	NA	NA	NA	NA	NA	NA	NA	NA	NA	NA	NA	NA	NA	NA	NA	NA	NA	NA	3363.71	NA	NA	NA	NA	3292.44	NA	NA	NA	NA	3202.51	NA	NA	NA	NA	3256.05	NA
Moldova	MDA	FSU	NA	NA	NA	NA	NA	NA	NA	NA	NA	NA	NA	NA	NA	NA	NA	NA	NA	NA	NA	NA	NA	NA	NA	NA	NA	NA	NA	NA	NA	NA	3363.71	NA	NA	NA	NA	3334.2	NA	NA	NA	NA	3299.65	NA	NA	NA	NA	3407.55	NA
Russian Federation	RUS	FSU	NA	NA	NA	NA	NA	NA	NA	NA	NA	NA	NA	NA	NA	NA	NA	NA	NA	NA	NA	NA	NA	NA	NA	NA	NA	NA	NA	NA	NA	NA	3363.71	NA	NA	NA	NA	3326.93	NA	NA	NA	NA	3290.78	NA	NA	NA	NA	3402.07	NA
Tajikistan	TJK	FSU	NA	NA	NA	NA	NA	NA	NA	NA	NA	NA	NA	NA	NA	NA	NA	NA	NA	NA	NA	NA	NA	NA	NA	NA	NA	NA	NA	NA	NA	NA	3363.71	NA	NA	NA	NA	3290.02	NA	NA	NA	NA	3215.23	NA	NA	NA	NA	3286.18	NA
Turkmenistan	TKM	FSU	NA	NA	NA	NA	NA	NA	NA	NA	NA	NA	NA	NA	NA	NA	NA	NA	NA	NA	NA	NA	NA	NA	NA	NA	NA	NA	NA	NA	NA	NA	3363.71	NA	NA	NA	NA	3278.48	NA	NA	NA	NA	3193	NA	NA	NA	NA	3251.67	NA
Ukraine	UKR	FSU	NA	NA	NA	NA	NA	NA	NA	NA	NA	NA	NA	NA	NA	NA	NA	NA	NA	NA	NA	NA	NA	NA	NA	NA	NA	NA	NA	NA	NA	NA	3363.71	NA	NA	NA	NA	3319.8	NA	NA	NA	NA	3281.31	NA	NA	NA	NA	3388.16	NA
USSR	SUN	FSU	NA	NA	NA	NA	NA	NA	NA	NA	NA	NA	NA	NA	NA	NA	NA	NA	NA	NA	NA	NA	NA	NA	NA	NA	NA	NA	NA	NA	NA	NA	NA	NA	NA	NA	NA	NA	NA	NA	NA	NA	NA	NA	NA	NA	NA	NA	NA
Uzbekistan	UZB	FSU	NA	NA	NA	NA	NA	NA	NA	NA	NA	NA	NA	NA	NA	NA	NA	NA	NA	NA	NA	NA	NA	NA	NA	NA	NA	NA	NA	NA	NA	NA	3363.71	NA	NA	NA	NA	3304.07	NA	NA	NA	NA	3238.56	NA	NA	NA	NA	3314.98	NA
Argentina	ARG	LAM	NA	NA	NA	NA	NA	NA	NA	NA	NA	NA	NA	NA	NA	NA	NA	NA	NA	NA	NA	NA	NA	NA	NA	NA	NA	NA	NA	NA	NA	NA	2924.8	NA	NA	NA	NA	2965.05	NA	NA	NA	NA	3006.23	NA	NA	NA	NA	3109.16	NA
Bahamas, The	BHS	LAM	NA	NA	NA	NA	NA	NA	NA	NA	NA	NA	NA	NA	NA	NA	NA	NA	NA	NA	NA	NA	NA	NA	NA	NA	NA	NA	NA	NA	NA	NA	2714.49	NA	NA	NA	NA	2773.01	NA	NA	NA	NA	2840.61	NA	NA	NA	NA	2969.79	NA
Belize	BLZ	LAM	NA	NA	NA	NA	NA	NA	NA	NA	NA	NA	NA	NA	NA	NA	NA	NA	NA	NA	NA	NA	NA	NA	NA	NA	NA	NA	NA	NA	NA	NA	2460.38	NA	NA	NA	NA	2506.12	NA	NA	NA	NA	2546.04	NA	NA	NA	NA	2641.68	NA
Bolivia	BOL	LAM	NA	NA	NA	NA	NA	NA	NA	NA	NA	NA	NA	NA	NA	NA	NA	NA	NA	NA	NA	NA	NA	NA	NA	NA	NA	NA	NA	NA	NA	NA	1974.45	NA	NA	NA	NA	2016.12	NA	NA	NA	NA	2058.62	NA	NA	NA	NA	2145.69	NA
Brazil	BRA	LAM	NA	NA	NA	NA	NA	NA	NA	NA	NA	NA	NA	NA	NA	NA	NA	NA	NA	NA	NA	NA	NA	NA	NA	NA	NA	NA	NA	NA	NA	NA	2722.61	NA	NA	NA	NA	2769.44	NA	NA	NA	NA	2818.48	NA	NA	NA	NA	2926.23	NA
Chile	CHL	LAM	NA	NA	NA	NA	NA	NA	NA	NA	NA	NA	NA	NA	NA	NA	NA	NA	NA	NA	NA	NA	NA	NA	NA	NA	NA	NA	NA	NA	NA	NA	2535.96	NA	NA	NA	NA	2585.43	NA	NA	NA	NA	2638.29	NA	NA	NA	NA	2747.65	NA
Colombia	COL	LAM	NA	NA	NA	NA	NA	NA	NA	NA	NA	NA	NA	NA	NA	NA	NA	NA	NA	NA	NA	NA	NA	NA	NA	NA	NA	NA	NA	NA	NA	NA	2392.39	NA	NA	NA	NA	2438.58	NA	NA	NA	NA	2486.54	NA	NA	NA	NA	2587.83	NA
Costa Rica	CRI	LAM	NA	NA	NA	NA	NA	NA	NA	NA	NA	NA	NA	NA	NA	NA	NA	NA	NA	NA	NA	NA	NA	NA	NA	NA	NA	NA	NA	NA	NA	NA	2803.25	NA	NA	NA	NA	2822.42	NA	NA	NA	NA	2848.96	NA	NA	NA	NA	2939.1	NA
Cuba	CUB	LAM	NA	NA	NA	NA	NA	NA	NA	NA	NA	NA	NA	NA	NA	NA	NA	NA	NA	NA	NA	NA	NA	NA	NA	NA	NA	NA	NA	NA	NA	NA	2921.26	NA	NA	NA	NA	2969.09	NA	NA	NA	NA	3019.3	NA	NA	NA	NA	3132.3	NA
Dominican Republic	DOM	LAM	NA	NA	NA	NA	NA	NA	NA	NA	NA	NA	NA	NA	NA	NA	NA	NA	NA	NA	NA	NA	NA	NA	NA	NA	NA	NA	NA	NA	NA	NA	2129.92	NA	NA	NA	NA	2184.24	NA	NA	NA	NA	2239.38	NA	NA	NA	NA	2343.17	NA
Ecuador	ECU	LAM	NA	NA	NA	NA	NA	NA	NA	NA	NA	NA	NA	NA	NA	NA	NA	NA	NA	NA	NA	NA	NA	NA	NA	NA	NA	NA	NA	NA	NA	NA	2133.62	NA	NA	NA	NA	2183.42	NA	NA	NA	NA	2235.8	NA	NA	NA	NA	2337.17	NA
El Salvador	SLV	LAM	NA	NA	NA	NA	NA	NA	NA	NA	NA	NA	NA	NA	NA	NA	NA	NA	NA	NA	NA	NA	NA	NA	NA	NA	NA	NA	NA	NA	NA	NA	2333.99	NA	NA	NA	NA	2376.47	NA	NA	NA	NA	2419.01	NA	NA	NA	NA	2513.85	NA
Guatemala	GTM	LAM	NA	NA	NA	NA	NA	NA	NA	NA	NA	NA	NA	NA	NA	NA	NA	NA	NA	NA	NA	NA	NA	NA	NA	NA	NA	NA	NA	NA	NA	NA	2352.99	NA	NA	NA	NA	2387.71	NA	NA	NA	NA	2421.52	NA	NA	NA	NA	2505.96	NA
Guyana	GUY	LAM	NA	NA	NA	NA	NA	NA	NA	NA	NA	NA	NA	NA	NA	NA	NA	NA	NA	NA	NA	NA	NA	NA	NA	NA	NA	NA	NA	NA	NA	NA	2309.69	NA	NA	NA	NA	2362.59	NA	NA	NA	NA	2413.59	NA	NA	NA	NA	2517.73	NA
Haiti	HTI	LAM	NA	NA	NA	NA	NA	NA	NA	NA	NA	NA	NA	NA	NA	NA	NA	NA	NA	NA	NA	NA	NA	NA	NA	NA	NA	NA	NA	NA	NA	NA	NA	NA	NA	NA	NA	NA	NA	NA	NA	NA	NA	NA	NA	NA	NA	NA	NA
Honduras	HND	LAM	NA	NA	NA	NA	NA	NA	NA	NA	NA	NA	NA	NA	NA	NA	NA	NA	NA	NA	NA	NA	NA	NA	NA	NA	NA	NA	NA	NA	NA	NA	2311.29	NA	NA	NA	NA	2339.62	NA	NA	NA	NA	2370.2	NA	NA	NA	NA	2453.2	NA
Jamaica	JAM	LAM	NA	NA	NA	NA	NA	NA	NA	NA	NA	NA	NA	NA	NA	NA	NA	NA	NA	NA	NA	NA	NA	NA	NA	NA	NA	NA	NA	NA	NA	NA	2531.47	NA	NA	NA	NA	2590.11	NA	NA	NA	NA	2648.27	NA	NA	NA	NA	2760.53	NA
Mexico	MEX	LAM	NA	NA	NA	NA	NA	NA	NA	NA	NA	NA	NA	NA	NA	NA	NA	NA	NA	NA	NA	NA	NA	NA	NA	NA	NA	NA	NA	NA	NA	NA	3065.75	NA	NA	NA	NA	3104.4	NA	NA	NA	NA	3144.3	NA	NA	NA	NA	3251.1	NA
Grenada	GRD	LAM	NA	NA	NA	NA	NA	NA	NA	NA	NA	NA	NA	NA	NA	NA	NA	NA	NA	NA	NA	NA	NA	NA	NA	NA	NA	NA	NA	NA	NA	NA	NA	NA	NA	NA	NA	NA	NA	NA	NA	NA	NA	NA	NA	NA	NA	NA	NA
Nicaragua	NIC	LAM	NA	NA	NA	NA	NA	NA	NA	NA	NA	NA	NA	NA	NA	NA	NA	NA	NA	NA	NA	NA	NA	NA	NA	NA	NA	NA	NA	NA	NA	NA	1734.02	NA	NA	NA	NA	1777.96	NA	NA	NA	NA	1823.66	NA	NA	NA	NA	1908.88	NA
Panama	PAN	LAM	NA	NA	NA	NA	NA	NA	NA	NA	NA	NA	NA	NA	NA	NA	NA	NA	NA	NA	NA	NA	NA	NA	NA	NA	NA	NA	NA	NA	NA	NA	2307.16	NA	NA	NA	NA	2358.61	NA	NA	NA	NA	2412.81	NA	NA	NA	NA	2519.46	NA
Paraguay	PRY	LAM	NA	NA	NA	NA	NA	NA	NA	NA	NA	NA	NA	NA	NA	NA	NA	NA	NA	NA	NA	NA	NA	NA	NA	NA	NA	NA	NA	NA	NA	NA	2415.09	NA	NA	NA	NA	2443.22	NA	NA	NA	NA	2472.01	NA	NA	NA	NA	2552.71	NA
Peru	PER	LAM	NA	NA	NA	NA	NA	NA	NA	NA	NA	NA	NA	NA	NA	NA	NA	NA	NA	NA	NA	NA	NA	NA	NA	NA	NA	NA	NA	NA	NA	NA	2019.13	NA	NA	NA	NA	2075.46	NA	NA	NA	NA	2132.29	NA	NA	NA	NA	2235.07	NA
St. Vincent and the Grenadines	VCT	LAM	NA	NA	NA	NA	NA	NA	NA	NA	NA	NA	NA	NA	NA	NA	NA	NA	NA	NA	NA	NA	NA	NA	NA	NA	NA	NA	NA	NA	NA	NA	NA	NA	NA	NA	NA	NA	NA	NA	NA	NA	NA	NA	NA	NA	NA	NA	NA
Suriname	SUR	LAM	NA	NA	NA	NA	NA	NA	NA	NA	NA	NA	NA	NA	NA	NA	NA	NA	NA	NA	NA	NA	NA	NA	NA	NA	NA	NA	NA	NA	NA	NA	2390.94	NA	NA	NA	NA	2456.17	NA	NA	NA	NA	2521.11	NA	NA	NA	NA	2637.91	NA
Trinidad and Tobago	TTO	LAM	NA	NA	NA	NA	NA	NA	NA	NA	NA	NA	NA	NA	NA	NA	NA	NA	NA	NA	NA	NA	NA	NA	NA	NA	NA	NA	NA	NA	NA	NA	2631.25	NA	NA	NA	NA	2696.59	NA	NA	NA	NA	2765.64	NA	NA	NA	NA	2892.27	NA
Uruguay	URY	LAM	NA	NA	NA	NA	NA	NA	NA	NA	NA	NA	NA	NA	NA	NA	NA	NA	NA	NA	NA	NA	NA	NA	NA	NA	NA	NA	NA	NA	NA	NA	2508.82	NA	NA	NA	NA	2570.99	NA	NA	NA	NA	2633.26	NA	NA	NA	NA	2750.73	NA
Venezuela, RB	VEN	LAM	NA	NA	NA	NA	NA	NA	NA	NA	NA	NA	NA	NA	NA	NA	NA	NA	NA	NA	NA	NA	NA	NA	NA	NA	NA	NA	NA	NA	NA	NA	2386.73	NA	NA	NA	NA	2437.48	NA	NA	NA	NA	2491.34	NA	NA	NA	NA	2599.24	NA
Barbados	BRB	LAM	NA	NA	NA	NA	NA	NA	NA	NA	NA	NA	NA	NA	NA	NA	NA	NA	NA	NA	NA	NA	NA	NA	NA	NA	NA	NA	NA	NA	NA	NA	3111.36	NA	NA	NA	NA	3175.16	NA	NA	NA	NA	3238.81	NA	NA	NA	NA	3369.29	NA
Netherlands Antilles	ANT	LAM	NA	NA	NA	NA	NA	NA	NA	NA	NA	NA	NA	NA	NA	NA	NA	NA	NA	NA	NA	NA	NA	NA	NA	NA	NA	NA	NA	NA	NA	NA	NA	NA	NA	NA	NA	NA	NA	NA	NA	NA	NA	NA	NA	NA	NA	NA	NA
Curacao	CUW	LAM	NA	NA	NA	NA	NA	NA	NA	NA	NA	NA	NA	NA	NA	NA	NA	NA	NA	NA	NA	NA	NA	NA	NA	NA	NA	NA	NA	NA	NA	NA	NA	NA	NA	NA	NA	NA	NA	NA	NA	NA	NA	NA	NA	NA	NA	NA	NA
Sint Maarten (Dutch part)	SXM	LAM	NA	NA	NA	NA	NA	NA	NA	NA	NA	NA	NA	NA	NA	NA	NA	NA	NA	NA	NA	NA	NA	NA	NA	NA	NA	NA	NA	NA	NA	NA	NA	NA	NA	NA	NA	NA	NA	NA	NA	NA	NA	NA	NA	NA	NA	NA	NA
St. Martin (French part)	MAF	LAM	NA	NA	NA	NA	NA	NA	NA	NA	NA	NA	NA	NA	NA	NA	NA	NA	NA	NA	NA	NA	NA	NA	NA	NA	NA	NA	NA	NA	NA	NA	NA	NA	NA	NA	NA	NA	NA	NA	NA	NA	NA	NA	NA	NA	NA	NA	NA
Algeria	DZA	MEA	NA	NA	NA	NA	NA	NA	NA	NA	NA	NA	NA	NA	NA	NA	NA	NA	NA	NA	NA	NA	NA	NA	NA	NA	NA	NA	NA	NA	NA	NA	2856.21	NA	NA	NA	NA	2890.51	NA	NA	NA	NA	2917.22	NA	NA	NA	NA	3008.67	NA
Egypt, Arab Rep.	EGY	MEA	NA	NA	NA	NA	NA	NA	NA	NA	NA	NA	NA	NA	NA	NA	NA	NA	NA	NA	NA	NA	NA	NA	NA	NA	NA	NA	NA	NA	NA	NA	3103.94	NA	NA	NA	NA	3121.55	NA	NA	NA	NA	3127.57	NA	NA	NA	NA	3203.17	NA
Iran, Islamic Rep.	IRN	MEA	NA	NA	NA	NA	NA	NA	NA	NA	NA	NA	NA	NA	NA	NA	NA	NA	NA	NA	NA	NA	NA	NA	NA	NA	NA	NA	NA	NA	NA	NA	2911.81	NA	NA	NA	NA	2941.59	NA	NA	NA	NA	2964.24	NA	NA	NA	NA	3055.45	NA
Iraq	IRQ	MEA	NA	NA	NA	NA	NA	NA	NA	NA	NA	NA	NA	NA	NA	NA	NA	NA	NA	NA	NA	NA	NA	NA	NA	NA	NA	NA	NA	NA	NA	NA	NA	NA	NA	NA	NA	NA	NA	NA	NA	NA	NA	NA	NA	NA	NA	NA	NA
Israel	ISR	MEA	NA	NA	NA	NA	NA	NA	NA	NA	NA	NA	NA	NA	NA	NA	NA	NA	NA	NA	NA	NA	NA	NA	NA	NA	NA	NA	NA	NA	NA	NA	3386.64	NA	NA	NA	NA	3406.32	NA	NA	NA	NA	3425.61	NA	NA	NA	NA	3527.37	NA
Jordan	JOR	MEA	NA	NA	NA	NA	NA	NA	NA	NA	NA	NA	NA	NA	NA	NA	NA	NA	NA	NA	NA	NA	NA	NA	NA	NA	NA	NA	NA	NA	NA	NA	2850.73	NA	NA	NA	NA	2834.14	NA	NA	NA	NA	2838	NA	NA	NA	NA	2905.23	NA
Kuwait	KWT	MEA	NA	NA	NA	NA	NA	NA	NA	NA	NA	NA	NA	NA	NA	NA	NA	NA	NA	NA	NA	NA	NA	NA	NA	NA	NA	NA	NA	NA	NA	NA	NA	NA	NA	NA	NA	NA	NA	NA	NA	NA	NA	NA	NA	NA	NA	NA	NA
Lebanon	LBN	MEA	NA	NA	NA	NA	NA	NA	NA	NA	NA	NA	NA	NA	NA	NA	NA	NA	NA	NA	NA	NA	NA	NA	NA	NA	NA	NA	NA	NA	NA	NA	2936.36	NA	NA	NA	NA	2956.77	NA	NA	NA	NA	2982.7	NA	NA	NA	NA	3079.63	NA
Libya	LBY	MEA	NA	NA	NA	NA	NA	NA	NA	NA	NA	NA	NA	NA	NA	NA	NA	NA	NA	NA	NA	NA	NA	NA	NA	NA	NA	NA	NA	NA	NA	NA	NA	NA	NA	NA	NA	NA	NA	NA	NA	NA	NA	NA	NA	NA	NA	NA	NA
Morocco	MAR	MEA	NA	NA	NA	NA	NA	NA	NA	NA	NA	NA	NA	NA	NA	NA	NA	NA	NA	NA	NA	NA	NA	NA	NA	NA	NA	NA	NA	NA	NA	NA	3068.5	NA	NA	NA	NA	3091.79	NA	NA	NA	NA	3103.64	NA	NA	NA	NA	3183.89	NA
Bahrain	BHR	MEA	NA	NA	NA	NA	NA	NA	NA	NA	NA	NA	NA	NA	NA	NA	NA	NA	NA	NA	NA	NA	NA	NA	NA	NA	NA	NA	NA	NA	NA	NA	2928.78	NA	NA	NA	NA	2964.43	NA	NA	NA	NA	3002.3	NA	NA	NA	NA	3114.38	NA
Oman	OMN	MEA	NA	NA	NA	NA	NA	NA	NA	NA	NA	NA	NA	NA	NA	NA	NA	NA	NA	NA	NA	NA	NA	NA	NA	NA	NA	NA	NA	NA	NA	NA	2928.78	NA	NA	NA	NA	2950.41	NA	NA	NA	NA	2964.59	NA	NA	NA	NA	3043.54	NA
Qatar	QAT	MEA	NA	NA	NA	NA	NA	NA	NA	NA	NA	NA	NA	NA	NA	NA	NA	NA	NA	NA	NA	NA	NA	NA	NA	NA	NA	NA	NA	NA	NA	NA	NA	NA	NA	NA	NA	NA	NA	NA	NA	NA	NA	NA	NA	NA	NA	NA	NA
Saudi Arabia	SAU	MEA	NA	NA	NA	NA	NA	NA	NA	NA	NA	NA	NA	NA	NA	NA	NA	NA	NA	NA	NA	NA	NA	NA	NA	NA	NA	NA	NA	NA	NA	NA	2866.15	NA	NA	NA	NA	2918.93	NA	NA	NA	NA	2937.37	NA	NA	NA	NA	3025.89	NA
Syrian Arab Republic	SYR	MEA	NA	NA	NA	NA	NA	NA	NA	NA	NA	NA	NA	NA	NA	NA	NA	NA	NA	NA	NA	NA	NA	NA	NA	NA	NA	NA	NA	NA	NA	NA	2806.46	NA	NA	NA	NA	2823.52	NA	NA	NA	NA	2830.06	NA	NA	NA	NA	2898.37	NA
Tunisia	TUN	MEA	NA	NA	NA	NA	NA	NA	NA	NA	NA	NA	NA	NA	NA	NA	NA	NA	NA	NA	NA	NA	NA	NA	NA	NA	NA	NA	NA	NA	NA	NA	3121.5	NA	NA	NA	NA	3147.58	NA	NA	NA	NA	3173.2	NA	NA	NA	NA	3266.6	NA
United Arab Emirates	ARE	MEA	NA	NA	NA	NA	NA	NA	NA	NA	NA	NA	NA	NA	NA	NA	NA	NA	NA	NA	NA	NA	NA	NA	NA	NA	NA	NA	NA	NA	NA	NA	3231.1	NA	NA	NA	NA	3272.26	NA	NA	NA	NA	3317.47	NA	NA	NA	NA	3440.32	NA
Yemen, Rep.	YEM	MEA	NA	NA	NA	NA	NA	NA	NA	NA	NA	NA	NA	NA	NA	NA	NA	NA	NA	NA	NA	NA	NA	NA	NA	NA	NA	NA	NA	NA	NA	NA	1961.31	NA	NA	NA	NA	1977.56	NA	NA	NA	NA	1991.31	NA	NA	NA	NA	2050.8	NA
West Bank and Gaza	WBG	MEA	NA	NA	NA	NA	NA	NA	NA	NA	NA	NA	NA	NA	NA	NA	NA	NA	NA	NA	NA	NA	NA	NA	NA	NA	NA	NA	NA	NA	NA	NA	NA	NA	NA	NA	NA	NA	NA	NA	NA	NA	NA	NA	NA	NA	NA	NA	NA
Guam	GUM	NAM	NA	NA	NA	NA	NA	NA	NA	NA	NA	NA	NA	NA	NA	NA	NA	NA	NA	NA	NA	NA	NA	NA	NA	NA	NA	NA	NA	NA	NA	NA	NA	NA	NA	NA	NA	NA	NA	NA	NA	NA	NA	NA	NA	NA	NA	NA	NA
Canada	CAN	NAM	NA	NA	NA	NA	NA	NA	NA	NA	NA	NA	NA	NA	NA	NA	NA	NA	NA	NA	NA	NA	NA	NA	NA	NA	NA	NA	NA	NA	NA	NA	3019.45	NA	NA	NA	NA	3078.56	NA	NA	NA	NA	3138.81	NA	NA	NA	NA	3198.85	NA
Puerto Rico	PRI	NAM	NA	NA	NA	NA	NA	NA	NA	NA	NA	NA	NA	NA	NA	NA	NA	NA	NA	NA	NA	NA	NA	NA	NA	NA	NA	NA	NA	NA	NA	NA	NA	NA	NA	NA	NA	NA	NA	NA	NA	NA	NA	NA	NA	NA	NA	NA	NA
United States	USA	NAM	NA	NA	NA	NA	NA	NA	NA	NA	NA	NA	NA	NA	NA	NA	NA	NA	NA	NA	NA	NA	NA	NA	NA	NA	NA	NA	NA	NA	NA	NA	3486.01	NA	NA	NA	NA	3542.3	NA	NA	NA	NA	3594.43	NA	NA	NA	NA	3645.75	NA
Australia	AUS	PAO	NA	NA	NA	NA	NA	NA	NA	NA	NA	NA	NA	NA	NA	NA	NA	NA	NA	NA	NA	NA	NA	NA	NA	NA	NA	NA	NA	NA	NA	NA	3177.79	NA	NA	NA	NA	3216.92	NA	NA	NA	NA	3257	NA	NA	NA	NA	3297.58	NA
French Polynesia	PYF	PAO	NA	NA	NA	NA	NA	NA	NA	NA	NA	NA	NA	NA	NA	NA	NA	NA	NA	NA	NA	NA	NA	NA	NA	NA	NA	NA	NA	NA	NA	NA	NA	NA	NA	NA	NA	NA	NA	NA	NA	NA	NA	NA	NA	NA	NA	NA	NA
Japan	JPN	PAO	NA	NA	NA	NA	NA	NA	NA	NA	NA	NA	NA	NA	NA	NA	NA	NA	NA	NA	NA	NA	NA	NA	NA	NA	NA	NA	NA	NA	NA	NA	2925.94	NA	NA	NA	NA	2992.54	NA	NA	NA	NA	3058	NA	NA	NA	NA	3124.36	NA
New Zealand	NZL	PAO	NA	NA	NA	NA	NA	NA	NA	NA	NA	NA	NA	NA	NA	NA	NA	NA	NA	NA	NA	NA	NA	NA	NA	NA	NA	NA	NA	NA	NA	NA	3258.14	NA	NA	NA	NA	3290.41	NA	NA	NA	NA	3327.72	NA	NA	NA	NA	3366.35	NA
New Caledonia	NCL	PAS	NA	NA	NA	NA	NA	NA	NA	NA	NA	NA	NA	NA	NA	NA	NA	NA	NA	NA	NA	NA	NA	NA	NA	NA	NA	NA	NA	NA	NA	NA	NA	NA	NA	NA	NA	NA	NA	NA	NA	NA	NA	NA	NA	NA	NA	NA	NA
Brunei Darussalam	BRN	PAS	NA	NA	NA	NA	NA	NA	NA	NA	NA	NA	NA	NA	NA	NA	NA	NA	NA	NA	NA	NA	NA	NA	NA	NA	NA	NA	NA	NA	NA	NA	2705.15	NA	NA	NA	NA	2793.9	NA	NA	NA	NA	2876.78	NA	NA	NA	NA	3007.16	NA
Micronesia, Fed. Sts.	FSM	PAS	NA	NA	NA	NA	NA	NA	NA	NA	NA	NA	NA	NA	NA	NA	NA	NA	NA	NA	NA	NA	NA	NA	NA	NA	NA	NA	NA	NA	NA	NA	NA	NA	NA	NA	NA	NA	NA	NA	NA	NA	NA	NA	NA	NA	NA	NA	NA
Fiji	FJI	PAS	NA	NA	NA	NA	NA	NA	NA	NA	NA	NA	NA	NA	NA	NA	NA	NA	NA	NA	NA	NA	NA	NA	NA	NA	NA	NA	NA	NA	NA	NA	2593.07	NA	NA	NA	NA	2675.59	NA	NA	NA	NA	2746.02	NA	NA	NA	NA	2857.75	NA
Indonesia	IDN	PAS	NA	NA	NA	NA	NA	NA	NA	NA	NA	NA	NA	NA	NA	NA	NA	NA	NA	NA	NA	NA	NA	NA	NA	NA	NA	NA	NA	NA	NA	NA	2356.46	NA	NA	NA	NA	2423.2	NA	NA	NA	NA	2480.32	NA	NA	NA	NA	2575.44	NA
Kiribati	KIR	PAS	NA	NA	NA	NA	NA	NA	NA	NA	NA	NA	NA	NA	NA	NA	NA	NA	NA	NA	NA	NA	NA	NA	NA	NA	NA	NA	NA	NA	NA	NA	NA	NA	NA	NA	NA	NA	NA	NA	NA	NA	NA	NA	NA	NA	NA	NA	NA
Malaysia	MYS	PAS	NA	NA	NA	NA	NA	NA	NA	NA	NA	NA	NA	NA	NA	NA	NA	NA	NA	NA	NA	NA	NA	NA	NA	NA	NA	NA	NA	NA	NA	NA	2666.31	NA	NA	NA	NA	2732.78	NA	NA	NA	NA	2788.41	NA	NA	NA	NA	2888.84	NA
Marshall Islands	MHL	PAS	NA	NA	NA	NA	NA	NA	NA	NA	NA	NA	NA	NA	NA	NA	NA	NA	NA	NA	NA	NA	NA	NA	NA	NA	NA	NA	NA	NA	NA	NA	NA	NA	NA	NA	NA	NA	NA	NA	NA	NA	NA	NA	NA	NA	NA	NA	NA
Singapore	SGP	PAS	NA	NA	NA	NA	NA	NA	NA	NA	NA	NA	NA	NA	NA	NA	NA	NA	NA	NA	NA	NA	NA	NA	NA	NA	NA	NA	NA	NA	NA	NA	2395.91	NA	NA	NA	NA	2482.43	NA	NA	NA	NA	2555.31	NA	NA	NA	NA	2680.15	NA
Korea, Dem. Rep.	PRK	PAS	NA	NA	NA	NA	NA	NA	NA	NA	NA	NA	NA	NA	NA	NA	NA	NA	NA	NA	NA	NA	NA	NA	NA	NA	NA	NA	NA	NA	NA	NA	NA	NA	NA	NA	NA	NA	NA	NA	NA	NA	NA	NA	NA	NA	NA	NA	NA
Papua New Guinea	PNG	PAS	NA	NA	NA	NA	NA	NA	NA	NA	NA	NA	NA	NA	NA	NA	NA	NA	NA	NA	NA	NA	NA	NA	NA	NA	NA	NA	NA	NA	NA	NA	2395.91	NA	NA	NA	NA	2449.49	NA	NA	NA	NA	2494.29	NA	NA	NA	NA	2575.63	NA
Philippines	PHL	PAS	NA	NA	NA	NA	NA	NA	NA	NA	NA	NA	NA	NA	NA	NA	NA	NA	NA	NA	NA	NA	NA	NA	NA	NA	NA	NA	NA	NA	NA	NA	2254.38	NA	NA	NA	NA	2317.2	NA	NA	NA	NA	2371.82	NA	NA	NA	NA	2462.76	NA
Solomon Islands	SLB	PAS	NA	NA	NA	NA	NA	NA	NA	NA	NA	NA	NA	NA	NA	NA	NA	NA	NA	NA	NA	NA	NA	NA	NA	NA	NA	NA	NA	NA	NA	NA	2080.73	NA	NA	NA	NA	2131.9	NA	NA	NA	NA	2172.47	NA	NA	NA	NA	2245.41	NA
Korea, Rep.	KOR	PAS	NA	NA	NA	NA	NA	NA	NA	NA	NA	NA	NA	NA	NA	NA	NA	NA	NA	NA	NA	NA	NA	NA	NA	NA	NA	NA	NA	NA	NA	NA	2955.69	NA	NA	NA	NA	3049.35	NA	NA	NA	NA	3130.03	NA	NA	NA	NA	3257.69	NA
Thailand	THA	PAS	NA	NA	NA	NA	NA	NA	NA	NA	NA	NA	NA	NA	NA	NA	NA	NA	NA	NA	NA	NA	NA	NA	NA	NA	NA	NA	NA	NA	NA	NA	2175.32	NA	NA	NA	NA	2254.69	NA	NA	NA	NA	2324.41	NA	NA	NA	NA	2430.8	NA
Tuvalu	TUV	PAS	NA	NA	NA	NA	NA	NA	NA	NA	NA	NA	NA	NA	NA	NA	NA	NA	NA	NA	NA	NA	NA	NA	NA	NA	NA	NA	NA	NA	NA	NA	NA	NA	NA	NA	NA	NA	NA	NA	NA	NA	NA	NA	NA	NA	NA	NA	NA
Vanuatu	VUT	PAS	NA	NA	NA	NA	NA	NA	NA	NA	NA	NA	NA	NA	NA	NA	NA	NA	NA	NA	NA	NA	NA	NA	NA	NA	NA	NA	NA	NA	NA	NA	2561.36	NA	NA	NA	NA	2606.81	NA	NA	NA	NA	2641.49	NA	NA	NA	NA	2715.1	NA
Samoa	WSM	PAS	NA	NA	NA	NA	NA	NA	NA	NA	NA	NA	NA	NA	NA	NA	NA	NA	NA	NA	NA	NA	NA	NA	NA	NA	NA	NA	NA	NA	NA	NA	2618.98	NA	NA	NA	NA	2715.92	NA	NA	NA	NA	2797.98	NA	NA	NA	NA	2916.86	NA
Timor-Leste	TLS	PAS	NA	NA	NA	NA	NA	NA	NA	NA	NA	NA	NA	NA	NA	NA	NA	NA	NA	NA	NA	NA	NA	NA	NA	NA	NA	NA	NA	NA	NA	NA	NA	NA	NA	NA	NA	NA	NA	NA	NA	NA	NA	NA	NA	NA	NA	NA	NA
Afghanistan	AFG	SAS	NA	NA	NA	NA	NA	NA	NA	NA	NA	NA	NA	NA	NA	NA	NA	NA	NA	NA	NA	NA	NA	NA	NA	NA	NA	NA	NA	NA	NA	NA	NA	NA	NA	NA	NA	NA	NA	NA	NA	NA	NA	NA	NA	NA	NA	NA	NA
Bangladesh	BGD	SAS	NA	NA	NA	NA	NA	NA	NA	NA	NA	NA	NA	NA	NA	NA	NA	NA	NA	NA	NA	NA	NA	NA	NA	NA	NA	NA	NA	NA	NA	NA	1959.5	NA	NA	NA	NA	2006.92	NA	NA	NA	NA	2054.57	NA	NA	NA	NA	2132.08	NA
Bhutan	BTN	SAS	NA	NA	NA	NA	NA	NA	NA	NA	NA	NA	NA	NA	NA	NA	NA	NA	NA	NA	NA	NA	NA	NA	NA	NA	NA	NA	NA	NA	NA	NA	2181.18	NA	NA	NA	NA	2233.64	NA	NA	NA	NA	2270.88	NA	NA	NA	NA	2339.57	NA
India	IND	SAS	NA	NA	NA	NA	NA	NA	NA	NA	NA	NA	NA	NA	NA	NA	NA	NA	NA	NA	NA	NA	NA	NA	NA	NA	NA	NA	NA	NA	NA	NA	2219.5	NA	NA	NA	NA	2270.22	NA	NA	NA	NA	2320.13	NA	NA	NA	NA	2405.19	NA
Maldives	MDV	SAS	NA	NA	NA	NA	NA	NA	NA	NA	NA	NA	NA	NA	NA	NA	NA	NA	NA	NA	NA	NA	NA	NA	NA	NA	NA	NA	NA	NA	NA	NA	NA	NA	NA	NA	NA	NA	NA	NA	NA	NA	NA	NA	NA	NA	NA	NA	NA
Myanmar	MMR	SAS	NA	NA	NA	NA	NA	NA	NA	NA	NA	NA	NA	NA	NA	NA	NA	NA	NA	NA	NA	NA	NA	NA	NA	NA	NA	NA	NA	NA	NA	NA	NA	NA	NA	NA	NA	NA	NA	NA	NA	NA	NA	NA	NA	NA	NA	NA	NA
Nepal	NPL	SAS	NA	NA	NA	NA	NA	NA	NA	NA	NA	NA	NA	NA	NA	NA	NA	NA	NA	NA	NA	NA	NA	NA	NA	NA	NA	NA	NA	NA	NA	NA	2158.23	NA	NA	NA	NA	2199.32	NA	NA	NA	NA	2237.31	NA	NA	NA	NA	2307.64	NA
Pakistan	PAK	SAS	NA	NA	NA	NA	NA	NA	NA	NA	NA	NA	NA	NA	NA	NA	NA	NA	NA	NA	NA	NA	NA	NA	NA	NA	NA	NA	NA	NA	NA	NA	2241.91	NA	NA	NA	NA	2288.9	NA	NA	NA	NA	2329.48	NA	NA	NA	NA	2404.47	NA
Sri Lanka	LKA	SAS	NA	NA	NA	NA	NA	NA	NA	NA	NA	NA	NA	NA	NA	NA	NA	NA	NA	NA	NA	NA	NA	NA	NA	NA	NA	NA	NA	NA	NA	NA	2171.58	NA	NA	NA	NA	2236.36	NA	NA	NA	NA	2301.54	NA	NA	NA	NA	2400.6	NA
Whole Region AFR		AFR	NA	NA	NA	NA	NA	NA	NA	NA	NA	NA	NA	NA	NA	NA	NA	NA	NA	NA	NA	NA	NA	NA	NA	NA	NA	NA	NA	NA	NA	NA	2096.62	NA	NA	NA	NA	2129.29	NA	NA	NA	NA	2154.2	NA	NA	NA	NA	2221.11	NA
Whole Region CPA		CPA	NA	NA	NA	NA	NA	NA	NA	NA	NA	NA	NA	NA	NA	NA	NA	NA	NA	NA	NA	NA	NA	NA	NA	NA	NA	NA	NA	NA	NA	NA	2575.12	NA	NA	NA	NA	2666.18	NA	NA	NA	NA	2771.73	NA	NA	NA	NA	2886.92	NA
Whole Region EUR		EUR	NA	NA	NA	NA	NA	NA	NA	NA	NA	NA	NA	NA	NA	NA	NA	NA	NA	NA	NA	NA	NA	NA	NA	NA	NA	NA	NA	NA	NA	NA	3399.18	NA	NA	NA	NA	3432.3	NA	NA	NA	NA	3466.95	NA	NA	NA	NA	3529.23	NA
Whole Region FSU		FSU	NA	NA	NA	NA	NA	NA	NA	NA	NA	NA	NA	NA	NA	NA	NA	NA	NA	NA	NA	NA	NA	NA	NA	NA	NA	NA	NA	NA	NA	NA	3363.71	NA	NA	NA	NA	3320.32	NA	NA	NA	NA	3276.54	NA	NA	NA	NA	3377.21	NA
Whole Region LAM		LAM	NA	NA	NA	NA	NA	NA	NA	NA	NA	NA	NA	NA	NA	NA	NA	NA	NA	NA	NA	NA	NA	NA	NA	NA	NA	NA	NA	NA	NA	NA	2642.11	NA	NA	NA	NA	2683.86	NA	NA	NA	NA	2726.94	NA	NA	NA	NA	2827.52	NA
Whole Region MEA		MEA	NA	NA	NA	NA	NA	NA	NA	NA	NA	NA	NA	NA	NA	NA	NA	NA	NA	NA	NA	NA	NA	NA	NA	NA	NA	NA	NA	NA	NA	NA	2928.78	NA	NA	NA	NA	2945.73	NA	NA	NA	NA	2952.8	NA	NA	NA	NA	3025.66	NA
Whole Region NAM		NAM	NA	NA	NA	NA	NA	NA	NA	NA	NA	NA	NA	NA	NA	NA	NA	NA	NA	NA	NA	NA	NA	NA	NA	NA	NA	NA	NA	NA	NA	NA	3439.27	NA	NA	NA	NA	3495.63	NA	NA	NA	NA	3548.86	NA	NA	NA	NA	3601.3	NA
Whole Region PAO		PAO	NA	NA	NA	NA	NA	NA	NA	NA	NA	NA	NA	NA	NA	NA	NA	NA	NA	NA	NA	NA	NA	NA	NA	NA	NA	NA	NA	NA	NA	NA	2963.55	NA	NA	NA	NA	3027.67	NA	NA	NA	NA	3090.4	NA	NA	NA	NA	3153.7	NA
Whole Region PAS		PAS	NA	NA	NA	NA	NA	NA	NA	NA	NA	NA	NA	NA	NA	NA	NA	NA	NA	NA	NA	NA	NA	NA	NA	NA	NA	NA	NA	NA	NA	NA	2397.3	NA	NA	NA	NA	2466.15	NA	NA	NA	NA	2525.11	NA	NA	NA	NA	2622.99	NA
Whole Region SAS		SAS	NA	NA	NA	NA	NA	NA	NA	NA	NA	NA	NA	NA	NA	NA	NA	NA	NA	NA	NA	NA	NA	NA	NA	NA	NA	NA	NA	NA	NA	NA	2181.18	NA	NA	NA	NA	2230.55	NA	NA	NA	NA	2278.75	NA	NA	NA	NA	2360.9	NA
[truncated: 22 more columns]

## Sheet: demand_pc_a2
Food demand	Szenario:	A2	Unit:	kcal per capita per day
country	country_id	region	y1960	y1961	y1962	y1963	y1964	y1965	y1966	y1967	y1968	y1969	y1970	y1971	y1972	y1973	y1974	y1975	y1976	y1977	y1978	y1979	y1980	y1981	y1982	y1983	y1984	y1985	y1986	y1987	y1988	y1989	y1990	y1991	y1992	y1993	y1994	y1995	y1996	y1997	y1998	y1999	y2000	y2001	y2002	y2003	y2004	y2005	y2006
Angola	AGO	AFR	NA	NA	NA	NA	NA	NA	NA	NA	NA	NA	NA	NA	NA	NA	NA	NA	NA	NA	NA	NA	NA	NA	NA	NA	NA	NA	NA	NA	NA	NA	1589.55	NA	NA	NA	NA	1641.36	NA	NA	NA	NA	1694.18	NA	NA	NA	NA	1755.39	NA
Benin	BEN	AFR	NA	NA	NA	NA	NA	NA	NA	NA	NA	NA	NA	NA	NA	NA	NA	NA	NA	NA	NA	NA	NA	NA	NA	NA	NA	NA	NA	NA	NA	NA	2213.62	NA	NA	NA	NA	2229	NA	NA	NA	NA	2247.3	NA	NA	NA	NA	2271.81	NA
Botswana	BWA	AFR	NA	NA	NA	NA	NA	NA	NA	NA	NA	NA	NA	NA	NA	NA	NA	NA	NA	NA	NA	NA	NA	NA	NA	NA	NA	NA	NA	NA	NA	NA	2265.97	NA	NA	NA	NA	2307.78	NA	NA	NA	NA	2358.91	NA	NA	NA	NA	2432.42	NA
Burkina Faso	BFA	AFR	NA	NA	NA	NA	NA	NA	NA	NA	NA	NA	NA	NA	NA	NA	NA	NA	NA	NA	NA	NA	NA	NA	NA	NA	NA	NA	NA	NA	NA	NA	2399.65	NA	NA	NA	NA	2409.78	NA	NA	NA	NA	2417.97	NA	NA	NA	NA	2428.5	NA
Burundi	BDI	AFR	NA	NA	NA	NA	NA	NA	NA	NA	NA	NA	NA	NA	NA	NA	NA	NA	NA	NA	NA	NA	NA	NA	NA	NA	NA	NA	NA	NA	NA	NA	1863.88	NA	NA	NA	NA	1899.23	NA	NA	NA	NA	1937.36	NA	NA	NA	NA	1964.33	NA
Cameroon	CMR	AFR	NA	NA	NA	NA	NA	NA	NA	NA	NA	NA	NA	NA	NA	NA	NA	NA	NA	NA	NA	NA	NA	NA	NA	NA	NA	NA	NA	NA	NA	NA	1997.46	NA	NA	NA	NA	2035.35	NA	NA	NA	NA	2073.76	NA	NA	NA	NA	2121.83	NA
Cape Verde	CPV	AFR	NA	NA	NA	NA	NA	NA	NA	NA	NA	NA	NA	NA	NA	NA	NA	NA	NA	NA	NA	NA	NA	NA	NA	NA	NA	NA	NA	NA	NA	NA	2351.57	NA	NA	NA	NA	2386.12	NA	NA	NA	NA	2413.34	NA	NA	NA	NA	2452.15	NA
Central African Republic	CAF	AFR	NA	NA	NA	NA	NA	NA	NA	NA	NA	NA	NA	NA	NA	NA	NA	NA	NA	NA	NA	NA	NA	NA	NA	NA	NA	NA	NA	NA	NA	NA	1887.17	NA	NA	NA	NA	1920.61	NA	NA	NA	NA	1955.13	NA	NA	NA	NA	2001.34	NA
Chad	TCD	AFR	NA	NA	NA	NA	NA	NA	NA	NA	NA	NA	NA	NA	NA	NA	NA	NA	NA	NA	NA	NA	NA	NA	NA	NA	NA	NA	NA	NA	NA	NA	1606.1	NA	NA	NA	NA	1644.42	NA	NA	NA	NA	1677.63	NA	NA	NA	NA	1719.81	NA
Comoros	COM	AFR	NA	NA	NA	NA	NA	NA	NA	NA	NA	NA	NA	NA	NA	NA	NA	NA	NA	NA	NA	NA	NA	NA	NA	NA	NA	NA	NA	NA	NA	NA	1886.64	NA	NA	NA	NA	1920.76	NA	NA	NA	NA	1950.7	NA	NA	NA	NA	1988.67	NA
Congo, Rep.	COG	AFR	NA	NA	NA	NA	NA	NA	NA	NA	NA	NA	NA	NA	NA	NA	NA	NA	NA	NA	NA	NA	NA	NA	NA	NA	NA	NA	NA	NA	NA	NA	1974.97	NA	NA	NA	NA	2015.96	NA	NA	NA	NA	2054.48	NA	NA	NA	NA	2102.44	NA
Djibouti	DJI	AFR	NA	NA	NA	NA	NA	NA	NA	NA	NA	NA	NA	NA	NA	NA	NA	NA	NA	NA	NA	NA	NA	NA	NA	NA	NA	NA	NA	NA	NA	NA	1734.01	NA	NA	NA	NA	1793.45	NA	NA	NA	NA	1838.49	NA	NA	NA	NA	1908.03	NA
Equatorial Guinea	GNQ	AFR	NA	NA	NA	NA	NA	NA	NA	NA	NA	NA	NA	NA	NA	NA	NA	NA	NA	NA	NA	NA	NA	NA	NA	NA	NA	NA	NA	NA	NA	NA	2152	NA	NA	NA	NA	2186.75	NA	NA	NA	NA	2216.08	NA	NA	NA	NA	2254.4	NA
Eritrea	ERI	AFR	NA	NA	NA	NA	NA	NA	NA	NA	NA	NA	NA	NA	NA	NA	NA	NA	NA	NA	NA	NA	NA	NA	NA	NA	NA	NA	NA	NA	NA	NA	NA	NA	NA	NA	NA	NA	NA	NA	NA	NA	NA	NA	NA	NA	NA	NA	NA
Ethiopia	ETH	AFR	NA	NA	NA	NA	NA	NA	NA	NA	NA	NA	NA	NA	NA	NA	NA	NA	NA	NA	NA	NA	NA	NA	NA	NA	NA	NA	NA	NA	NA	NA	1556.31	NA	NA	NA	NA	1584.46	NA	NA	NA	NA	1613.81	NA	NA	NA	NA	1652	NA
Gabon	GAB	AFR	NA	NA	NA	NA	NA	NA	NA	NA	NA	NA	NA	NA	NA	NA	NA	NA	NA	NA	NA	NA	NA	NA	NA	NA	NA	NA	NA	NA	NA	NA	2424.48	NA	NA	NA	NA	2467.14	NA	NA	NA	NA	2508.16	NA	NA	NA	NA	2563.29	NA
Gambia, The	GMB	AFR	NA	NA	NA	NA	NA	NA	NA	NA	NA	NA	NA	NA	NA	NA	NA	NA	NA	NA	NA	NA	NA	NA	NA	NA	NA	NA	NA	NA	NA	NA	2520.92	NA	NA	NA	NA	2515.72	NA	NA	NA	NA	2512.86	NA	NA	NA	NA	2528.09	NA
Ghana	GHA	AFR	NA	NA	NA	NA	NA	NA	NA	NA	NA	NA	NA	NA	NA	NA	NA	NA	NA	NA	NA	NA	NA	NA	NA	NA	NA	NA	NA	NA	NA	NA	1854.5	NA	NA	NA	NA	1887.18	NA	NA	NA	NA	1921.04	NA	NA	NA	NA	1960.96	NA
Guinea	GIN	AFR	NA	NA	NA	NA	NA	NA	NA	NA	NA	NA	NA	NA	NA	NA	NA	NA	NA	NA	NA	NA	NA	NA	NA	NA	NA	NA	NA	NA	NA	NA	2383.78	NA	NA	NA	NA	2385.18	NA	NA	NA	NA	2398.47	NA	NA	NA	NA	2428.52	NA
Guinea-Bissau	GNB	AFR	NA	NA	NA	NA	NA	NA	NA	NA	NA	NA	NA	NA	NA	NA	NA	NA	NA	NA	NA	NA	NA	NA	NA	NA	NA	NA	NA	NA	NA	NA	2239.46	NA	NA	NA	NA	2262.82	NA	NA	NA	NA	2287.12	NA	NA	NA	NA	2318.95	NA
Cote d'Ivoire	CIV	AFR	NA	NA	NA	NA	NA	NA	NA	NA	NA	NA	NA	NA	NA	NA	NA	NA	NA	NA	NA	NA	NA	NA	NA	NA	NA	NA	NA	NA	NA	NA	2460.91	NA	NA	NA	NA	2482.59	NA	NA	NA	NA	2506.21	NA	NA	NA	NA	2540.14	NA
Kenya	KEN	AFR	NA	NA	NA	NA	NA	NA	NA	NA	NA	NA	NA	NA	NA	NA	NA	NA	NA	NA	NA	NA	NA	NA	NA	NA	NA	NA	NA	NA	NA	NA	1973.37	NA	NA	NA	NA	2003.26	NA	NA	NA	NA	2035.58	NA	NA	NA	NA	2078.56	NA
Lesotho	LSO	AFR	NA	NA	NA	NA	NA	NA	NA	NA	NA	NA	NA	NA	NA	NA	NA	NA	NA	NA	NA	NA	NA	NA	NA	NA	NA	NA	NA	NA	NA	NA	2324.93	NA	NA	NA	NA	2351.42	NA	NA	NA	NA	2378.66	NA	NA	NA	NA	2425.68	NA
Liberia	LBR	AFR	NA	NA	NA	NA	NA	NA	NA	NA	NA	NA	NA	NA	NA	NA	NA	NA	NA	NA	NA	NA	NA	NA	NA	NA	NA	NA	NA	NA	NA	NA	2071.53	NA	NA	NA	NA	2152.3	NA	NA	NA	NA	2140.52	NA	NA	NA	NA	2153.69	NA
Madagascar	MDG	AFR	NA	NA	NA	NA	NA	NA	NA	NA	NA	NA	NA	NA	NA	NA	NA	NA	NA	NA	NA	NA	NA	NA	NA	NA	NA	NA	NA	NA	NA	NA	2267.53	NA	NA	NA	NA	2282.16	NA	NA	NA	NA	2291.09	NA	NA	NA	NA	2308.74	NA
Malawi	MWI	AFR	NA	NA	NA	NA	NA	NA	NA	NA	NA	NA	NA	NA	NA	NA	NA	NA	NA	NA	NA	NA	NA	NA	NA	NA	NA	NA	NA	NA	NA	NA	1913.64	NA	NA	NA	NA	1951.87	NA	NA	NA	NA	1974.79	NA	NA	NA	NA	2007.56	NA
Mali	MLI	AFR	NA	NA	NA	NA	NA	NA	NA	NA	NA	NA	NA	NA	NA	NA	NA	NA	NA	NA	NA	NA	NA	NA	NA	NA	NA	NA	NA	NA	NA	NA	2201.39	NA	NA	NA	NA	2222.43	NA	NA	NA	NA	2235.82	NA	NA	NA	NA	2257.15	NA
Mauritania	MRT	AFR	NA	NA	NA	NA	NA	NA	NA	NA	NA	NA	NA	NA	NA	NA	NA	NA	NA	NA	NA	NA	NA	NA	NA	NA	NA	NA	NA	NA	NA	NA	2550.52	NA	NA	NA	NA	2563.34	NA	NA	NA	NA	2564.22	NA	NA	NA	NA	2579.19	NA
Mauritius	MUS	AFR	NA	NA	NA	NA	NA	NA	NA	NA	NA	NA	NA	NA	NA	NA	NA	NA	NA	NA	NA	NA	NA	NA	NA	NA	NA	NA	NA	NA	NA	NA	2734.48	NA	NA	NA	NA	2780.55	NA	NA	NA	NA	2825.64	NA	NA	NA	NA	2880.52	NA
Mozambique	MOZ	AFR	NA	NA	NA	NA	NA	NA	NA	NA	NA	NA	NA	NA	NA	NA	NA	NA	NA	NA	NA	NA	NA	NA	NA	NA	NA	NA	NA	NA	NA	NA	1829.33	NA	NA	NA	NA	1848.66	NA	NA	NA	NA	1875.87	NA	NA	NA	NA	1914.88	NA
Namibia	NAM	AFR	NA	NA	NA	NA	NA	NA	NA	NA	NA	NA	NA	NA	NA	NA	NA	NA	NA	NA	NA	NA	NA	NA	NA	NA	NA	NA	NA	NA	NA	NA	2057.41	NA	NA	NA	NA	2102.03	NA	NA	NA	NA	2151.43	NA	NA	NA	NA	2212.3	NA
Niger	NER	AFR	NA	NA	NA	NA	NA	NA	NA	NA	NA	NA	NA	NA	NA	NA	NA	NA	NA	NA	NA	NA	NA	NA	NA	NA	NA	NA	NA	NA	NA	NA	2115.67	NA	NA	NA	NA	2130.18	NA	NA	NA	NA	2138.73	NA	NA	NA	NA	2155.77	NA
Nigeria	NGA	AFR	NA	NA	NA	NA	NA	NA	NA	NA	NA	NA	NA	NA	NA	NA	NA	NA	NA	NA	NA	NA	NA	NA	NA	NA	NA	NA	NA	NA	NA	NA	2179.53	NA	NA	NA	NA	2205.26	NA	NA	NA	NA	2228.31	NA	NA	NA	NA	2261.22	NA
Rwanda	RWA	AFR	NA	NA	NA	NA	NA	NA	NA	NA	NA	NA	NA	NA	NA	NA	NA	NA	NA	NA	NA	NA	NA	NA	NA	NA	NA	NA	NA	NA	NA	NA	1709.1	NA	NA	NA	NA	1821.85	NA	NA	NA	NA	1801.28	NA	NA	NA	NA	1845.37	NA
Sao Tome and Principe	STP	AFR	NA	NA	NA	NA	NA	NA	NA	NA	NA	NA	NA	NA	NA	NA	NA	NA	NA	NA	NA	NA	NA	NA	NA	NA	NA	NA	NA	NA	NA	NA	NA	NA	NA	NA	NA	NA	NA	NA	NA	NA	NA	NA	NA	NA	NA	NA	NA
Senegal	SEN	AFR	NA	NA	NA	NA	NA	NA	NA	NA	NA	NA	NA	NA	NA	NA	NA	NA	NA	NA	NA	NA	NA	NA	NA	NA	NA	NA	NA	NA	NA	NA	2230.55	NA	NA	NA	NA	2258.23	NA	NA	NA	NA	2281.25	NA	NA	NA	NA	2313.4	NA
Sierra Leone	SLE	AFR	NA	NA	NA	NA	NA	NA	NA	NA	NA	NA	NA	NA	NA	NA	NA	NA	NA	NA	NA	NA	NA	NA	NA	NA	NA	NA	NA	NA	NA	NA	1941.63	NA	NA	NA	NA	1996.59	NA	NA	NA	NA	2034.06	NA	NA	NA	NA	2050.66	NA
Somalia	SOM	AFR	NA	NA	NA	NA	NA	NA	NA	NA	NA	NA	NA	NA	NA	NA	NA	NA	NA	NA	NA	NA	NA	NA	NA	NA	NA	NA	NA	NA	NA	NA	NA	NA	NA	NA	NA	NA	NA	NA	NA	NA	NA	NA	NA	NA	NA	NA	NA
South Africa	ZAF	AFR	NA	NA	NA	NA	NA	NA	NA	NA	NA	NA	NA	NA	NA	NA	NA	NA	NA	NA	NA	NA	NA	NA	NA	NA	NA	NA	NA	NA	NA	NA	2834.84	NA	NA	NA	NA	2871.52	NA	NA	NA	NA	2907.75	NA	NA	NA	NA	2965.39	NA
Sudan	SDN	AFR	NA	NA	NA	NA	NA	NA	NA	NA	NA	NA	NA	NA	NA	NA	NA	NA	NA	NA	NA	NA	NA	NA	NA	NA	NA	NA	NA	NA	NA	NA	1889.51	NA	NA	NA	NA	1927.55	NA	NA	NA	NA	1961.41	NA	NA	NA	NA	1999.44	NA
Swaziland	SWZ	AFR	NA	NA	NA	NA	NA	NA	NA	NA	NA	NA	NA	NA	NA	NA	NA	NA	NA	NA	NA	NA	NA	NA	NA	NA	NA	NA	NA	NA	NA	NA	2397.42	NA	NA	NA	NA	2438.43	NA	NA	NA	NA	2470.28	NA	NA	NA	NA	2525.96	NA
Tanzania	TZA	AFR	NA	NA	NA	NA	NA	NA	NA	NA	NA	NA	NA	NA	NA	NA	NA	NA	NA	NA	NA	NA	NA	NA	NA	NA	NA	NA	NA	NA	NA	NA	2121.22	NA	NA	NA	NA	2134.52	NA	NA	NA	NA	2152.23	NA	NA	NA	NA	2179.27	NA
Togo	TGO	AFR	NA	NA	NA	NA	NA	NA	NA	NA	NA	NA	NA	NA	NA	NA	NA	NA	NA	NA	NA	NA	NA	NA	NA	NA	NA	NA	NA	NA	NA	NA	2010.09	NA	NA	NA	NA	2044.4	NA	NA	NA	NA	2063.4	NA	NA	NA	NA	2097.92	NA
Uganda	UGA	AFR	NA	NA	NA	NA	NA	NA	NA	NA	NA	NA	NA	NA	NA	NA	NA	NA	NA	NA	NA	NA	NA	NA	NA	NA	NA	NA	NA	NA	NA	NA	2330.94	NA	NA	NA	NA	2336.99	NA	NA	NA	NA	2339.23	NA	NA	NA	NA	2349.5	NA
Congo, Dem. Rep.	ZAR	AFR	NA	NA	NA	NA	NA	NA	NA	NA	NA	NA	NA	NA	NA	NA	NA	NA	NA	NA	NA	NA	NA	NA	NA	NA	NA	NA	NA	NA	NA	NA	2205.79	NA	NA	NA	NA	2212.47	NA	NA	NA	NA	2228.65	NA	NA	NA	NA	2246.63	NA
Zambia	ZMB	AFR	NA	NA	NA	NA	NA	NA	NA	NA	NA	NA	NA	NA	NA	NA	NA	NA	NA	NA	NA	NA	NA	NA	NA	NA	NA	NA	NA	NA	NA	NA	2041.68	NA	NA	NA	NA	2073.06	NA	NA	NA	NA	2103.08	NA	NA	NA	NA	2144.8	NA
Zimbabwe	ZWE	AFR	NA	NA	NA	NA	NA	NA	NA	NA	NA	NA	NA	NA	NA	NA	NA	NA	NA	NA	NA	NA	NA	NA	NA	NA	NA	NA	NA	NA	NA	NA	2022.13	NA	NA	NA	NA	2059.34	NA	NA	NA	NA	2096.62	NA	NA	NA	NA	2142.89	NA
Cambodia	KHM	CPA	NA	NA	NA	NA	NA	NA	NA	NA	NA	NA	NA	NA	NA	NA	NA	NA	NA	NA	NA	NA	NA	NA	NA	NA	NA	NA	NA	NA	NA	NA	NA	NA	NA	NA	NA	NA	NA	NA	NA	NA	NA	NA	NA	NA	NA	NA	NA
China	CHN	CPA	NA	NA	NA	NA	NA	NA	NA	NA	NA	NA	NA	NA	NA	NA	NA	NA	NA	NA	NA	NA	NA	NA	NA	NA	NA	NA	NA	NA	NA	NA	2612.07	NA	NA	NA	NA	2675.71	NA	NA	NA	NA	2735.81	NA	NA	NA	NA	2794.65	NA
Lao PDR	LAO	CPA	NA	NA	NA	NA	NA	NA	NA	NA	NA	NA	NA	NA	NA	NA	NA	NA	NA	NA	NA	NA	NA	NA	NA	NA	NA	NA	NA	NA	NA	NA	2035.96	NA	NA	NA	NA	2087.73	NA	NA	NA	NA	2133.9	NA	NA	NA	NA	2178.09	NA
Mongolia	MNG	CPA	NA	NA	NA	NA	NA	NA	NA	NA	NA	NA	NA	NA	NA	NA	NA	NA	NA	NA	NA	NA	NA	NA	NA	NA	NA	NA	NA	NA	NA	NA	2227.03	NA	NA	NA	NA	2297.47	NA	NA	NA	NA	2371.51	NA	NA	NA	NA	2439.27	NA
Vietnam	VNM	CPA	NA	NA	NA	NA	NA	NA	NA	NA	NA	NA	NA	NA	NA	NA	NA	NA	NA	NA	NA	NA	NA	NA	NA	NA	NA	NA	NA	NA	NA	NA	2097.58	NA	NA	NA	NA	2154.24	NA	NA	NA	NA	2211.8	NA	NA	NA	NA	2268.38	NA
Hong Kong SAR, China	HKG	CPA	NA	NA	NA	NA	NA	NA	NA	NA	NA	NA	NA	NA	NA	NA	NA	NA	NA	NA	NA	NA	NA	NA	NA	NA	NA	NA	NA	NA	NA	NA	2575.12	NA	NA	NA	NA	2674.3	NA	NA	NA	NA	2765.41	NA	NA	NA	NA	2867.87	NA
Macao SAR, China	MAC	CPA	NA	NA	NA	NA	NA	NA	NA	NA	NA	NA	NA	NA	NA	NA	NA	NA	NA	NA	NA	NA	NA	NA	NA	NA	NA	NA	NA	NA	NA	NA	2575.12	NA	NA	NA	NA	2665.03	NA	NA	NA	NA	2763.66	NA	NA	NA	NA	2867.02	NA
Albania	ALB	EUR	NA	NA	NA	NA	NA	NA	NA	NA	NA	NA	NA	NA	NA	NA	NA	NA	NA	NA	NA	NA	NA	NA	NA	NA	NA	NA	NA	NA	NA	NA	2656.37	NA	NA	NA	NA	2626.99	NA	NA	NA	NA	2655.39	NA	NA	NA	NA	2680.33	NA
Austria	AUT	EUR	NA	NA	NA	NA	NA	NA	NA	NA	NA	NA	NA	NA	NA	NA	NA	NA	NA	NA	NA	NA	NA	NA	NA	NA	NA	NA	NA	NA	NA	NA	3508.77	NA	NA	NA	NA	3552.96	NA	NA	NA	NA	3598.88	NA	NA	NA	NA	3649.73	NA
Belgium	BEL	EUR	NA	NA	NA	NA	NA	NA	NA	NA	NA	NA	NA	NA	NA	NA	NA	NA	NA	NA	NA	NA	NA	NA	NA	NA	NA	NA	NA	NA	NA	NA	3383.81	NA	NA	NA	NA	3440.21	NA	NA	NA	NA	3487.4	NA	NA	NA	NA	3538.03	NA
Bosnia and Herzegovina	BIH	EUR	NA	NA	NA	NA	NA	NA	NA	NA	NA	NA	NA	NA	NA	NA	NA	NA	NA	NA	NA	NA	NA	NA	NA	NA	NA	NA	NA	NA	NA	NA	NA	NA	NA	NA	NA	NA	NA	NA	NA	NA	NA	NA	NA	NA	NA	NA	NA
Bulgaria	BGR	EUR	NA	NA	NA	NA	NA	NA	NA	NA	NA	NA	NA	NA	NA	NA	NA	NA	NA	NA	NA	NA	NA	NA	NA	NA	NA	NA	NA	NA	NA	NA	3132.73	NA	NA	NA	NA	3085.54	NA	NA	NA	NA	3120.08	NA	NA	NA	NA	3165.45	NA
Croatia	HRV	EUR	NA	NA	NA	NA	NA	NA	NA	NA	NA	NA	NA	NA	NA	NA	NA	NA	NA	NA	NA	NA	NA	NA	NA	NA	NA	NA	NA	NA	NA	NA	3383.81	NA	NA	NA	NA	3312.06	NA	NA	NA	NA	3333.1	NA	NA	NA	NA	3369.51	NA
Cyprus	CYP	EUR	NA	NA	NA	NA	NA	NA	NA	NA	NA	NA	NA	NA	NA	NA	NA	NA	NA	NA	NA	NA	NA	NA	NA	NA	NA	NA	NA	NA	NA	NA	3021.28	NA	NA	NA	NA	3055.9	NA	NA	NA	NA	3092.13	NA	NA	NA	NA	3129.62	NA
Czech Republic	CZE	EUR	NA	NA	NA	NA	NA	NA	NA	NA	NA	NA	NA	NA	NA	NA	NA	NA	NA	NA	NA	NA	NA	NA	NA	NA	NA	NA	NA	NA	NA	NA	3383.81	NA	NA	NA	NA	3325.61	NA	NA	NA	NA	3350.6	NA	NA	NA	NA	3389.09	NA
Czechoslovakia	CSK	EUR	NA	NA	NA	NA	NA	NA	NA	NA	NA	NA	NA	NA	NA	NA	NA	NA	NA	NA	NA	NA	NA	NA	NA	NA	NA	NA	NA	NA	NA	NA	NA	NA	NA	NA	NA	NA	NA	NA	NA	NA	NA	NA	NA	NA	NA	NA	NA
Denmark	DNK	EUR	NA	NA	NA	NA	NA	NA	NA	NA	NA	NA	NA	NA	NA	NA	NA	NA	NA	NA	NA	NA	NA	NA	NA	NA	NA	NA	NA	NA	NA	NA	3162.31	NA	NA	NA	NA	3228.93	NA	NA	NA	NA	3284.73	NA	NA	NA	NA	3345.19	NA
Estonia	EST	EUR	NA	NA	NA	NA	NA	NA	NA	NA	NA	NA	NA	NA	NA	NA	NA	NA	NA	NA	NA	NA	NA	NA	NA	NA	NA	NA	NA	NA	NA	NA	3383.81	NA	NA	NA	NA	3347.1	NA	NA	NA	NA	3389.18	NA	NA	NA	NA	3440.93	NA
Faeroe Islands	FRO	EUR	NA	NA	NA	NA	NA	NA	NA	NA	NA	NA	NA	NA	NA	NA	NA	NA	NA	NA	NA	NA	NA	NA	NA	NA	NA	NA	NA	NA	NA	NA	NA	NA	NA	NA	NA	NA	NA	NA	NA	NA	NA	NA	NA	NA	NA	NA	NA
Finland	FIN	EUR	NA	NA	NA	NA	NA	NA	NA	NA	NA	NA	NA	NA	NA	NA	NA	NA	NA	NA	NA	NA	NA	NA	NA	NA	NA	NA	NA	NA	NA	NA	3147.12	NA	NA	NA	NA	3207.51	NA	NA	NA	NA	3262.34	NA	NA	NA	NA	3321.4	NA
France	FRA	EUR	NA	NA	NA	NA	NA	NA	NA	NA	NA	NA	NA	NA	NA	NA	NA	NA	NA	NA	NA	NA	NA	NA	NA	NA	NA	NA	NA	NA	NA	NA	3506.92	NA	NA	NA	NA	3558.36	NA	NA	NA	NA	3598.22	NA	NA	NA	NA	3639.11	NA
Germany	DEU	EUR	NA	NA	NA	NA	NA	NA	NA	NA	NA	NA	NA	NA	NA	NA	NA	NA	NA	NA	NA	NA	NA	NA	NA	NA	NA	NA	NA	NA	NA	NA	3306.51	NA	NA	NA	NA	3361.41	NA	NA	NA	NA	3413.74	NA	NA	NA	NA	3469.95	NA
Greece	GRC	EUR	NA	NA	NA	NA	NA	NA	NA	NA	NA	NA	NA	NA	NA	NA	NA	NA	NA	NA	NA	NA	NA	NA	NA	NA	NA	NA	NA	NA	NA	NA	3539.05	NA	NA	NA	NA	3577.53	NA	NA	NA	NA	3609.05	NA	NA	NA	NA	3645.57	NA
Hungary	HUN	EUR	NA	NA	NA	NA	NA	NA	NA	NA	NA	NA	NA	NA	NA	NA	NA	NA	NA	NA	NA	NA	NA	NA	NA	NA	NA	NA	NA	NA	NA	NA	3694.35	NA	NA	NA	NA	3622.15	NA	NA	NA	NA	3640.4	NA	NA	NA	NA	3674.21	NA
Iceland	ISL	EUR	NA	NA	NA	NA	NA	NA	NA	NA	NA	NA	NA	NA	NA	NA	NA	NA	NA	NA	NA	NA	NA	NA	NA	NA	NA	NA	NA	NA	NA	NA	3055.6	NA	NA	NA	NA	3116.72	NA	NA	NA	NA	3169.11	NA	NA	NA	NA	3225.15	NA
Ireland	IRL	EUR	NA	NA	NA	NA	NA	NA	NA	NA	NA	NA	NA	NA	NA	NA	NA	NA	NA	NA	NA	NA	NA	NA	NA	NA	NA	NA	NA	NA	NA	NA	3635.74	NA	NA	NA	NA	3677.4	NA	NA	NA	NA	3698.1	NA	NA	NA	NA	3718.89	NA
Italy	ITA	EUR	NA	NA	NA	NA	NA	NA	NA	NA	NA	NA	NA	NA	NA	NA	NA	NA	NA	NA	NA	NA	NA	NA	NA	NA	NA	NA	NA	NA	NA	NA	3573.58	NA	NA	NA	NA	3625.37	NA	NA	NA	NA	3668.06	NA	NA	NA	NA	3715.72	NA
Latvia	LVA	EUR	NA	NA	NA	NA	NA	NA	NA	NA	NA	NA	NA	NA	NA	NA	NA	NA	NA	NA	NA	NA	NA	NA	NA	NA	NA	NA	NA	NA	NA	NA	3383.81	NA	NA	NA	NA	3351.02	NA	NA	NA	NA	3388.16	NA	NA	NA	NA	3432.98	NA
Lithuania	LTU	EUR	NA	NA	NA	NA	NA	NA	NA	NA	NA	NA	NA	NA	NA	NA	NA	NA	NA	NA	NA	NA	NA	NA	NA	NA	NA	NA	NA	NA	NA	NA	3383.81	NA	NA	NA	NA	3329.06	NA	NA	NA	NA	3349.88	NA	NA	NA	NA	3384.95	NA
Luxembourg	LUX	EUR	NA	NA	NA	NA	NA	NA	NA	NA	NA	NA	NA	NA	NA	NA	NA	NA	NA	NA	NA	NA	NA	NA	NA	NA	NA	NA	NA	NA	NA	NA	3383.81	NA	NA	NA	NA	3428.29	NA	NA	NA	NA	3464.3	NA	NA	NA	NA	3501.93	NA
Macedonia, FYR	MKD	EUR	NA	NA	NA	NA	NA	NA	NA	NA	NA	NA	NA	NA	NA	NA	NA	NA	NA	NA	NA	NA	NA	NA	NA	NA	NA	NA	NA	NA	NA	NA	3383.81	NA	NA	NA	NA	3299.72	NA	NA	NA	NA	3308.09	NA	NA	NA	NA	3331.32	NA
Montenegro	MNE	EUR	NA	NA	NA	NA	NA	NA	NA	NA	NA	NA	NA	NA	NA	NA	NA	NA	NA	NA	NA	NA	NA	NA	NA	NA	NA	NA	NA	NA	NA	NA	NA	NA	NA	NA	NA	NA	NA	NA	NA	NA	NA	NA	NA	NA	NA	NA	NA
Malta	MLT	EUR	NA	NA	NA	NA	NA	NA	NA	NA	NA	NA	NA	NA	NA	NA	NA	NA	NA	NA	NA	NA	NA	NA	NA	NA	NA	NA	NA	NA	NA	NA	3147.93	NA	NA	NA	NA	3184.58	NA	NA	NA	NA	3216.71	NA	NA	NA	NA	3252.32	NA
Netherlands	NLD	EUR	NA	NA	NA	NA	NA	NA	NA	NA	NA	NA	NA	NA	NA	NA	NA	NA	NA	NA	NA	NA	NA	NA	NA	NA	NA	NA	NA	NA	NA	NA	3254.37	NA	NA	NA	NA	3309.66	NA	NA	NA	NA	3357.01	NA	NA	NA	NA	3408.18	NA
Norway	NOR	EUR	NA	NA	NA	NA	NA	NA	NA	NA	NA	NA	NA	NA	NA	NA	NA	NA	NA	NA	NA	NA	NA	NA	NA	NA	NA	NA	NA	NA	NA	NA	3196.83	NA	NA	NA	NA	3261.76	NA	NA	NA	NA	3317.02	NA	NA	NA	NA	3375.62	NA
Poland	POL	EUR	NA	NA	NA	NA	NA	NA	NA	NA	NA	NA	NA	NA	NA	NA	NA	NA	NA	NA	NA	NA	NA	NA	NA	NA	NA	NA	NA	NA	NA	NA	3345.6	NA	NA	NA	NA	3277.86	NA	NA	NA	NA	3293.21	NA	NA	NA	NA	3323.07	NA
Portugal	PRT	EUR	NA	NA	NA	NA	NA	NA	NA	NA	NA	NA	NA	NA	NA	NA	NA	NA	NA	NA	NA	NA	NA	NA	NA	NA	NA	NA	NA	NA	NA	NA	3373.45	NA	NA	NA	NA	3423.4	NA	NA	NA	NA	3461.11	NA	NA	NA	NA	3499.93	NA
Romania	ROM	EUR	NA	NA	NA	NA	NA	NA	NA	NA	NA	NA	NA	NA	NA	NA	NA	NA	NA	NA	NA	NA	NA	NA	NA	NA	NA	NA	NA	NA	NA	NA	3149.25	NA	NA	NA	NA	3100.33	NA	NA	NA	NA	3123.05	NA	NA	NA	NA	3158.2	NA
Serbia	SRB	EUR	NA	NA	NA	NA	NA	NA	NA	NA	NA	NA	NA	NA	NA	NA	NA	NA	NA	NA	NA	NA	NA	NA	NA	NA	NA	NA	NA	NA	NA	NA	NA	NA	NA	NA	NA	NA	NA	NA	NA	NA	NA	NA	NA	NA	NA	NA	NA
Slovak Republic	SVK	EUR	NA	NA	NA	NA	NA	NA	NA	NA	NA	NA	NA	NA	NA	NA	NA	NA	NA	NA	NA	NA	NA	NA	NA	NA	NA	NA	NA	NA	NA	NA	3383.81	NA	NA	NA	NA	3323.14	NA	NA	NA	NA	3347.04	NA	NA	NA	NA	3384.88	NA
Slovenia	SVN	EUR	NA	NA	NA	NA	NA	NA	NA	NA	NA	NA	NA	NA	NA	NA	NA	NA	NA	NA	NA	NA	NA	NA	NA	NA	NA	NA	NA	NA	NA	NA	3383.81	NA	NA	NA	NA	3316.49	NA	NA	NA	NA	3342.08	NA	NA	NA	NA	3383.22	NA
Spain	ESP	EUR	NA	NA	NA	NA	NA	NA	NA	NA	NA	NA	NA	NA	NA	NA	NA	NA	NA	NA	NA	NA	NA	NA	NA	NA	NA	NA	NA	NA	NA	NA	3282.83	NA	NA	NA	NA	3338.27	NA	NA	NA	NA	3385.39	NA	NA	NA	NA	3435.29	NA
Sweden	SWE	EUR	NA	NA	NA	NA	NA	NA	NA	NA	NA	NA	NA	NA	NA	NA	NA	NA	NA	NA	NA	NA	NA	NA	NA	NA	NA	NA	NA	NA	NA	NA	2972.82	NA	NA	NA	NA	3037.98	NA	NA	NA	NA	3102.22	NA	NA	NA	NA	3171.42	NA
Switzerland	CHE	EUR	NA	NA	NA	NA	NA	NA	NA	NA	NA	NA	NA	NA	NA	NA	NA	NA	NA	NA	NA	NA	NA	NA	NA	NA	NA	NA	NA	NA	NA	NA	3403.26	NA	NA	NA	NA	3458.38	NA	NA	NA	NA	3513.23	NA	NA	NA	NA	3573.7	NA
Turkey	TUR	EUR	NA	NA	NA	NA	NA	NA	NA	NA	NA	NA	NA	NA	NA	NA	NA	NA	NA	NA	NA	NA	NA	NA	NA	NA	NA	NA	NA	NA	NA	NA	3634.18	NA	NA	NA	NA	3632.09	NA	NA	NA	NA	3621.56	NA	NA	NA	NA	3608.4	NA
United Kingdom	GBR	EUR	NA	NA	NA	NA	NA	NA	NA	NA	NA	NA	NA	NA	NA	NA	NA	NA	NA	NA	NA	NA	NA	NA	NA	NA	NA	NA	NA	NA	NA	NA	3242	NA	NA	NA	NA	3301.74	NA	NA	NA	NA	3351.75	NA	NA	NA	NA	3404.46	NA
Greenland	GRL	EUR	NA	NA	NA	NA	NA	NA	NA	NA	NA	NA	NA	NA	NA	NA	NA	NA	NA	NA	NA	NA	NA	NA	NA	NA	NA	NA	NA	NA	NA	NA	NA	NA	NA	NA	NA	NA	NA	NA	NA	NA	NA	NA	NA	NA	NA	NA	NA
Kosovo	KSV	EUR	NA	NA	NA	NA	NA	NA	NA	NA	NA	NA	NA	NA	NA	NA	NA	NA	NA	NA	NA	NA	NA	NA	NA	NA	NA	NA	NA	NA	NA	NA	NA	NA	NA	NA	NA	NA	NA	NA	NA	NA	NA	NA	NA	NA	NA	NA	NA
Armenia	ARM	FSU	NA	NA	NA	NA	NA	NA	NA	NA	NA	NA	NA	NA	NA	NA	NA	NA	NA	NA	NA	NA	NA	NA	NA	NA	NA	NA	NA	NA	NA	NA	3363.71	NA	NA	NA	NA	3277.85	NA	NA	NA	NA	3284.35	NA	NA	NA	NA	3302.12	NA
Azerbaijan	AZE	FSU	NA	NA	NA	NA	NA	NA	NA	NA	NA	NA	NA	NA	NA	NA	NA	NA	NA	NA	NA	NA	NA	NA	NA	NA	NA	NA	NA	NA	NA	NA	3363.71	NA	NA	NA	NA	3269.08	NA	NA	NA	NA	3255.26	NA	NA	NA	NA	3256.49	NA
Belarus	BLR	FSU	NA	NA	NA	NA	NA	NA	NA	NA	NA	NA	NA	NA	NA	NA	NA	NA	NA	NA	NA	NA	NA	NA	NA	NA	NA	NA	NA	NA	NA	NA	3363.71	NA	NA	NA	NA	3305.15	NA	NA	NA	NA	3328.37	NA	NA	NA	NA	3363.96	NA
Georgia	GEO	FSU	NA	NA	NA	NA	NA	NA	NA	NA	NA	NA	NA	NA	NA	NA	NA	NA	NA	NA	NA	NA	NA	NA	NA	NA	NA	NA	NA	NA	NA	NA	3363.71	NA	NA	NA	NA	3284.46	NA	NA	NA	NA	3278.66	NA	NA	NA	NA	3285.53	NA
Kazakhstan	KAZ	FSU	NA	NA	NA	NA	NA	NA	NA	NA	NA	NA	NA	NA	NA	NA	NA	NA	NA	NA	NA	NA	NA	NA	NA	NA	NA	NA	NA	NA	NA	NA	3363.71	NA	NA	NA	NA	3305.19	NA	NA	NA	NA	3326.64	NA	NA	NA	NA	3353.36	NA
Kyrgyz Republic	KGZ	FSU	NA	NA	NA	NA	NA	NA	NA	NA	NA	NA	NA	NA	NA	NA	NA	NA	NA	NA	NA	NA	NA	NA	NA	NA	NA	NA	NA	NA	NA	NA	3363.71	NA	NA	NA	NA	3269.99	NA	NA	NA	NA	3235.05	NA	NA	NA	NA	3214.03	NA
Moldova	MDA	FSU	NA	NA	NA	NA	NA	NA	NA	NA	NA	NA	NA	NA	NA	NA	NA	NA	NA	NA	NA	NA	NA	NA	NA	NA	NA	NA	NA	NA	NA	NA	3363.71	NA	NA	NA	NA	3311.46	NA	NA	NA	NA	3335.69	NA	NA	NA	NA	3369.39	NA
Russian Federation	RUS	FSU	NA	NA	NA	NA	NA	NA	NA	NA	NA	NA	NA	NA	NA	NA	NA	NA	NA	NA	NA	NA	NA	NA	NA	NA	NA	NA	NA	NA	NA	NA	3363.71	NA	NA	NA	NA	3304.25	NA	NA	NA	NA	3327.67	NA	NA	NA	NA	3366.58	NA
Tajikistan	TJK	FSU	NA	NA	NA	NA	NA	NA	NA	NA	NA	NA	NA	NA	NA	NA	NA	NA	NA	NA	NA	NA	NA	NA	NA	NA	NA	NA	NA	NA	NA	NA	3363.71	NA	NA	NA	NA	3267.59	NA	NA	NA	NA	3246.83	NA	NA	NA	NA	3241.68	NA
Turkmenistan	TKM	FSU	NA	NA	NA	NA	NA	NA	NA	NA	NA	NA	NA	NA	NA	NA	NA	NA	NA	NA	NA	NA	NA	NA	NA	NA	NA	NA	NA	NA	NA	NA	3363.71	NA	NA	NA	NA	3256.13	NA	NA	NA	NA	3224.39	NA	NA	NA	NA	3205.51	NA
Ukraine	UKR	FSU	NA	NA	NA	NA	NA	NA	NA	NA	NA	NA	NA	NA	NA	NA	NA	NA	NA	NA	NA	NA	NA	NA	NA	NA	NA	NA	NA	NA	NA	NA	3363.71	NA	NA	NA	NA	3297.16	NA	NA	NA	NA	3318.12	NA	NA	NA	NA	3353.2	NA
USSR	SUN	FSU	NA	NA	NA	NA	NA	NA	NA	NA	NA	NA	NA	NA	NA	NA	NA	NA	NA	NA	NA	NA	NA	NA	NA	NA	NA	NA	NA	NA	NA	NA	NA	NA	NA	NA	NA	NA	NA	NA	NA	NA	NA	NA	NA	NA	NA	NA	NA
Uzbekistan	UZB	FSU	NA	NA	NA	NA	NA	NA	NA	NA	NA	NA	NA	NA	NA	NA	NA	NA	NA	NA	NA	NA	NA	NA	NA	NA	NA	NA	NA	NA	NA	NA	3363.71	NA	NA	NA	NA	3281.54	NA	NA	NA	NA	3271.2	NA	NA	NA	NA	3264	NA
Argentina	ARG	LAM	NA	NA	NA	NA	NA	NA	NA	NA	NA	NA	NA	NA	NA	NA	NA	NA	NA	NA	NA	NA	NA	NA	NA	NA	NA	NA	NA	NA	NA	NA	2924.8	NA	NA	NA	NA	2968.63	NA	NA	NA	NA	3012.74	NA	NA	NA	NA	3061.45	NA
Bahamas, The	BHS	LAM	NA	NA	NA	NA	NA	NA	NA	NA	NA	NA	NA	NA	NA	NA	NA	NA	NA	NA	NA	NA	NA	NA	NA	NA	NA	NA	NA	NA	NA	NA	2714.49	NA	NA	NA	NA	2776.36	NA	NA	NA	NA	2846.54	NA	NA	NA	NA	2923.3	NA
Belize	BLZ	LAM	NA	NA	NA	NA	NA	NA	NA	NA	NA	NA	NA	NA	NA	NA	NA	NA	NA	NA	NA	NA	NA	NA	NA	NA	NA	NA	NA	NA	NA	NA	2460.38	NA	NA	NA	NA	2509.14	NA	NA	NA	NA	2550.49	NA	NA	NA	NA	2597.64	NA
Bolivia	BOL	LAM	NA	NA	NA	NA	NA	NA	NA	NA	NA	NA	NA	NA	NA	NA	NA	NA	NA	NA	NA	NA	NA	NA	NA	NA	NA	NA	NA	NA	NA	NA	1974.45	NA	NA	NA	NA	2018.55	NA	NA	NA	NA	2061.85	NA	NA	NA	NA	2110.13	NA
Brazil	BRA	LAM	NA	NA	NA	NA	NA	NA	NA	NA	NA	NA	NA	NA	NA	NA	NA	NA	NA	NA	NA	NA	NA	NA	NA	NA	NA	NA	NA	NA	NA	NA	2722.61	NA	NA	NA	NA	2772.78	NA	NA	NA	NA	2824.53	NA	NA	NA	NA	2879.08	NA
Chile	CHL	LAM	NA	NA	NA	NA	NA	NA	NA	NA	NA	NA	NA	NA	NA	NA	NA	NA	NA	NA	NA	NA	NA	NA	NA	NA	NA	NA	NA	NA	NA	NA	2535.96	NA	NA	NA	NA	2588.55	NA	NA	NA	NA	2643.98	NA	NA	NA	NA	2705.74	NA
Colombia	COL	LAM	NA	NA	NA	NA	NA	NA	NA	NA	NA	NA	NA	NA	NA	NA	NA	NA	NA	NA	NA	NA	NA	NA	NA	NA	NA	NA	NA	NA	NA	NA	2392.39	NA	NA	NA	NA	2441.53	NA	NA	NA	NA	2491.35	NA	NA	NA	NA	2546.79	NA
Costa Rica	CRI	LAM	NA	NA	NA	NA	NA	NA	NA	NA	NA	NA	NA	NA	NA	NA	NA	NA	NA	NA	NA	NA	NA	NA	NA	NA	NA	NA	NA	NA	NA	NA	2803.25	NA	NA	NA	NA	2825.82	NA	NA	NA	NA	2854.58	NA	NA	NA	NA	2892.6	NA
Cuba	CUB	LAM	NA	NA	NA	NA	NA	NA	NA	NA	NA	NA	NA	NA	NA	NA	NA	NA	NA	NA	NA	NA	NA	NA	NA	NA	NA	NA	NA	NA	NA	NA	2921.26	NA	NA	NA	NA	2972.67	NA	NA	NA	NA	3026.88	NA	NA	NA	NA	3087.6	NA
Dominican Republic	DOM	LAM	NA	NA	NA	NA	NA	NA	NA	NA	NA	NA	NA	NA	NA	NA	NA	NA	NA	NA	NA	NA	NA	NA	NA	NA	NA	NA	NA	NA	NA	NA	2129.92	NA	NA	NA	NA	2186.87	NA	NA	NA	NA	2243.73	NA	NA	NA	NA	2306.09	NA
Ecuador	ECU	LAM	NA	NA	NA	NA	NA	NA	NA	NA	NA	NA	NA	NA	NA	NA	NA	NA	NA	NA	NA	NA	NA	NA	NA	NA	NA	NA	NA	NA	NA	NA	2133.62	NA	NA	NA	NA	2186.06	NA	NA	NA	NA	2240.05	NA	NA	NA	NA	2299.83	NA
El Salvador	SLV	LAM	NA	NA	NA	NA	NA	NA	NA	NA	NA	NA	NA	NA	NA	NA	NA	NA	NA	NA	NA	NA	NA	NA	NA	NA	NA	NA	NA	NA	NA	NA	2333.99	NA	NA	NA	NA	2379.33	NA	NA	NA	NA	2423.3	NA	NA	NA	NA	2473.03	NA
Guatemala	GTM	LAM	NA	NA	NA	NA	NA	NA	NA	NA	NA	NA	NA	NA	NA	NA	NA	NA	NA	NA	NA	NA	NA	NA	NA	NA	NA	NA	NA	NA	NA	NA	2352.99	NA	NA	NA	NA	2390.59	NA	NA	NA	NA	2424.86	NA	NA	NA	NA	2463.05	NA
Guyana	GUY	LAM	NA	NA	NA	NA	NA	NA	NA	NA	NA	NA	NA	NA	NA	NA	NA	NA	NA	NA	NA	NA	NA	NA	NA	NA	NA	NA	NA	NA	NA	NA	2309.69	NA	NA	NA	NA	2365.44	NA	NA	NA	NA	2418.41	NA	NA	NA	NA	2477.04	NA
Haiti	HTI	LAM	NA	NA	NA	NA	NA	NA	NA	NA	NA	NA	NA	NA	NA	NA	NA	NA	NA	NA	NA	NA	NA	NA	NA	NA	NA	NA	NA	NA	NA	NA	NA	NA	NA	NA	NA	NA	NA	NA	NA	NA	NA	NA	NA	NA	NA	NA	NA
Honduras	HND	LAM	NA	NA	NA	NA	NA	NA	NA	NA	NA	NA	NA	NA	NA	NA	NA	NA	NA	NA	NA	NA	NA	NA	NA	NA	NA	NA	NA	NA	NA	NA	2311.29	NA	NA	NA	NA	2342.44	NA	NA	NA	NA	2373.79	NA	NA	NA	NA	2412.19	NA
Jamaica	JAM	LAM	NA	NA	NA	NA	NA	NA	NA	NA	NA	NA	NA	NA	NA	NA	NA	NA	NA	NA	NA	NA	NA	NA	NA	NA	NA	NA	NA	NA	NA	NA	2531.47	NA	NA	NA	NA	2593.24	NA	NA	NA	NA	2653.75	NA	NA	NA	NA	2716.32	NA
Mexico	MEX	LAM	NA	NA	NA	NA	NA	NA	NA	NA	NA	NA	NA	NA	NA	NA	NA	NA	NA	NA	NA	NA	NA	NA	NA	NA	NA	NA	NA	NA	NA	NA	3065.75	NA	NA	NA	NA	3108.15	NA	NA	NA	NA	3150.37	NA	NA	NA	NA	3198.86	NA
Grenada	GRD	LAM	NA	NA	NA	NA	NA	NA	NA	NA	NA	NA	NA	NA	NA	NA	NA	NA	NA	NA	NA	NA	NA	NA	NA	NA	NA	NA	NA	NA	NA	NA	NA	NA	NA	NA	NA	NA	NA	NA	NA	NA	NA	NA	NA	NA	NA	NA	NA
Nicaragua	NIC	LAM	NA	NA	NA	NA	NA	NA	NA	NA	NA	NA	NA	NA	NA	NA	NA	NA	NA	NA	NA	NA	NA	NA	NA	NA	NA	NA	NA	NA	NA	NA	1734.02	NA	NA	NA	NA	1780.11	NA	NA	NA	NA	1826.25	NA	NA	NA	NA	1876.49	NA
Panama	PAN	LAM	NA	NA	NA	NA	NA	NA	NA	NA	NA	NA	NA	NA	NA	NA	NA	NA	NA	NA	NA	NA	NA	NA	NA	NA	NA	NA	NA	NA	NA	NA	2307.16	NA	NA	NA	NA	2361.46	NA	NA	NA	NA	2417.69	NA	NA	NA	NA	2479.78	NA
Paraguay	PRY	LAM	NA	NA	NA	NA	NA	NA	NA	NA	NA	NA	NA	NA	NA	NA	NA	NA	NA	NA	NA	NA	NA	NA	NA	NA	NA	NA	NA	NA	NA	NA	2415.09	NA	NA	NA	NA	2446.17	NA	NA	NA	NA	2476.01	NA	NA	NA	NA	2510.78	NA
Peru	PER	LAM	NA	NA	NA	NA	NA	NA	NA	NA	NA	NA	NA	NA	NA	NA	NA	NA	NA	NA	NA	NA	NA	NA	NA	NA	NA	NA	NA	NA	NA	NA	2019.13	NA	NA	NA	NA	2077.96	NA	NA	NA	NA	2136.42	NA	NA	NA	NA	2199.64	NA
St. Vincent and the Grenadines	VCT	LAM	NA	NA	NA	NA	NA	NA	NA	NA	NA	NA	NA	NA	NA	NA	NA	NA	NA	NA	NA	NA	NA	NA	NA	NA	NA	NA	NA	NA	NA	NA	NA	NA	NA	NA	NA	NA	NA	NA	NA	NA	NA	NA	NA	NA	NA	NA	NA
Suriname	SUR	LAM	NA	NA	NA	NA	NA	NA	NA	NA	NA	NA	NA	NA	NA	NA	NA	NA	NA	NA	NA	NA	NA	NA	NA	NA	NA	NA	NA	NA	NA	NA	2390.94	NA	NA	NA	NA	2459.14	NA	NA	NA	NA	2526.48	NA	NA	NA	NA	2593.94	NA
Trinidad and Tobago	TTO	LAM	NA	NA	NA	NA	NA	NA	NA	NA	NA	NA	NA	NA	NA	NA	NA	NA	NA	NA	NA	NA	NA	NA	NA	NA	NA	NA	NA	NA	NA	NA	2631.25	NA	NA	NA	NA	2699.84	NA	NA	NA	NA	2772.41	NA	NA	NA	NA	2848.59	NA
Uruguay	URY	LAM	NA	NA	NA	NA	NA	NA	NA	NA	NA	NA	NA	NA	NA	NA	NA	NA	NA	NA	NA	NA	NA	NA	NA	NA	NA	NA	NA	NA	NA	NA	2508.82	NA	NA	NA	NA	2574.09	NA	NA	NA	NA	2639.3	NA	NA	NA	NA	2709.83	NA
Venezuela, RB	VEN	LAM	NA	NA	NA	NA	NA	NA	NA	NA	NA	NA	NA	NA	NA	NA	NA	NA	NA	NA	NA	NA	NA	NA	NA	NA	NA	NA	NA	NA	NA	NA	2386.73	NA	NA	NA	NA	2440.42	NA	NA	NA	NA	2496.08	NA	NA	NA	NA	2558.24	NA
Barbados	BRB	LAM	NA	NA	NA	NA	NA	NA	NA	NA	NA	NA	NA	NA	NA	NA	NA	NA	NA	NA	NA	NA	NA	NA	NA	NA	NA	NA	NA	NA	NA	NA	3111.36	NA	NA	NA	NA	3179	NA	NA	NA	NA	3246.98	NA	NA	NA	NA	3321.33	NA
Netherlands Antilles	ANT	LAM	NA	NA	NA	NA	NA	NA	NA	NA	NA	NA	NA	NA	NA	NA	NA	NA	NA	NA	NA	NA	NA	NA	NA	NA	NA	NA	NA	NA	NA	NA	NA	NA	NA	NA	NA	NA	NA	NA	NA	NA	NA	NA	NA	NA	NA	NA	NA
Curacao	CUW	LAM	NA	NA	NA	NA	NA	NA	NA	NA	NA	NA	NA	NA	NA	NA	NA	NA	NA	NA	NA	NA	NA	NA	NA	NA	NA	NA	NA	NA	NA	NA	NA	NA	NA	NA	NA	NA	NA	NA	NA	NA	NA	NA	NA	NA	NA	NA	NA
Sint Maarten (Dutch part)	SXM	LAM	NA	NA	NA	NA	NA	NA	NA	NA	NA	NA	NA	NA	NA	NA	NA	NA	NA	NA	NA	NA	NA	NA	NA	NA	NA	NA	NA	NA	NA	NA	NA	NA	NA	NA	NA	NA	NA	NA	NA	NA	NA	NA	NA	NA	NA	NA	NA
St. Martin (French part)	MAF	LAM	NA	NA	NA	NA	NA	NA	NA	NA	NA	NA	NA	NA	NA	NA	NA	NA	NA	NA	NA	NA	NA	NA	NA	NA	NA	NA	NA	NA	NA	NA	NA	NA	NA	NA	NA	NA	NA	NA	NA	NA	NA	NA	NA	NA	NA	NA	NA
Algeria	DZA	MEA	NA	NA	NA	NA	NA	NA	NA	NA	NA	NA	NA	NA	NA	NA	NA	NA	NA	NA	NA	NA	NA	NA	NA	NA	NA	NA	NA	NA	NA	NA	2856.21	NA	NA	NA	NA	2883.52	NA	NA	NA	NA	2906.84	NA	NA	NA	NA	2941.59	NA
Egypt, Arab Rep.	EGY	MEA	NA	NA	NA	NA	NA	NA	NA	NA	NA	NA	NA	NA	NA	NA	NA	NA	NA	NA	NA	NA	NA	NA	NA	NA	NA	NA	NA	NA	NA	NA	3103.94	NA	NA	NA	NA	3114.01	NA	NA	NA	NA	3116.43	NA	NA	NA	NA	3129.55	NA
Iran, Islamic Rep.	IRN	MEA	NA	NA	NA	NA	NA	NA	NA	NA	NA	NA	NA	NA	NA	NA	NA	NA	NA	NA	NA	NA	NA	NA	NA	NA	NA	NA	NA	NA	NA	NA	2911.81	NA	NA	NA	NA	2952.64	NA	NA	NA	NA	2983.67	NA	NA	NA	NA	3020.93	NA
Iraq	IRQ	MEA	NA	NA	NA	NA	NA	NA	NA	NA	NA	NA	NA	NA	NA	NA	NA	NA	NA	NA	NA	NA	NA	NA	NA	NA	NA	NA	NA	NA	NA	NA	NA	NA	NA	NA	NA	NA	NA	NA	NA	NA	NA	NA	NA	NA	NA	NA	NA
Israel	ISR	MEA	NA	NA	NA	NA	NA	NA	NA	NA	NA	NA	NA	NA	NA	NA	NA	NA	NA	NA	NA	NA	NA	NA	NA	NA	NA	NA	NA	NA	NA	NA	3386.64	NA	NA	NA	NA	3419.11	NA	NA	NA	NA	3448.39	NA	NA	NA	NA	3487.38	NA
Jordan	JOR	MEA	NA	NA	NA	NA	NA	NA	NA	NA	NA	NA	NA	NA	NA	NA	NA	NA	NA	NA	NA	NA	NA	NA	NA	NA	NA	NA	NA	NA	NA	NA	2850.73	NA	NA	NA	NA	2844.78	NA	NA	NA	NA	2855.82	NA	NA	NA	NA	2868.31	NA
Kuwait	KWT	MEA	NA	NA	NA	NA	NA	NA	NA	NA	NA	NA	NA	NA	NA	NA	NA	NA	NA	NA	NA	NA	NA	NA	NA	NA	NA	NA	NA	NA	NA	NA	NA	NA	NA	NA	NA	NA	NA	NA	NA	NA	NA	NA	NA	NA	NA	NA	NA
Lebanon	LBN	MEA	NA	NA	NA	NA	NA	NA	NA	NA	NA	NA	NA	NA	NA	NA	NA	NA	NA	NA	NA	NA	NA	NA	NA	NA	NA	NA	NA	NA	NA	NA	2936.36	NA	NA	NA	NA	2967.88	NA	NA	NA	NA	3002.52	NA	NA	NA	NA	3045.56	NA
Libya	LBY	MEA	NA	NA	NA	NA	NA	NA	NA	NA	NA	NA	NA	NA	NA	NA	NA	NA	NA	NA	NA	NA	NA	NA	NA	NA	NA	NA	NA	NA	NA	NA	NA	NA	NA	NA	NA	NA	NA	NA	NA	NA	NA	NA	NA	NA	NA	NA	NA
Morocco	MAR	MEA	NA	NA	NA	NA	NA	NA	NA	NA	NA	NA	NA	NA	NA	NA	NA	NA	NA	NA	NA	NA	NA	NA	NA	NA	NA	NA	NA	NA	NA	NA	3068.5	NA	NA	NA	NA	3084.32	NA	NA	NA	NA	3092.54	NA	NA	NA	NA	3110.07	NA
Bahrain	BHR	MEA	NA	NA	NA	NA	NA	NA	NA	NA	NA	NA	NA	NA	NA	NA	NA	NA	NA	NA	NA	NA	NA	NA	NA	NA	NA	NA	NA	NA	NA	NA	2928.78	NA	NA	NA	NA	2975.57	NA	NA	NA	NA	3022.31	NA	NA	NA	NA	3078.15	NA
Oman	OMN	MEA	NA	NA	NA	NA	NA	NA	NA	NA	NA	NA	NA	NA	NA	NA	NA	NA	NA	NA	NA	NA	NA	NA	NA	NA	NA	NA	NA	NA	NA	NA	2928.78	NA	NA	NA	NA	2961.49	NA	NA	NA	NA	2983.15	NA	NA	NA	NA	3006.91	NA
Qatar	QAT	MEA	NA	NA	NA	NA	NA	NA	NA	NA	NA	NA	NA	NA	NA	NA	NA	NA	NA	NA	NA	NA	NA	NA	NA	NA	NA	NA	NA	NA	NA	NA	NA	NA	NA	NA	NA	NA	NA	NA	NA	NA	NA	NA	NA	NA	NA	NA	NA
Saudi Arabia	SAU	MEA	NA	NA	NA	NA	NA	NA	NA	NA	NA	NA	NA	NA	NA	NA	NA	NA	NA	NA	NA	NA	NA	NA	NA	NA	NA	NA	NA	NA	NA	NA	2866.15	NA	NA	NA	NA	2929.89	NA	NA	NA	NA	2955.81	NA	NA	NA	NA	2988.75	NA
Syrian Arab Republic	SYR	MEA	NA	NA	NA	NA	NA	NA	NA	NA	NA	NA	NA	NA	NA	NA	NA	NA	NA	NA	NA	NA	NA	NA	NA	NA	NA	NA	NA	NA	NA	NA	2806.46	NA	NA	NA	NA	2834.13	NA	NA	NA	NA	2848.1	NA	NA	NA	NA	2862.17	NA
Tunisia	TUN	MEA	NA	NA	NA	NA	NA	NA	NA	NA	NA	NA	NA	NA	NA	NA	NA	NA	NA	NA	NA	NA	NA	NA	NA	NA	NA	NA	NA	NA	NA	NA	3121.5	NA	NA	NA	NA	3139.98	NA	NA	NA	NA	3162.47	NA	NA	NA	NA	3190.32	NA
United Arab Emirates	ARE	MEA	NA	NA	NA	NA	NA	NA	NA	NA	NA	NA	NA	NA	NA	NA	NA	NA	NA	NA	NA	NA	NA	NA	NA	NA	NA	NA	NA	NA	NA	NA	3231.1	NA	NA	NA	NA	3284.55	NA	NA	NA	NA	3339.83	NA	NA	NA	NA	3403.44	NA
Yemen, Rep.	YEM	MEA	NA	NA	NA	NA	NA	NA	NA	NA	NA	NA	NA	NA	NA	NA	NA	NA	NA	NA	NA	NA	NA	NA	NA	NA	NA	NA	NA	NA	NA	NA	1961.31	NA	NA	NA	NA	1984.99	NA	NA	NA	NA	2003.18	NA	NA	NA	NA	2026.75	NA
West Bank and Gaza	WBG	MEA	NA	NA	NA	NA	NA	NA	NA	NA	NA	NA	NA	NA	NA	NA	NA	NA	NA	NA	NA	NA	NA	NA	NA	NA	NA	NA	NA	NA	NA	NA	NA	NA	NA	NA	NA	NA	NA	NA	NA	NA	NA	NA	NA	NA	NA	NA	NA
Guam	GUM	NAM	NA	NA	NA	NA	NA	NA	NA	NA	NA	NA	NA	NA	NA	NA	NA	NA	NA	NA	NA	NA	NA	NA	NA	NA	NA	NA	NA	NA	NA	NA	NA	NA	NA	NA	NA	NA	NA	NA	NA	NA	NA	NA	NA	NA	NA	NA	NA
Canada	CAN	NAM	NA	NA	NA	NA	NA	NA	NA	NA	NA	NA	NA	NA	NA	NA	NA	NA	NA	NA	NA	NA	NA	NA	NA	NA	NA	NA	NA	NA	NA	NA	3019.45	NA	NA	NA	NA	3076.99	NA	NA	NA	NA	3126.88	NA	NA	NA	NA	3178.9	NA
Puerto Rico	PRI	NAM	NA	NA	NA	NA	NA	NA	NA	NA	NA	NA	NA	NA	NA	NA	NA	NA	NA	NA	NA	NA	NA	NA	NA	NA	NA	NA	NA	NA	NA	NA	NA	NA	NA	NA	NA	NA	NA	NA	NA	NA	NA	NA	NA	NA	NA	NA	NA
United States	USA	NAM	NA	NA	NA	NA	NA	NA	NA	NA	NA	NA	NA	NA	NA	NA	NA	NA	NA	NA	NA	NA	NA	NA	NA	NA	NA	NA	NA	NA	NA	NA	3486.01	NA	NA	NA	NA	3541.67	NA	NA	NA	NA	3579.99	NA	NA	NA	NA	3620.84	NA
Australia	AUS	PAO	NA	NA	NA	NA	NA	NA	NA	NA	NA	NA	NA	NA	NA	NA	NA	NA	NA	NA	NA	NA	NA	NA	NA	NA	NA	NA	NA	NA	NA	NA	3177.79	NA	NA	NA	NA	3222.85	NA	NA	NA	NA	3257.83	NA	NA	NA	NA	3295.34	NA
French Polynesia	PYF	PAO	NA	NA	NA	NA	NA	NA	NA	NA	NA	NA	NA	NA	NA	NA	NA	NA	NA	NA	NA	NA	NA	NA	NA	NA	NA	NA	NA	NA	NA	NA	NA	NA	NA	NA	NA	NA	NA	NA	NA	NA	NA	NA	NA	NA	NA	NA	NA
Japan	JPN	PAO	NA	NA	NA	NA	NA	NA	NA	NA	NA	NA	NA	NA	NA	NA	NA	NA	NA	NA	NA	NA	NA	NA	NA	NA	NA	NA	NA	NA	NA	NA	2925.94	NA	NA	NA	NA	2998.05	NA	NA	NA	NA	3059.42	NA	NA	NA	NA	3123.65	NA
New Zealand	NZL	PAO	NA	NA	NA	NA	NA	NA	NA	NA	NA	NA	NA	NA	NA	NA	NA	NA	NA	NA	NA	NA	NA	NA	NA	NA	NA	NA	NA	NA	NA	NA	3258.14	NA	NA	NA	NA	3296.47	NA	NA	NA	NA	3328.3	NA	NA	NA	NA	3362.88	NA
New Caledonia	NCL	PAS	NA	NA	NA	NA	NA	NA	NA	NA	NA	NA	NA	NA	NA	NA	NA	NA	NA	NA	NA	NA	NA	NA	NA	NA	NA	NA	NA	NA	NA	NA	NA	NA	NA	NA	NA	NA	NA	NA	NA	NA	NA	NA	NA	NA	NA	NA	NA
Brunei Darussalam	BRN	PAS	NA	NA	NA	NA	NA	NA	NA	NA	NA	NA	NA	NA	NA	NA	NA	NA	NA	NA	NA	NA	NA	NA	NA	NA	NA	NA	NA	NA	NA	NA	2705.15	NA	NA	NA	NA	2791.44	NA	NA	NA	NA	2863.59	NA	NA	NA	NA	2943.13	NA
Micronesia, Fed. Sts.	FSM	PAS	NA	NA	NA	NA	NA	NA	NA	NA	NA	NA	NA	NA	NA	NA	NA	NA	NA	NA	NA	NA	NA	NA	NA	NA	NA	NA	NA	NA	NA	NA	NA	NA	NA	NA	NA	NA	NA	NA	NA	NA	NA	NA	NA	NA	NA	NA	NA
Fiji	FJI	PAS	NA	NA	NA	NA	NA	NA	NA	NA	NA	NA	NA	NA	NA	NA	NA	NA	NA	NA	NA	NA	NA	NA	NA	NA	NA	NA	NA	NA	NA	NA	2593.07	NA	NA	NA	NA	2673.24	NA	NA	NA	NA	2732.93	NA	NA	NA	NA	2795.91	NA
Indonesia	IDN	PAS	NA	NA	NA	NA	NA	NA	NA	NA	NA	NA	NA	NA	NA	NA	NA	NA	NA	NA	NA	NA	NA	NA	NA	NA	NA	NA	NA	NA	NA	NA	2356.46	NA	NA	NA	NA	2421.07	NA	NA	NA	NA	2469.04	NA	NA	NA	NA	2519.77	NA
Kiribati	KIR	PAS	NA	NA	NA	NA	NA	NA	NA	NA	NA	NA	NA	NA	NA	NA	NA	NA	NA	NA	NA	NA	NA	NA	NA	NA	NA	NA	NA	NA	NA	NA	NA	NA	NA	NA	NA	NA	NA	NA	NA	NA	NA	NA	NA	NA	NA	NA	NA
Malaysia	MYS	PAS	NA	NA	NA	NA	NA	NA	NA	NA	NA	NA	NA	NA	NA	NA	NA	NA	NA	NA	NA	NA	NA	NA	NA	NA	NA	NA	NA	NA	NA	NA	2666.31	NA	NA	NA	NA	2730.38	NA	NA	NA	NA	2775.16	NA	NA	NA	NA	2827.6	NA
Marshall Islands	MHL	PAS	NA	NA	NA	NA	NA	NA	NA	NA	NA	NA	NA	NA	NA	NA	NA	NA	NA	NA	NA	NA	NA	NA	NA	NA	NA	NA	NA	NA	NA	NA	NA	NA	NA	NA	NA	NA	NA	NA	NA	NA	NA	NA	NA	NA	NA	NA	NA
Singapore	SGP	PAS	NA	NA	NA	NA	NA	NA	NA	NA	NA	NA	NA	NA	NA	NA	NA	NA	NA	NA	NA	NA	NA	NA	NA	NA	NA	NA	NA	NA	NA	NA	2395.91	NA	NA	NA	NA	2480.25	NA	NA	NA	NA	2544.86	NA	NA	NA	NA	2627.44	NA
Korea, Dem. Rep.	PRK	PAS	NA	NA	NA	NA	NA	NA	NA	NA	NA	NA	NA	NA	NA	NA	NA	NA	NA	NA	NA	NA	NA	NA	NA	NA	NA	NA	NA	NA	NA	NA	NA	NA	NA	NA	NA	NA	NA	NA	NA	NA	NA	NA	NA	NA	NA	NA	NA
Papua New Guinea	PNG	PAS	NA	NA	NA	NA	NA	NA	NA	NA	NA	NA	NA	NA	NA	NA	NA	NA	NA	NA	NA	NA	NA	NA	NA	NA	NA	NA	NA	NA	NA	NA	2395.91	NA	NA	NA	NA	2447.34	NA	NA	NA	NA	2481.46	NA	NA	NA	NA	2517.48	NA
Philippines	PHL	PAS	NA	NA	NA	NA	NA	NA	NA	NA	NA	NA	NA	NA	NA	NA	NA	NA	NA	NA	NA	NA	NA	NA	NA	NA	NA	NA	NA	NA	NA	NA	2254.38	NA	NA	NA	NA	2315.16	NA	NA	NA	NA	2360.18	NA	NA	NA	NA	2406.82	NA
Solomon Islands	SLB	PAS	NA	NA	NA	NA	NA	NA	NA	NA	NA	NA	NA	NA	NA	NA	NA	NA	NA	NA	NA	NA	NA	NA	NA	NA	NA	NA	NA	NA	NA	NA	2080.73	NA	NA	NA	NA	2130.02	NA	NA	NA	NA	2160.49	NA	NA	NA	NA	2193.03	NA
Korea, Rep.	KOR	PAS	NA	NA	NA	NA	NA	NA	NA	NA	NA	NA	NA	NA	NA	NA	NA	NA	NA	NA	NA	NA	NA	NA	NA	NA	NA	NA	NA	NA	NA	NA	2955.69	NA	NA	NA	NA	3046.66	NA	NA	NA	NA	3117.33	NA	NA	NA	NA	3193.91	NA
Thailand	THA	PAS	NA	NA	NA	NA	NA	NA	NA	NA	NA	NA	NA	NA	NA	NA	NA	NA	NA	NA	NA	NA	NA	NA	NA	NA	NA	NA	NA	NA	NA	NA	2175.32	NA	NA	NA	NA	2252.7	NA	NA	NA	NA	2314.16	NA	NA	NA	NA	2379.98	NA
Tuvalu	TUV	PAS	NA	NA	NA	NA	NA	NA	NA	NA	NA	NA	NA	NA	NA	NA	NA	NA	NA	NA	NA	NA	NA	NA	NA	NA	NA	NA	NA	NA	NA	NA	NA	NA	NA	NA	NA	NA	NA	NA	NA	NA	NA	NA	NA	NA	NA	NA	NA
Vanuatu	VUT	PAS	NA	NA	NA	NA	NA	NA	NA	NA	NA	NA	NA	NA	NA	NA	NA	NA	NA	NA	NA	NA	NA	NA	NA	NA	NA	NA	NA	NA	NA	NA	2561.36	NA	NA	NA	NA	2604.51	NA	NA	NA	NA	2627.77	NA	NA	NA	NA	2653.08	NA
Samoa	WSM	PAS	NA	NA	NA	NA	NA	NA	NA	NA	NA	NA	NA	NA	NA	NA	NA	NA	NA	NA	NA	NA	NA	NA	NA	NA	NA	NA	NA	NA	NA	NA	2618.98	NA	NA	NA	NA	2713.53	NA	NA	NA	NA	2784.03	NA	NA	NA	NA	2851.81	NA
Timor-Leste	TLS	PAS	NA	NA	NA	NA	NA	NA	NA	NA	NA	NA	NA	NA	NA	NA	NA	NA	NA	NA	NA	NA	NA	NA	NA	NA	NA	NA	NA	NA	NA	NA	NA	NA	NA	NA	NA	NA	NA	NA	NA	NA	NA	NA	NA	NA	NA	NA	NA
Afghanistan	AFG	SAS	NA	NA	NA	NA	NA	NA	NA	NA	NA	NA	NA	NA	NA	NA	NA	NA	NA	NA	NA	NA	NA	NA	NA	NA	NA	NA	NA	NA	NA	NA	NA	NA	NA	NA	NA	NA	NA	NA	NA	NA	NA	NA	NA	NA	NA	NA	NA
Bangladesh	BGD	SAS	NA	NA	NA	NA	NA	NA	NA	NA	NA	NA	NA	NA	NA	NA	NA	NA	NA	NA	NA	NA	NA	NA	NA	NA	NA	NA	NA	NA	NA	NA	1959.5	NA	NA	NA	NA	2005.16	NA	NA	NA	NA	2046.5	NA	NA	NA	NA	2088.33	NA
Bhutan	BTN	SAS	NA	NA	NA	NA	NA	NA	NA	NA	NA	NA	NA	NA	NA	NA	NA	NA	NA	NA	NA	NA	NA	NA	NA	NA	NA	NA	NA	NA	NA	NA	2181.18	NA	NA	NA	NA	2231.68	NA	NA	NA	NA	2261.74	NA	NA	NA	NA	2291.28	NA
India	IND	SAS	NA	NA	NA	NA	NA	NA	NA	NA	NA	NA	NA	NA	NA	NA	NA	NA	NA	NA	NA	NA	NA	NA	NA	NA	NA	NA	NA	NA	NA	NA	2219.5	NA	NA	NA	NA	2268.23	NA	NA	NA	NA	2311.29	NA	NA	NA	NA	2358.72	NA
Maldives	MDV	SAS	NA	NA	NA	NA	NA	NA	NA	NA	NA	NA	NA	NA	NA	NA	NA	NA	NA	NA	NA	NA	NA	NA	NA	NA	NA	NA	NA	NA	NA	NA	NA	NA	NA	NA	NA	NA	NA	NA	NA	NA	NA	NA	NA	NA	NA	NA	NA
Myanmar	MMR	SAS	NA	NA	NA	NA	NA	NA	NA	NA	NA	NA	NA	NA	NA	NA	NA	NA	NA	NA	NA	NA	NA	NA	NA	NA	NA	NA	NA	NA	NA	NA	NA	NA	NA	NA	NA	NA	NA	NA	NA	NA	NA	NA	NA	NA	NA	NA	NA
Nepal	NPL	SAS	NA	NA	NA	NA	NA	NA	NA	NA	NA	NA	NA	NA	NA	NA	NA	NA	NA	NA	NA	NA	NA	NA	NA	NA	NA	NA	NA	NA	NA	NA	2158.23	NA	NA	NA	NA	2197.38	NA	NA	NA	NA	2228.33	NA	NA	NA	NA	2261.59	NA
Pakistan	PAK	SAS	NA	NA	NA	NA	NA	NA	NA	NA	NA	NA	NA	NA	NA	NA	NA	NA	NA	NA	NA	NA	NA	NA	NA	NA	NA	NA	NA	NA	NA	NA	2241.91	NA	NA	NA	NA	2286.89	NA	NA	NA	NA	2320.1	NA	NA	NA	NA	2356.53	NA
Sri Lanka	LKA	SAS	NA	NA	NA	NA	NA	NA	NA	NA	NA	NA	NA	NA	NA	NA	NA	NA	NA	NA	NA	NA	NA	NA	NA	NA	NA	NA	NA	NA	NA	NA	2171.58	NA	NA	NA	NA	2234.4	NA	NA	NA	NA	2293.15	NA	NA	NA	NA	2353.77	NA
Whole Region AFR		AFR	NA	NA	NA	NA	NA	NA	NA	NA	NA	NA	NA	NA	NA	NA	NA	NA	NA	NA	NA	NA	NA	NA	NA	NA	NA	NA	NA	NA	NA	NA	2096.62	NA	NA	NA	NA	2123.22	NA	NA	NA	NA	2144.79	NA	NA	NA	NA	2175.97	NA
Whole Region CPA		CPA	NA	NA	NA	NA	NA	NA	NA	NA	NA	NA	NA	NA	NA	NA	NA	NA	NA	NA	NA	NA	NA	NA	NA	NA	NA	NA	NA	NA	NA	NA	2575.12	NA	NA	NA	NA	2637.05	NA	NA	NA	NA	2696.03	NA	NA	NA	NA	2753.67	NA
Whole Region EUR		EUR	NA	NA	NA	NA	NA	NA	NA	NA	NA	NA	NA	NA	NA	NA	NA	NA	NA	NA	NA	NA	NA	NA	NA	NA	NA	NA	NA	NA	NA	NA	3399.18	NA	NA	NA	NA	3426.27	NA	NA	NA	NA	3463.55	NA	NA	NA	NA	3504.22	NA
Whole Region FSU		FSU	NA	NA	NA	NA	NA	NA	NA	NA	NA	NA	NA	NA	NA	NA	NA	NA	NA	NA	NA	NA	NA	NA	NA	NA	NA	NA	NA	NA	NA	NA	3363.71	NA	NA	NA	NA	3297.69	NA	NA	NA	NA	3312.42	NA	NA	NA	NA	3338.71	NA
Whole Region LAM		LAM	NA	NA	NA	NA	NA	NA	NA	NA	NA	NA	NA	NA	NA	NA	NA	NA	NA	NA	NA	NA	NA	NA	NA	NA	NA	NA	NA	NA	NA	NA	2642.11	NA	NA	NA	NA	2687.1	NA	NA	NA	NA	2732.16	NA	NA	NA	NA	2782.08	NA
Whole Region MEA		MEA	NA	NA	NA	NA	NA	NA	NA	NA	NA	NA	NA	NA	NA	NA	NA	NA	NA	NA	NA	NA	NA	NA	NA	NA	NA	NA	NA	NA	NA	NA	2928.78	NA	NA	NA	NA	2947.29	NA	NA	NA	NA	2956.25	NA	NA	NA	NA	2973.18	NA
Whole Region NAM		NAM	NA	NA	NA	NA	NA	NA	NA	NA	NA	NA	NA	NA	NA	NA	NA	NA	NA	NA	NA	NA	NA	NA	NA	NA	NA	NA	NA	NA	NA	NA	3439.27	NA	NA	NA	NA	3494.9	NA	NA	NA	NA	3534.72	NA	NA	NA	NA	3576.99	NA
Whole Region PAO		PAO	NA	NA	NA	NA	NA	NA	NA	NA	NA	NA	NA	NA	NA	NA	NA	NA	NA	NA	NA	NA	NA	NA	NA	NA	NA	NA	NA	NA	NA	NA	2963.55	NA	NA	NA	NA	3033.25	NA	NA	NA	NA	3091.79	NA	NA	NA	NA	3152.85	NA
Whole Region PAS		PAS	NA	NA	NA	NA	NA	NA	NA	NA	NA	NA	NA	NA	NA	NA	NA	NA	NA	NA	NA	NA	NA	NA	NA	NA	NA	NA	NA	NA	NA	NA	2397.3	NA	NA	NA	NA	2463.98	NA	NA	NA	NA	2513.29	NA	NA	NA	NA	2565.24	NA
Whole Region SAS		SAS	NA	NA	NA	NA	NA	NA	NA	NA	NA	NA	NA	NA	NA	NA	NA	NA	NA	NA	NA	NA	NA	NA	NA	NA	NA	NA	NA	NA	NA	NA	2181.18	NA	NA	NA	NA	2228.58	NA	NA	NA	NA	2269.96	NA	NA	NA	NA	2314.51	NA
[truncated: 22 more columns]

## Sheet: demand_pc_b1
Food demand	Szenario:	B1	Unit:	kcal per capita per day
country	country_id	region	y1960	y1961	y1962	y1963	y1964	y1965	y1966	y1967	y1968	y1969	y1970	y1971	y1972	y1973	y1974	y1975	y1976	y1977	y1978	y1979	y1980	y1981	y1982	y1983	y1984	y1985	y1986	y1987	y1988	y1989	y1990	y1991	y1992	y1993	y1994	y1995	y1996	y1997	y1998	y1999	y2000	y2001	y2002	y2003	y2004	y2005	y2006
Angola	AGO	AFR	NA	NA	NA	NA	NA	NA	NA	NA	NA	NA	NA	NA	NA	NA	NA	NA	NA	NA	NA	NA	NA	NA	NA	NA	NA	NA	NA	NA	NA	NA	1589.55	NA	NA	NA	NA	1617.34	NA	NA	NA	NA	1694.17	NA	NA	NA	NA	1774.09	NA
Benin	BEN	AFR	NA	NA	NA	NA	NA	NA	NA	NA	NA	NA	NA	NA	NA	NA	NA	NA	NA	NA	NA	NA	NA	NA	NA	NA	NA	NA	NA	NA	NA	NA	2213.62	NA	NA	NA	NA	2194.65	NA	NA	NA	NA	2243.71	NA	NA	NA	NA	2293.08	NA
Botswana	BWA	AFR	NA	NA	NA	NA	NA	NA	NA	NA	NA	NA	NA	NA	NA	NA	NA	NA	NA	NA	NA	NA	NA	NA	NA	NA	NA	NA	NA	NA	NA	NA	2265.97	NA	NA	NA	NA	2272.78	NA	NA	NA	NA	2355.88	NA	NA	NA	NA	2455.01	NA
Burkina Faso	BFA	AFR	NA	NA	NA	NA	NA	NA	NA	NA	NA	NA	NA	NA	NA	NA	NA	NA	NA	NA	NA	NA	NA	NA	NA	NA	NA	NA	NA	NA	NA	NA	2399.65	NA	NA	NA	NA	2372.04	NA	NA	NA	NA	2413.19	NA	NA	NA	NA	2448.32	NA
Burundi	BDI	AFR	NA	NA	NA	NA	NA	NA	NA	NA	NA	NA	NA	NA	NA	NA	NA	NA	NA	NA	NA	NA	NA	NA	NA	NA	NA	NA	NA	NA	NA	NA	1863.88	NA	NA	NA	NA	1869.76	NA	NA	NA	NA	1933.87	NA	NA	NA	NA	1980.37	NA
Cameroon	CMR	AFR	NA	NA	NA	NA	NA	NA	NA	NA	NA	NA	NA	NA	NA	NA	NA	NA	NA	NA	NA	NA	NA	NA	NA	NA	NA	NA	NA	NA	NA	NA	1997.46	NA	NA	NA	NA	2004.44	NA	NA	NA	NA	2071.22	NA	NA	NA	NA	2142.01	NA
Cape Verde	CPV	AFR	NA	NA	NA	NA	NA	NA	NA	NA	NA	NA	NA	NA	NA	NA	NA	NA	NA	NA	NA	NA	NA	NA	NA	NA	NA	NA	NA	NA	NA	NA	2351.57	NA	NA	NA	NA	2349.28	NA	NA	NA	NA	2409.22	NA	NA	NA	NA	2473.43	NA
Central African Republic	CAF	AFR	NA	NA	NA	NA	NA	NA	NA	NA	NA	NA	NA	NA	NA	NA	NA	NA	NA	NA	NA	NA	NA	NA	NA	NA	NA	NA	NA	NA	NA	NA	1887.17	NA	NA	NA	NA	1891.3	NA	NA	NA	NA	1952.5	NA	NA	NA	NA	2020.79	NA
Chad	TCD	AFR	NA	NA	NA	NA	NA	NA	NA	NA	NA	NA	NA	NA	NA	NA	NA	NA	NA	NA	NA	NA	NA	NA	NA	NA	NA	NA	NA	NA	NA	NA	1606.1	NA	NA	NA	NA	1619.75	NA	NA	NA	NA	1676.49	NA	NA	NA	NA	1736.44	NA
Comoros	COM	AFR	NA	NA	NA	NA	NA	NA	NA	NA	NA	NA	NA	NA	NA	NA	NA	NA	NA	NA	NA	NA	NA	NA	NA	NA	NA	NA	NA	NA	NA	NA	1886.64	NA	NA	NA	NA	1891.72	NA	NA	NA	NA	1948.73	NA	NA	NA	NA	2008.15	NA
Congo, Rep.	COG	AFR	NA	NA	NA	NA	NA	NA	NA	NA	NA	NA	NA	NA	NA	NA	NA	NA	NA	NA	NA	NA	NA	NA	NA	NA	NA	NA	NA	NA	NA	NA	1974.97	NA	NA	NA	NA	1985.66	NA	NA	NA	NA	2052.9	NA	NA	NA	NA	2122.53	NA
Djibouti	DJI	AFR	NA	NA	NA	NA	NA	NA	NA	NA	NA	NA	NA	NA	NA	NA	NA	NA	NA	NA	NA	NA	NA	NA	NA	NA	NA	NA	NA	NA	NA	NA	1734.01	NA	NA	NA	NA	1766.56	NA	NA	NA	NA	1837.21	NA	NA	NA	NA	1928.46	NA
Equatorial Guinea	GNQ	AFR	NA	NA	NA	NA	NA	NA	NA	NA	NA	NA	NA	NA	NA	NA	NA	NA	NA	NA	NA	NA	NA	NA	NA	NA	NA	NA	NA	NA	NA	NA	2152	NA	NA	NA	NA	2153.29	NA	NA	NA	NA	2213.17	NA	NA	NA	NA	2274.11	NA
Eritrea	ERI	AFR	NA	NA	NA	NA	NA	NA	NA	NA	NA	NA	NA	NA	NA	NA	NA	NA	NA	NA	NA	NA	NA	NA	NA	NA	NA	NA	NA	NA	NA	NA	NA	NA	NA	NA	NA	NA	NA	NA	NA	NA	NA	NA	NA	NA	NA	NA	NA
Ethiopia	ETH	AFR	NA	NA	NA	NA	NA	NA	NA	NA	NA	NA	NA	NA	NA	NA	NA	NA	NA	NA	NA	NA	NA	NA	NA	NA	NA	NA	NA	NA	NA	NA	1556.31	NA	NA	NA	NA	1560.63	NA	NA	NA	NA	1612.37	NA	NA	NA	NA	1667.33	NA
Gabon	GAB	AFR	NA	NA	NA	NA	NA	NA	NA	NA	NA	NA	NA	NA	NA	NA	NA	NA	NA	NA	NA	NA	NA	NA	NA	NA	NA	NA	NA	NA	NA	NA	2424.48	NA	NA	NA	NA	2429.83	NA	NA	NA	NA	2505.48	NA	NA	NA	NA	2586.35	NA
Gambia, The	GMB	AFR	NA	NA	NA	NA	NA	NA	NA	NA	NA	NA	NA	NA	NA	NA	NA	NA	NA	NA	NA	NA	NA	NA	NA	NA	NA	NA	NA	NA	NA	NA	2520.92	NA	NA	NA	NA	2476.47	NA	NA	NA	NA	2507.67	NA	NA	NA	NA	2548.66	NA
Ghana	GHA	AFR	NA	NA	NA	NA	NA	NA	NA	NA	NA	NA	NA	NA	NA	NA	NA	NA	NA	NA	NA	NA	NA	NA	NA	NA	NA	NA	NA	NA	NA	NA	1854.5	NA	NA	NA	NA	1858.42	NA	NA	NA	NA	1918.37	NA	NA	NA	NA	1980.25	NA
Guinea	GIN	AFR	NA	NA	NA	NA	NA	NA	NA	NA	NA	NA	NA	NA	NA	NA	NA	NA	NA	NA	NA	NA	NA	NA	NA	NA	NA	NA	NA	NA	NA	NA	2383.78	NA	NA	NA	NA	2348.01	NA	NA	NA	NA	2393.69	NA	NA	NA	NA	2448.91	NA
Guinea-Bissau	GNB	AFR	NA	NA	NA	NA	NA	NA	NA	NA	NA	NA	NA	NA	NA	NA	NA	NA	NA	NA	NA	NA	NA	NA	NA	NA	NA	NA	NA	NA	NA	NA	2239.46	NA	NA	NA	NA	2227.78	NA	NA	NA	NA	2283.17	NA	NA	NA	NA	2337.79	NA
Cote d'Ivoire	CIV	AFR	NA	NA	NA	NA	NA	NA	NA	NA	NA	NA	NA	NA	NA	NA	NA	NA	NA	NA	NA	NA	NA	NA	NA	NA	NA	NA	NA	NA	NA	NA	2460.91	NA	NA	NA	NA	2444.17	NA	NA	NA	NA	2501.68	NA	NA	NA	NA	2561.96	NA
Kenya	KEN	AFR	NA	NA	NA	NA	NA	NA	NA	NA	NA	NA	NA	NA	NA	NA	NA	NA	NA	NA	NA	NA	NA	NA	NA	NA	NA	NA	NA	NA	NA	NA	1973.37	NA	NA	NA	NA	1972.73	NA	NA	NA	NA	2032.82	NA	NA	NA	NA	2099.33	NA
Lesotho	LSO	AFR	NA	NA	NA	NA	NA	NA	NA	NA	NA	NA	NA	NA	NA	NA	NA	NA	NA	NA	NA	NA	NA	NA	NA	NA	NA	NA	NA	NA	NA	NA	2324.93	NA	NA	NA	NA	2314.78	NA	NA	NA	NA	2373.77	NA	NA	NA	NA	2446	NA
Liberia	LBR	AFR	NA	NA	NA	NA	NA	NA	NA	NA	NA	NA	NA	NA	NA	NA	NA	NA	NA	NA	NA	NA	NA	NA	NA	NA	NA	NA	NA	NA	NA	NA	2071.53	NA	NA	NA	NA	2117.85	NA	NA	NA	NA	2136.56	NA	NA	NA	NA	2171.84	NA
Madagascar	MDG	AFR	NA	NA	NA	NA	NA	NA	NA	NA	NA	NA	NA	NA	NA	NA	NA	NA	NA	NA	NA	NA	NA	NA	NA	NA	NA	NA	NA	NA	NA	NA	2267.53	NA	NA	NA	NA	2246.71	NA	NA	NA	NA	2287.06	NA	NA	NA	NA	2330.32	NA
Malawi	MWI	AFR	NA	NA	NA	NA	NA	NA	NA	NA	NA	NA	NA	NA	NA	NA	NA	NA	NA	NA	NA	NA	NA	NA	NA	NA	NA	NA	NA	NA	NA	NA	1913.64	NA	NA	NA	NA	1921.54	NA	NA	NA	NA	1971.51	NA	NA	NA	NA	2026.15	NA
Mali	MLI	AFR	NA	NA	NA	NA	NA	NA	NA	NA	NA	NA	NA	NA	NA	NA	NA	NA	NA	NA	NA	NA	NA	NA	NA	NA	NA	NA	NA	NA	NA	NA	2201.39	NA	NA	NA	NA	2187.87	NA	NA	NA	NA	2231.94	NA	NA	NA	NA	2275.57	NA
Mauritania	MRT	AFR	NA	NA	NA	NA	NA	NA	NA	NA	NA	NA	NA	NA	NA	NA	NA	NA	NA	NA	NA	NA	NA	NA	NA	NA	NA	NA	NA	NA	NA	NA	2550.52	NA	NA	NA	NA	2523.31	NA	NA	NA	NA	2559.38	NA	NA	NA	NA	2599.58	NA
Mauritius	MUS	AFR	NA	NA	NA	NA	NA	NA	NA	NA	NA	NA	NA	NA	NA	NA	NA	NA	NA	NA	NA	NA	NA	NA	NA	NA	NA	NA	NA	NA	NA	NA	2734.48	NA	NA	NA	NA	2737.23	NA	NA	NA	NA	2819.08	NA	NA	NA	NA	2902.62	NA
Mozambique	MOZ	AFR	NA	NA	NA	NA	NA	NA	NA	NA	NA	NA	NA	NA	NA	NA	NA	NA	NA	NA	NA	NA	NA	NA	NA	NA	NA	NA	NA	NA	NA	NA	1829.33	NA	NA	NA	NA	1820.45	NA	NA	NA	NA	1873.28	NA	NA	NA	NA	1933.57	NA
Namibia	NAM	AFR	NA	NA	NA	NA	NA	NA	NA	NA	NA	NA	NA	NA	NA	NA	NA	NA	NA	NA	NA	NA	NA	NA	NA	NA	NA	NA	NA	NA	NA	NA	2057.41	NA	NA	NA	NA	2070.4	NA	NA	NA	NA	2149.35	NA	NA	NA	NA	2235.46	NA
Niger	NER	AFR	NA	NA	NA	NA	NA	NA	NA	NA	NA	NA	NA	NA	NA	NA	NA	NA	NA	NA	NA	NA	NA	NA	NA	NA	NA	NA	NA	NA	NA	NA	2115.67	NA	NA	NA	NA	2097.33	NA	NA	NA	NA	2135.76	NA	NA	NA	NA	2174.62	NA
Nigeria	NGA	AFR	NA	NA	NA	NA	NA	NA	NA	NA	NA	NA	NA	NA	NA	NA	NA	NA	NA	NA	NA	NA	NA	NA	NA	NA	NA	NA	NA	NA	NA	NA	2179.53	NA	NA	NA	NA	2171.35	NA	NA	NA	NA	2224.98	NA	NA	NA	NA	2282.2	NA
Rwanda	RWA	AFR	NA	NA	NA	NA	NA	NA	NA	NA	NA	NA	NA	NA	NA	NA	NA	NA	NA	NA	NA	NA	NA	NA	NA	NA	NA	NA	NA	NA	NA	NA	1709.1	NA	NA	NA	NA	1792.72	NA	NA	NA	NA	1798.77	NA	NA	NA	NA	1862.56	NA
Sao Tome and Principe	STP	AFR	NA	NA	NA	NA	NA	NA	NA	NA	NA	NA	NA	NA	NA	NA	NA	NA	NA	NA	NA	NA	NA	NA	NA	NA	NA	NA	NA	NA	NA	NA	NA	NA	NA	NA	NA	NA	NA	NA	NA	NA	NA	NA	NA	NA	NA	NA	NA
Senegal	SEN	AFR	NA	NA	NA	NA	NA	NA	NA	NA	NA	NA	NA	NA	NA	NA	NA	NA	NA	NA	NA	NA	NA	NA	NA	NA	NA	NA	NA	NA	NA	NA	2230.55	NA	NA	NA	NA	2223.38	NA	NA	NA	NA	2277.61	NA	NA	NA	NA	2334.13	NA
Sierra Leone	SLE	AFR	NA	NA	NA	NA	NA	NA	NA	NA	NA	NA	NA	NA	NA	NA	NA	NA	NA	NA	NA	NA	NA	NA	NA	NA	NA	NA	NA	NA	NA	NA	1941.63	NA	NA	NA	NA	1965.35	NA	NA	NA	NA	2030.34	NA	NA	NA	NA	2067.71	NA
Somalia	SOM	AFR	NA	NA	NA	NA	NA	NA	NA	NA	NA	NA	NA	NA	NA	NA	NA	NA	NA	NA	NA	NA	NA	NA	NA	NA	NA	NA	NA	NA	NA	NA	NA	NA	NA	NA	NA	NA	NA	NA	NA	NA	NA	NA	NA	NA	NA	NA	NA
South Africa	ZAF	AFR	NA	NA	NA	NA	NA	NA	NA	NA	NA	NA	NA	NA	NA	NA	NA	NA	NA	NA	NA	NA	NA	NA	NA	NA	NA	NA	NA	NA	NA	NA	2834.84	NA	NA	NA	NA	2827.09	NA	NA	NA	NA	2902.19	NA	NA	NA	NA	2990.88	NA
Sudan	SDN	AFR	NA	NA	NA	NA	NA	NA	NA	NA	NA	NA	NA	NA	NA	NA	NA	NA	NA	NA	NA	NA	NA	NA	NA	NA	NA	NA	NA	NA	NA	NA	1889.51	NA	NA	NA	NA	1898.11	NA	NA	NA	NA	1959.35	NA	NA	NA	NA	2021.3	NA
Swaziland	SWZ	AFR	NA	NA	NA	NA	NA	NA	NA	NA	NA	NA	NA	NA	NA	NA	NA	NA	NA	NA	NA	NA	NA	NA	NA	NA	NA	NA	NA	NA	NA	NA	2397.42	NA	NA	NA	NA	2400.8	NA	NA	NA	NA	2466.22	NA	NA	NA	NA	2547.87	NA
Tanzania	TZA	AFR	NA	NA	NA	NA	NA	NA	NA	NA	NA	NA	NA	NA	NA	NA	NA	NA	NA	NA	NA	NA	NA	NA	NA	NA	NA	NA	NA	NA	NA	NA	2121.22	NA	NA	NA	NA	2101.61	NA	NA	NA	NA	2148.67	NA	NA	NA	NA	2200.29	NA
Togo	TGO	AFR	NA	NA	NA	NA	NA	NA	NA	NA	NA	NA	NA	NA	NA	NA	NA	NA	NA	NA	NA	NA	NA	NA	NA	NA	NA	NA	NA	NA	NA	NA	2010.09	NA	NA	NA	NA	2012.89	NA	NA	NA	NA	2060.35	NA	NA	NA	NA	2117.04	NA
Uganda	UGA	AFR	NA	NA	NA	NA	NA	NA	NA	NA	NA	NA	NA	NA	NA	NA	NA	NA	NA	NA	NA	NA	NA	NA	NA	NA	NA	NA	NA	NA	NA	NA	2330.94	NA	NA	NA	NA	2300.42	NA	NA	NA	NA	2334.79	NA	NA	NA	NA	2368.32	NA
Congo, Dem. Rep.	ZAR	AFR	NA	NA	NA	NA	NA	NA	NA	NA	NA	NA	NA	NA	NA	NA	NA	NA	NA	NA	NA	NA	NA	NA	NA	NA	NA	NA	NA	NA	NA	NA	2205.79	NA	NA	NA	NA	2178.27	NA	NA	NA	NA	2224.96	NA	NA	NA	NA	2265.28	NA
Zambia	ZMB	AFR	NA	NA	NA	NA	NA	NA	NA	NA	NA	NA	NA	NA	NA	NA	NA	NA	NA	NA	NA	NA	NA	NA	NA	NA	NA	NA	NA	NA	NA	NA	2041.68	NA	NA	NA	NA	2041.39	NA	NA	NA	NA	2100.4	NA	NA	NA	NA	2165.95	NA
Zimbabwe	ZWE	AFR	NA	NA	NA	NA	NA	NA	NA	NA	NA	NA	NA	NA	NA	NA	NA	NA	NA	NA	NA	NA	NA	NA	NA	NA	NA	NA	NA	NA	NA	NA	2022.13	NA	NA	NA	NA	2027.82	NA	NA	NA	NA	2093.64	NA	NA	NA	NA	2164.16	NA
Cambodia	KHM	CPA	NA	NA	NA	NA	NA	NA	NA	NA	NA	NA	NA	NA	NA	NA	NA	NA	NA	NA	NA	NA	NA	NA	NA	NA	NA	NA	NA	NA	NA	NA	NA	NA	NA	NA	NA	NA	NA	NA	NA	NA	NA	NA	NA	NA	NA	NA	NA
China	CHN	CPA	NA	NA	NA	NA	NA	NA	NA	NA	NA	NA	NA	NA	NA	NA	NA	NA	NA	NA	NA	NA	NA	NA	NA	NA	NA	NA	NA	NA	NA	NA	2612.07	NA	NA	NA	NA	2734.27	NA	NA	NA	NA	2781.36	NA	NA	NA	NA	2841.88	NA
Lao PDR	LAO	CPA	NA	NA	NA	NA	NA	NA	NA	NA	NA	NA	NA	NA	NA	NA	NA	NA	NA	NA	NA	NA	NA	NA	NA	NA	NA	NA	NA	NA	NA	NA	2035.96	NA	NA	NA	NA	2134.22	NA	NA	NA	NA	2174.73	NA	NA	NA	NA	2226.36	NA
Mongolia	MNG	CPA	NA	NA	NA	NA	NA	NA	NA	NA	NA	NA	NA	NA	NA	NA	NA	NA	NA	NA	NA	NA	NA	NA	NA	NA	NA	NA	NA	NA	NA	NA	2227.03	NA	NA	NA	NA	2348.58	NA	NA	NA	NA	2414.14	NA	NA	NA	NA	2488.9	NA
Vietnam	VNM	CPA	NA	NA	NA	NA	NA	NA	NA	NA	NA	NA	NA	NA	NA	NA	NA	NA	NA	NA	NA	NA	NA	NA	NA	NA	NA	NA	NA	NA	NA	NA	2097.58	NA	NA	NA	NA	2202	NA	NA	NA	NA	2250.85	NA	NA	NA	NA	2310.63	NA
Hong Kong SAR, China	HKG	CPA	NA	NA	NA	NA	NA	NA	NA	NA	NA	NA	NA	NA	NA	NA	NA	NA	NA	NA	NA	NA	NA	NA	NA	NA	NA	NA	NA	NA	NA	NA	2575.12	NA	NA	NA	NA	2734.62	NA	NA	NA	NA	2813.67	NA	NA	NA	NA	2916.76	NA
Macao SAR, China	MAC	CPA	NA	NA	NA	NA	NA	NA	NA	NA	NA	NA	NA	NA	NA	NA	NA	NA	NA	NA	NA	NA	NA	NA	NA	NA	NA	NA	NA	NA	NA	NA	2575.12	NA	NA	NA	NA	2725.15	NA	NA	NA	NA	2811.73	NA	NA	NA	NA	2917.12	NA
Albania	ALB	EUR	NA	NA	NA	NA	NA	NA	NA	NA	NA	NA	NA	NA	NA	NA	NA	NA	NA	NA	NA	NA	NA	NA	NA	NA	NA	NA	NA	NA	NA	NA	2656.37	NA	NA	NA	NA	2675.37	NA	NA	NA	NA	2715.72	NA	NA	NA	NA	2757.55	NA
Austria	AUT	EUR	NA	NA	NA	NA	NA	NA	NA	NA	NA	NA	NA	NA	NA	NA	NA	NA	NA	NA	NA	NA	NA	NA	NA	NA	NA	NA	NA	NA	NA	NA	3508.77	NA	NA	NA	NA	3536.19	NA	NA	NA	NA	3591.83	NA	NA	NA	NA	3646.85	NA
Belgium	BEL	EUR	NA	NA	NA	NA	NA	NA	NA	NA	NA	NA	NA	NA	NA	NA	NA	NA	NA	NA	NA	NA	NA	NA	NA	NA	NA	NA	NA	NA	NA	NA	3383.81	NA	NA	NA	NA	3423.95	NA	NA	NA	NA	3480.8	NA	NA	NA	NA	3535.98	NA
Bosnia and Herzegovina	BIH	EUR	NA	NA	NA	NA	NA	NA	NA	NA	NA	NA	NA	NA	NA	NA	NA	NA	NA	NA	NA	NA	NA	NA	NA	NA	NA	NA	NA	NA	NA	NA	NA	NA	NA	NA	NA	NA	NA	NA	NA	NA	NA	NA	NA	NA	NA	NA	NA
Bulgaria	BGR	EUR	NA	NA	NA	NA	NA	NA	NA	NA	NA	NA	NA	NA	NA	NA	NA	NA	NA	NA	NA	NA	NA	NA	NA	NA	NA	NA	NA	NA	NA	NA	3132.73	NA	NA	NA	NA	3141.99	NA	NA	NA	NA	3187.7	NA	NA	NA	NA	3248.9	NA
Croatia	HRV	EUR	NA	NA	NA	NA	NA	NA	NA	NA	NA	NA	NA	NA	NA	NA	NA	NA	NA	NA	NA	NA	NA	NA	NA	NA	NA	NA	NA	NA	NA	NA	3383.81	NA	NA	NA	NA	3373.41	NA	NA	NA	NA	3407.62	NA	NA	NA	NA	3462.48	NA
Cyprus	CYP	EUR	NA	NA	NA	NA	NA	NA	NA	NA	NA	NA	NA	NA	NA	NA	NA	NA	NA	NA	NA	NA	NA	NA	NA	NA	NA	NA	NA	NA	NA	NA	3021.28	NA	NA	NA	NA	3046.07	NA	NA	NA	NA	3139.65	NA	NA	NA	NA	3238.42	NA
Czech Republic	CZE	EUR	NA	NA	NA	NA	NA	NA	NA	NA	NA	NA	NA	NA	NA	NA	NA	NA	NA	NA	NA	NA	NA	NA	NA	NA	NA	NA	NA	NA	NA	NA	3383.81	NA	NA	NA	NA	3387.04	NA	NA	NA	NA	3424.67	NA	NA	NA	NA	3480.89	NA
Czechoslovakia	CSK	EUR	NA	NA	NA	NA	NA	NA	NA	NA	NA	NA	NA	NA	NA	NA	NA	NA	NA	NA	NA	NA	NA	NA	NA	NA	NA	NA	NA	NA	NA	NA	NA	NA	NA	NA	NA	NA	NA	NA	NA	NA	NA	NA	NA	NA	NA	NA	NA
Denmark	DNK	EUR	NA	NA	NA	NA	NA	NA	NA	NA	NA	NA	NA	NA	NA	NA	NA	NA	NA	NA	NA	NA	NA	NA	NA	NA	NA	NA	NA	NA	NA	NA	3162.31	NA	NA	NA	NA	3214.02	NA	NA	NA	NA	3279.51	NA	NA	NA	NA	3345.05	NA
Estonia	EST	EUR	NA	NA	NA	NA	NA	NA	NA	NA	NA	NA	NA	NA	NA	NA	NA	NA	NA	NA	NA	NA	NA	NA	NA	NA	NA	NA	NA	NA	NA	NA	3383.81	NA	NA	NA	NA	3241.41	NA	NA	NA	NA	3274.41	NA	NA	NA	NA	3322.3	NA
Faeroe Islands	FRO	EUR	NA	NA	NA	NA	NA	NA	NA	NA	NA	NA	NA	NA	NA	NA	NA	NA	NA	NA	NA	NA	NA	NA	NA	NA	NA	NA	NA	NA	NA	NA	NA	NA	NA	NA	NA	NA	NA	NA	NA	NA	NA	NA	NA	NA	NA	NA	NA
Finland	FIN	EUR	NA	NA	NA	NA	NA	NA	NA	NA	NA	NA	NA	NA	NA	NA	NA	NA	NA	NA	NA	NA	NA	NA	NA	NA	NA	NA	NA	NA	NA	NA	3147.12	NA	NA	NA	NA	3192.65	NA	NA	NA	NA	3256.81	NA	NA	NA	NA	3320.43	NA
France	FRA	EUR	NA	NA	NA	NA	NA	NA	NA	NA	NA	NA	NA	NA	NA	NA	NA	NA	NA	NA	NA	NA	NA	NA	NA	NA	NA	NA	NA	NA	NA	NA	3506.92	NA	NA	NA	NA	3541.43	NA	NA	NA	NA	3591.52	NA	NA	NA	NA	3637.84	NA
Germany	DEU	EUR	NA	NA	NA	NA	NA	NA	NA	NA	NA	NA	NA	NA	NA	NA	NA	NA	NA	NA	NA	NA	NA	NA	NA	NA	NA	NA	NA	NA	NA	NA	3306.51	NA	NA	NA	NA	3345.66	NA	NA	NA	NA	3407.21	NA	NA	NA	NA	3467.48	NA
Greece	GRC	EUR	NA	NA	NA	NA	NA	NA	NA	NA	NA	NA	NA	NA	NA	NA	NA	NA	NA	NA	NA	NA	NA	NA	NA	NA	NA	NA	NA	NA	NA	NA	3539.05	NA	NA	NA	NA	3560.24	NA	NA	NA	NA	3601.19	NA	NA	NA	NA	3641.77	NA
Hungary	HUN	EUR	NA	NA	NA	NA	NA	NA	NA	NA	NA	NA	NA	NA	NA	NA	NA	NA	NA	NA	NA	NA	NA	NA	NA	NA	NA	NA	NA	NA	NA	NA	3694.35	NA	NA	NA	NA	3688.5	NA	NA	NA	NA	3720	NA	NA	NA	NA	3772.38	NA
Iceland	ISL	EUR	NA	NA	NA	NA	NA	NA	NA	NA	NA	NA	NA	NA	NA	NA	NA	NA	NA	NA	NA	NA	NA	NA	NA	NA	NA	NA	NA	NA	NA	NA	3055.6	NA	NA	NA	NA	3102.67	NA	NA	NA	NA	3165.21	NA	NA	NA	NA	3227.21	NA
Ireland	IRL	EUR	NA	NA	NA	NA	NA	NA	NA	NA	NA	NA	NA	NA	NA	NA	NA	NA	NA	NA	NA	NA	NA	NA	NA	NA	NA	NA	NA	NA	NA	NA	3635.74	NA	NA	NA	NA	3659.7	NA	NA	NA	NA	3691.35	NA	NA	NA	NA	3718.91	NA
Italy	ITA	EUR	NA	NA	NA	NA	NA	NA	NA	NA	NA	NA	NA	NA	NA	NA	NA	NA	NA	NA	NA	NA	NA	NA	NA	NA	NA	NA	NA	NA	NA	NA	3573.58	NA	NA	NA	NA	3607.94	NA	NA	NA	NA	3660.22	NA	NA	NA	NA	3712.01	NA
Latvia	LVA	EUR	NA	NA	NA	NA	NA	NA	NA	NA	NA	NA	NA	NA	NA	NA	NA	NA	NA	NA	NA	NA	NA	NA	NA	NA	NA	NA	NA	NA	NA	NA	3383.81	NA	NA	NA	NA	3245.03	NA	NA	NA	NA	3272.96	NA	NA	NA	NA	3313.61	NA
Lithuania	LTU	EUR	NA	NA	NA	NA	NA	NA	NA	NA	NA	NA	NA	NA	NA	NA	NA	NA	NA	NA	NA	NA	NA	NA	NA	NA	NA	NA	NA	NA	NA	NA	3383.81	NA	NA	NA	NA	3224.3	NA	NA	NA	NA	3237.55	NA	NA	NA	NA	3269.58	NA
Luxembourg	LUX	EUR	NA	NA	NA	NA	NA	NA	NA	NA	NA	NA	NA	NA	NA	NA	NA	NA	NA	NA	NA	NA	NA	NA	NA	NA	NA	NA	NA	NA	NA	NA	3383.81	NA	NA	NA	NA	3412.74	NA	NA	NA	NA	3459.37	NA	NA	NA	NA	3502.9	NA
Macedonia, FYR	MKD	EUR	NA	NA	NA	NA	NA	NA	NA	NA	NA	NA	NA	NA	NA	NA	NA	NA	NA	NA	NA	NA	NA	NA	NA	NA	NA	NA	NA	NA	NA	NA	3383.81	NA	NA	NA	NA	3360.31	NA	NA	NA	NA	3380.99	NA	NA	NA	NA	3421.64	NA
Montenegro	MNE	EUR	NA	NA	NA	NA	NA	NA	NA	NA	NA	NA	NA	NA	NA	NA	NA	NA	NA	NA	NA	NA	NA	NA	NA	NA	NA	NA	NA	NA	NA	NA	NA	NA	NA	NA	NA	NA	NA	NA	NA	NA	NA	NA	NA	NA	NA	NA	NA
Malta	MLT	EUR	NA	NA	NA	NA	NA	NA	NA	NA	NA	NA	NA	NA	NA	NA	NA	NA	NA	NA	NA	NA	NA	NA	NA	NA	NA	NA	NA	NA	NA	NA	3147.93	NA	NA	NA	NA	3169.49	NA	NA	NA	NA	3210.76	NA	NA	NA	NA	3251.12	NA
Netherlands	NLD	EUR	NA	NA	NA	NA	NA	NA	NA	NA	NA	NA	NA	NA	NA	NA	NA	NA	NA	NA	NA	NA	NA	NA	NA	NA	NA	NA	NA	NA	NA	NA	3254.37	NA	NA	NA	NA	3294.27	NA	NA	NA	NA	3351.37	NA	NA	NA	NA	3407.52	NA
Norway	NOR	EUR	NA	NA	NA	NA	NA	NA	NA	NA	NA	NA	NA	NA	NA	NA	NA	NA	NA	NA	NA	NA	NA	NA	NA	NA	NA	NA	NA	NA	NA	NA	3196.83	NA	NA	NA	NA	3246.82	NA	NA	NA	NA	3312.05	NA	NA	NA	NA	3375.94	NA
Poland	POL	EUR	NA	NA	NA	NA	NA	NA	NA	NA	NA	NA	NA	NA	NA	NA	NA	NA	NA	NA	NA	NA	NA	NA	NA	NA	NA	NA	NA	NA	NA	NA	3345.6	NA	NA	NA	NA	3338.13	NA	NA	NA	NA	3365.79	NA	NA	NA	NA	3412.96	NA
Portugal	PRT	EUR	NA	NA	NA	NA	NA	NA	NA	NA	NA	NA	NA	NA	NA	NA	NA	NA	NA	NA	NA	NA	NA	NA	NA	NA	NA	NA	NA	NA	NA	NA	3373.45	NA	NA	NA	NA	3406.83	NA	NA	NA	NA	3453.93	NA	NA	NA	NA	3497.52	NA
Romania	ROM	EUR	NA	NA	NA	NA	NA	NA	NA	NA	NA	NA	NA	NA	NA	NA	NA	NA	NA	NA	NA	NA	NA	NA	NA	NA	NA	NA	NA	NA	NA	NA	3149.25	NA	NA	NA	NA	3157.25	NA	NA	NA	NA	3191.77	NA	NA	NA	NA	3243.86	NA
Serbia	SRB	EUR	NA	NA	NA	NA	NA	NA	NA	NA	NA	NA	NA	NA	NA	NA	NA	NA	NA	NA	NA	NA	NA	NA	NA	NA	NA	NA	NA	NA	NA	NA	NA	NA	NA	NA	NA	NA	NA	NA	NA	NA	NA	NA	NA	NA	NA	NA	NA
Slovak Republic	SVK	EUR	NA	NA	NA	NA	NA	NA	NA	NA	NA	NA	NA	NA	NA	NA	NA	NA	NA	NA	NA	NA	NA	NA	NA	NA	NA	NA	NA	NA	NA	NA	3383.81	NA	NA	NA	NA	3384.48	NA	NA	NA	NA	3421.38	NA	NA	NA	NA	3477.62	NA
Slovenia	SVN	EUR	NA	NA	NA	NA	NA	NA	NA	NA	NA	NA	NA	NA	NA	NA	NA	NA	NA	NA	NA	NA	NA	NA	NA	NA	NA	NA	NA	NA	NA	NA	3383.81	NA	NA	NA	NA	3378.1	NA	NA	NA	NA	3417.15	NA	NA	NA	NA	3477.1	NA
Spain	ESP	EUR	NA	NA	NA	NA	NA	NA	NA	NA	NA	NA	NA	NA	NA	NA	NA	NA	NA	NA	NA	NA	NA	NA	NA	NA	NA	NA	NA	NA	NA	NA	3282.83	NA	NA	NA	NA	3322.37	NA	NA	NA	NA	3378.47	NA	NA	NA	NA	3432.52	NA
Sweden	SWE	EUR	NA	NA	NA	NA	NA	NA	NA	NA	NA	NA	NA	NA	NA	NA	NA	NA	NA	NA	NA	NA	NA	NA	NA	NA	NA	NA	NA	NA	NA	NA	2972.82	NA	NA	NA	NA	3024.17	NA	NA	NA	NA	3097.16	NA	NA	NA	NA	3170.36	NA
Switzerland	CHE	EUR	NA	NA	NA	NA	NA	NA	NA	NA	NA	NA	NA	NA	NA	NA	NA	NA	NA	NA	NA	NA	NA	NA	NA	NA	NA	NA	NA	NA	NA	NA	3403.26	NA	NA	NA	NA	3442.41	NA	NA	NA	NA	3507.08	NA	NA	NA	NA	3571.99	NA
Turkey	TUR	EUR	NA	NA	NA	NA	NA	NA	NA	NA	NA	NA	NA	NA	NA	NA	NA	NA	NA	NA	NA	NA	NA	NA	NA	NA	NA	NA	NA	NA	NA	NA	3634.18	NA	NA	NA	NA	3619.15	NA	NA	NA	NA	3676.37	NA	NA	NA	NA	3736.27	NA
United Kingdom	GBR	EUR	NA	NA	NA	NA	NA	NA	NA	NA	NA	NA	NA	NA	NA	NA	NA	NA	NA	NA	NA	NA	NA	NA	NA	NA	NA	NA	NA	NA	NA	NA	3242	NA	NA	NA	NA	3286.27	NA	NA	NA	NA	3345.9	NA	NA	NA	NA	3403.54	NA
Greenland	GRL	EUR	NA	NA	NA	NA	NA	NA	NA	NA	NA	NA	NA	NA	NA	NA	NA	NA	NA	NA	NA	NA	NA	NA	NA	NA	NA	NA	NA	NA	NA	NA	NA	NA	NA	NA	NA	NA	NA	NA	NA	NA	NA	NA	NA	NA	NA	NA	NA
Kosovo	KSV	EUR	NA	NA	NA	NA	NA	NA	NA	NA	NA	NA	NA	NA	NA	NA	NA	NA	NA	NA	NA	NA	NA	NA	NA	NA	NA	NA	NA	NA	NA	NA	NA	NA	NA	NA	NA	NA	NA	NA	NA	NA	NA	NA	NA	NA	NA	NA	NA
Armenia	ARM	FSU	NA	NA	NA	NA	NA	NA	NA	NA	NA	NA	NA	NA	NA	NA	NA	NA	NA	NA	NA	NA	NA	NA	NA	NA	NA	NA	NA	NA	NA	NA	3363.71	NA	NA	NA	NA	3174.08	NA	NA	NA	NA	3172.98	NA	NA	NA	NA	3188.19	NA
Azerbaijan	AZE	FSU	NA	NA	NA	NA	NA	NA	NA	NA	NA	NA	NA	NA	NA	NA	NA	NA	NA	NA	NA	NA	NA	NA	NA	NA	NA	NA	NA	NA	NA	NA	3363.71	NA	NA	NA	NA	3166	NA	NA	NA	NA	3146.94	NA	NA	NA	NA	3147.93	NA
Belarus	BLR	FSU	NA	NA	NA	NA	NA	NA	NA	NA	NA	NA	NA	NA	NA	NA	NA	NA	NA	NA	NA	NA	NA	NA	NA	NA	NA	NA	NA	NA	NA	NA	3363.71	NA	NA	NA	NA	3200.53	NA	NA	NA	NA	3215.2	NA	NA	NA	NA	3247.44	NA
Georgia	GEO	FSU	NA	NA	NA	NA	NA	NA	NA	NA	NA	NA	NA	NA	NA	NA	NA	NA	NA	NA	NA	NA	NA	NA	NA	NA	NA	NA	NA	NA	NA	NA	3363.71	NA	NA	NA	NA	3180.91	NA	NA	NA	NA	3168.62	NA	NA	NA	NA	3173.89	NA
Kazakhstan	KAZ	FSU	NA	NA	NA	NA	NA	NA	NA	NA	NA	NA	NA	NA	NA	NA	NA	NA	NA	NA	NA	NA	NA	NA	NA	NA	NA	NA	NA	NA	NA	NA	3363.71	NA	NA	NA	NA	3200.75	NA	NA	NA	NA	3215.7	NA	NA	NA	NA	3242.98	NA
Kyrgyz Republic	KGZ	FSU	NA	NA	NA	NA	NA	NA	NA	NA	NA	NA	NA	NA	NA	NA	NA	NA	NA	NA	NA	NA	NA	NA	NA	NA	NA	NA	NA	NA	NA	NA	3363.71	NA	NA	NA	NA	3166.28	NA	NA	NA	NA	3128.05	NA	NA	NA	NA	3109.9	NA
Moldova	MDA	FSU	NA	NA	NA	NA	NA	NA	NA	NA	NA	NA	NA	NA	NA	NA	NA	NA	NA	NA	NA	NA	NA	NA	NA	NA	NA	NA	NA	NA	NA	NA	3363.71	NA	NA	NA	NA	3371.24	NA	NA	NA	NA	3408.14	NA	NA	NA	NA	3460.38	NA
Russian Federation	RUS	FSU	NA	NA	NA	NA	NA	NA	NA	NA	NA	NA	NA	NA	NA	NA	NA	NA	NA	NA	NA	NA	NA	NA	NA	NA	NA	NA	NA	NA	NA	NA	3363.71	NA	NA	NA	NA	3200.28	NA	NA	NA	NA	3215.64	NA	NA	NA	NA	3251.39	NA
Tajikistan	TJK	FSU	NA	NA	NA	NA	NA	NA	NA	NA	NA	NA	NA	NA	NA	NA	NA	NA	NA	NA	NA	NA	NA	NA	NA	NA	NA	NA	NA	NA	NA	NA	3363.71	NA	NA	NA	NA	3164	NA	NA	NA	NA	3140.28	NA	NA	NA	NA	3138.25	NA
Turkmenistan	TKM	FSU	NA	NA	NA	NA	NA	NA	NA	NA	NA	NA	NA	NA	NA	NA	NA	NA	NA	NA	NA	NA	NA	NA	NA	NA	NA	NA	NA	NA	NA	NA	3363.71	NA	NA	NA	NA	3153.55	NA	NA	NA	NA	3119.8	NA	NA	NA	NA	3107.07	NA
Ukraine	UKR	FSU	NA	NA	NA	NA	NA	NA	NA	NA	NA	NA	NA	NA	NA	NA	NA	NA	NA	NA	NA	NA	NA	NA	NA	NA	NA	NA	NA	NA	NA	NA	3363.71	NA	NA	NA	NA	3193.01	NA	NA	NA	NA	3205.5	NA	NA	NA	NA	3236.75	NA
USSR	SUN	FSU	NA	NA	NA	NA	NA	NA	NA	NA	NA	NA	NA	NA	NA	NA	NA	NA	NA	NA	NA	NA	NA	NA	NA	NA	NA	NA	NA	NA	NA	NA	NA	NA	NA	NA	NA	NA	NA	NA	NA	NA	NA	NA	NA	NA	NA	NA	NA
Uzbekistan	UZB	FSU	NA	NA	NA	NA	NA	NA	NA	NA	NA	NA	NA	NA	NA	NA	NA	NA	NA	NA	NA	NA	NA	NA	NA	NA	NA	NA	NA	NA	NA	NA	3363.71	NA	NA	NA	NA	3177.09	NA	NA	NA	NA	3162.33	NA	NA	NA	NA	3164.81	NA
Argentina	ARG	LAM	NA	NA	NA	NA	NA	NA	NA	NA	NA	NA	NA	NA	NA	NA	NA	NA	NA	NA	NA	NA	NA	NA	NA	NA	NA	NA	NA	NA	NA	NA	2924.8	NA	NA	NA	NA	2952.14	NA	NA	NA	NA	3034	NA	NA	NA	NA	3111.17	NA
Bahamas, The	BHS	LAM	NA	NA	NA	NA	NA	NA	NA	NA	NA	NA	NA	NA	NA	NA	NA	NA	NA	NA	NA	NA	NA	NA	NA	NA	NA	NA	NA	NA	NA	NA	2714.49	NA	NA	NA	NA	2762.11	NA	NA	NA	NA	2869.08	NA	NA	NA	NA	2974.97	NA
Belize	BLZ	LAM	NA	NA	NA	NA	NA	NA	NA	NA	NA	NA	NA	NA	NA	NA	NA	NA	NA	NA	NA	NA	NA	NA	NA	NA	NA	NA	NA	NA	NA	NA	2460.38	NA	NA	NA	NA	2495.73	NA	NA	NA	NA	2570.71	NA	NA	NA	NA	2645.05	NA
Bolivia	BOL	LAM	NA	NA	NA	NA	NA	NA	NA	NA	NA	NA	NA	NA	NA	NA	NA	NA	NA	NA	NA	NA	NA	NA	NA	NA	NA	NA	NA	NA	NA	NA	1974.45	NA	NA	NA	NA	2008.16	NA	NA	NA	NA	2079.21	NA	NA	NA	NA	2149.3	NA
Brazil	BRA	LAM	NA	NA	NA	NA	NA	NA	NA	NA	NA	NA	NA	NA	NA	NA	NA	NA	NA	NA	NA	NA	NA	NA	NA	NA	NA	NA	NA	NA	NA	NA	2722.61	NA	NA	NA	NA	2757.73	NA	NA	NA	NA	2845.2	NA	NA	NA	NA	2929.12	NA
Chile	CHL	LAM	NA	NA	NA	NA	NA	NA	NA	NA	NA	NA	NA	NA	NA	NA	NA	NA	NA	NA	NA	NA	NA	NA	NA	NA	NA	NA	NA	NA	NA	NA	2535.96	NA	NA	NA	NA	2574.77	NA	NA	NA	NA	2663.82	NA	NA	NA	NA	2751.09	NA
Colombia	COL	LAM	NA	NA	NA	NA	NA	NA	NA	NA	NA	NA	NA	NA	NA	NA	NA	NA	NA	NA	NA	NA	NA	NA	NA	NA	NA	NA	NA	NA	NA	NA	2392.39	NA	NA	NA	NA	2428.66	NA	NA	NA	NA	2510.87	NA	NA	NA	NA	2591.46	NA
Costa Rica	CRI	LAM	NA	NA	NA	NA	NA	NA	NA	NA	NA	NA	NA	NA	NA	NA	NA	NA	NA	NA	NA	NA	NA	NA	NA	NA	NA	NA	NA	NA	NA	NA	2803.25	NA	NA	NA	NA	2810.7	NA	NA	NA	NA	2876.26	NA	NA	NA	NA	2942.26	NA
Cuba	CUB	LAM	NA	NA	NA	NA	NA	NA	NA	NA	NA	NA	NA	NA	NA	NA	NA	NA	NA	NA	NA	NA	NA	NA	NA	NA	NA	NA	NA	NA	NA	NA	2921.26	NA	NA	NA	NA	2956.1	NA	NA	NA	NA	3047.06	NA	NA	NA	NA	3134.14	NA
Dominican Republic	DOM	LAM	NA	NA	NA	NA	NA	NA	NA	NA	NA	NA	NA	NA	NA	NA	NA	NA	NA	NA	NA	NA	NA	NA	NA	NA	NA	NA	NA	NA	NA	NA	2129.92	NA	NA	NA	NA	2175.56	NA	NA	NA	NA	2261.72	NA	NA	NA	NA	2347.07	NA
Ecuador	ECU	LAM	NA	NA	NA	NA	NA	NA	NA	NA	NA	NA	NA	NA	NA	NA	NA	NA	NA	NA	NA	NA	NA	NA	NA	NA	NA	NA	NA	NA	NA	NA	2133.62	NA	NA	NA	NA	2174.87	NA	NA	NA	NA	2258.3	NA	NA	NA	NA	2341.33	NA
El Salvador	SLV	LAM	NA	NA	NA	NA	NA	NA	NA	NA	NA	NA	NA	NA	NA	NA	NA	NA	NA	NA	NA	NA	NA	NA	NA	NA	NA	NA	NA	NA	NA	NA	2333.99	NA	NA	NA	NA	2366.72	NA	NA	NA	NA	2442.53	NA	NA	NA	NA	2517.14	NA
Guatemala	GTM	LAM	NA	NA	NA	NA	NA	NA	NA	NA	NA	NA	NA	NA	NA	NA	NA	NA	NA	NA	NA	NA	NA	NA	NA	NA	NA	NA	NA	NA	NA	NA	2352.99	NA	NA	NA	NA	2378	NA	NA	NA	NA	2445.23	NA	NA	NA	NA	2509.51	NA
Guyana	GUY	LAM	NA	NA	NA	NA	NA	NA	NA	NA	NA	NA	NA	NA	NA	NA	NA	NA	NA	NA	NA	NA	NA	NA	NA	NA	NA	NA	NA	NA	NA	NA	2309.69	NA	NA	NA	NA	2352.15	NA	NA	NA	NA	2435.62	NA	NA	NA	NA	2518.9	NA
Haiti	HTI	LAM	NA	NA	NA	NA	NA	NA	NA	NA	NA	NA	NA	NA	NA	NA	NA	NA	NA	NA	NA	NA	NA	NA	NA	NA	NA	NA	NA	NA	NA	NA	NA	NA	NA	NA	NA	NA	NA	NA	NA	NA	NA	NA	NA	NA	NA	NA	NA
Honduras	HND	LAM	NA	NA	NA	NA	NA	NA	NA	NA	NA	NA	NA	NA	NA	NA	NA	NA	NA	NA	NA	NA	NA	NA	NA	NA	NA	NA	NA	NA	NA	NA	2311.29	NA	NA	NA	NA	2330.05	NA	NA	NA	NA	2393.25	NA	NA	NA	NA	2456.34	NA
Jamaica	JAM	LAM	NA	NA	NA	NA	NA	NA	NA	NA	NA	NA	NA	NA	NA	NA	NA	NA	NA	NA	NA	NA	NA	NA	NA	NA	NA	NA	NA	NA	NA	NA	2531.47	NA	NA	NA	NA	2579.21	NA	NA	NA	NA	2673.53	NA	NA	NA	NA	2763.54	NA
Mexico	MEX	LAM	NA	NA	NA	NA	NA	NA	NA	NA	NA	NA	NA	NA	NA	NA	NA	NA	NA	NA	NA	NA	NA	NA	NA	NA	NA	NA	NA	NA	NA	NA	3065.75	NA	NA	NA	NA	3091.17	NA	NA	NA	NA	3173.92	NA	NA	NA	NA	3254.03	NA
Grenada	GRD	LAM	NA	NA	NA	NA	NA	NA	NA	NA	NA	NA	NA	NA	NA	NA	NA	NA	NA	NA	NA	NA	NA	NA	NA	NA	NA	NA	NA	NA	NA	NA	NA	NA	NA	NA	NA	NA	NA	NA	NA	NA	NA	NA	NA	NA	NA	NA	NA
Nicaragua	NIC	LAM	NA	NA	NA	NA	NA	NA	NA	NA	NA	NA	NA	NA	NA	NA	NA	NA	NA	NA	NA	NA	NA	NA	NA	NA	NA	NA	NA	NA	NA	NA	1734.02	NA	NA	NA	NA	1771.35	NA	NA	NA	NA	1842.67	NA	NA	NA	NA	1913.2	NA
Panama	PAN	LAM	NA	NA	NA	NA	NA	NA	NA	NA	NA	NA	NA	NA	NA	NA	NA	NA	NA	NA	NA	NA	NA	NA	NA	NA	NA	NA	NA	NA	NA	NA	2307.16	NA	NA	NA	NA	2349.15	NA	NA	NA	NA	2436.68	NA	NA	NA	NA	2523.36	NA
Paraguay	PRY	LAM	NA	NA	NA	NA	NA	NA	NA	NA	NA	NA	NA	NA	NA	NA	NA	NA	NA	NA	NA	NA	NA	NA	NA	NA	NA	NA	NA	NA	NA	NA	2415.09	NA	NA	NA	NA	2433.09	NA	NA	NA	NA	2495.81	NA	NA	NA	NA	2555.7	NA
Peru	PER	LAM	NA	NA	NA	NA	NA	NA	NA	NA	NA	NA	NA	NA	NA	NA	NA	NA	NA	NA	NA	NA	NA	NA	NA	NA	NA	NA	NA	NA	NA	NA	2019.13	NA	NA	NA	NA	2067.37	NA	NA	NA	NA	2153.87	NA	NA	NA	NA	2239.26	NA
St. Vincent and the Grenadines	VCT	LAM	NA	NA	NA	NA	NA	NA	NA	NA	NA	NA	NA	NA	NA	NA	NA	NA	NA	NA	NA	NA	NA	NA	NA	NA	NA	NA	NA	NA	NA	NA	NA	NA	NA	NA	NA	NA	NA	NA	NA	NA	NA	NA	NA	NA	NA	NA	NA
Suriname	SUR	LAM	NA	NA	NA	NA	NA	NA	NA	NA	NA	NA	NA	NA	NA	NA	NA	NA	NA	NA	NA	NA	NA	NA	NA	NA	NA	NA	NA	NA	NA	NA	2390.94	NA	NA	NA	NA	2445.89	NA	NA	NA	NA	2545.27	NA	NA	NA	NA	2640.96	NA
Trinidad and Tobago	TTO	LAM	NA	NA	NA	NA	NA	NA	NA	NA	NA	NA	NA	NA	NA	NA	NA	NA	NA	NA	NA	NA	NA	NA	NA	NA	NA	NA	NA	NA	NA	NA	2631.25	NA	NA	NA	NA	2685.33	NA	NA	NA	NA	2792.15	NA	NA	NA	NA	2895.61	NA
Uruguay	URY	LAM	NA	NA	NA	NA	NA	NA	NA	NA	NA	NA	NA	NA	NA	NA	NA	NA	NA	NA	NA	NA	NA	NA	NA	NA	NA	NA	NA	NA	NA	NA	2508.82	NA	NA	NA	NA	2560.21	NA	NA	NA	NA	2658.47	NA	NA	NA	NA	2753.85	NA
Venezuela, RB	VEN	LAM	NA	NA	NA	NA	NA	NA	NA	NA	NA	NA	NA	NA	NA	NA	NA	NA	NA	NA	NA	NA	NA	NA	NA	NA	NA	NA	NA	NA	NA	NA	2386.73	NA	NA	NA	NA	2427.87	NA	NA	NA	NA	2516.31	NA	NA	NA	NA	2603.76	NA
Barbados	BRB	LAM	NA	NA	NA	NA	NA	NA	NA	NA	NA	NA	NA	NA	NA	NA	NA	NA	NA	NA	NA	NA	NA	NA	NA	NA	NA	NA	NA	NA	NA	NA	3111.36	NA	NA	NA	NA	3161.38	NA	NA	NA	NA	3268.89	NA	NA	NA	NA	3371.83	NA
Netherlands Antilles	ANT	LAM	NA	NA	NA	NA	NA	NA	NA	NA	NA	NA	NA	NA	NA	NA	NA	NA	NA	NA	NA	NA	NA	NA	NA	NA	NA	NA	NA	NA	NA	NA	NA	NA	NA	NA	NA	NA	NA	NA	NA	NA	NA	NA	NA	NA	NA	NA	NA
Curacao	CUW	LAM	NA	NA	NA	NA	NA	NA	NA	NA	NA	NA	NA	NA	NA	NA	NA	NA	NA	NA	NA	NA	NA	NA	NA	NA	NA	NA	NA	NA	NA	NA	NA	NA	NA	NA	NA	NA	NA	NA	NA	NA	NA	NA	NA	NA	NA	NA	NA
Sint Maarten (Dutch part)	SXM	LAM	NA	NA	NA	NA	NA	NA	NA	NA	NA	NA	NA	NA	NA	NA	NA	NA	NA	NA	NA	NA	NA	NA	NA	NA	NA	NA	NA	NA	NA	NA	NA	NA	NA	NA	NA	NA	NA	NA	NA	NA	NA	NA	NA	NA	NA	NA	NA
St. Martin (French part)	MAF	LAM	NA	NA	NA	NA	NA	NA	NA	NA	NA	NA	NA	NA	NA	NA	NA	NA	NA	NA	NA	NA	NA	NA	NA	NA	NA	NA	NA	NA	NA	NA	NA	NA	NA	NA	NA	NA	NA	NA	NA	NA	NA	NA	NA	NA	NA	NA	NA
Algeria	DZA	MEA	NA	NA	NA	NA	NA	NA	NA	NA	NA	NA	NA	NA	NA	NA	NA	NA	NA	NA	NA	NA	NA	NA	NA	NA	NA	NA	NA	NA	NA	NA	2856.21	NA	NA	NA	NA	2838.65	NA	NA	NA	NA	2901.63	NA	NA	NA	NA	2967.21	NA
Egypt, Arab Rep.	EGY	MEA	NA	NA	NA	NA	NA	NA	NA	NA	NA	NA	NA	NA	NA	NA	NA	NA	NA	NA	NA	NA	NA	NA	NA	NA	NA	NA	NA	NA	NA	NA	3103.94	NA	NA	NA	NA	3064.64	NA	NA	NA	NA	3109.1	NA	NA	NA	NA	3156.4	NA
Iran, Islamic Rep.	IRN	MEA	NA	NA	NA	NA	NA	NA	NA	NA	NA	NA	NA	NA	NA	NA	NA	NA	NA	NA	NA	NA	NA	NA	NA	NA	NA	NA	NA	NA	NA	NA	2911.81	NA	NA	NA	NA	2912.19	NA	NA	NA	NA	2965.73	NA	NA	NA	NA	3024.04	NA
Iraq	IRQ	MEA	NA	NA	NA	NA	NA	NA	NA	NA	NA	NA	NA	NA	NA	NA	NA	NA	NA	NA	NA	NA	NA	NA	NA	NA	NA	NA	NA	NA	NA	NA	NA	NA	NA	NA	NA	NA	NA	NA	NA	NA	NA	NA	NA	NA	NA	NA	NA
Israel	ISR	MEA	NA	NA	NA	NA	NA	NA	NA	NA	NA	NA	NA	NA	NA	NA	NA	NA	NA	NA	NA	NA	NA	NA	NA	NA	NA	NA	NA	NA	NA	NA	3386.64	NA	NA	NA	NA	3373.17	NA	NA	NA	NA	3429.01	NA	NA	NA	NA	3493.51	NA
Jordan	JOR	MEA	NA	NA	NA	NA	NA	NA	NA	NA	NA	NA	NA	NA	NA	NA	NA	NA	NA	NA	NA	NA	NA	NA	NA	NA	NA	NA	NA	NA	NA	NA	2850.73	NA	NA	NA	NA	2806.71	NA	NA	NA	NA	2840.67	NA	NA	NA	NA	2876.9	NA
Kuwait	KWT	MEA	NA	NA	NA	NA	NA	NA	NA	NA	NA	NA	NA	NA	NA	NA	NA	NA	NA	NA	NA	NA	NA	NA	NA	NA	NA	NA	NA	NA	NA	NA	NA	NA	NA	NA	NA	NA	NA	NA	NA	NA	NA	NA	NA	NA	NA	NA	NA
Lebanon	LBN	MEA	NA	NA	NA	NA	NA	NA	NA	NA	NA	NA	NA	NA	NA	NA	NA	NA	NA	NA	NA	NA	NA	NA	NA	NA	NA	NA	NA	NA	NA	NA	2936.36	NA	NA	NA	NA	2927.7	NA	NA	NA	NA	2984.94	NA	NA	NA	NA	3048.93	NA
Libya	LBY	MEA	NA	NA	NA	NA	NA	NA	NA	NA	NA	NA	NA	NA	NA	NA	NA	NA	NA	NA	NA	NA	NA	NA	NA	NA	NA	NA	NA	NA	NA	NA	NA	NA	NA	NA	NA	NA	NA	NA	NA	NA	NA	NA	NA	NA	NA	NA	NA
Morocco	MAR	MEA	NA	NA	NA	NA	NA	NA	NA	NA	NA	NA	NA	NA	NA	NA	NA	NA	NA	NA	NA	NA	NA	NA	NA	NA	NA	NA	NA	NA	NA	NA	3068.5	NA	NA	NA	NA	3035.76	NA	NA	NA	NA	3085.97	NA	NA	NA	NA	3138.42	NA
Bahrain	BHR	MEA	NA	NA	NA	NA	NA	NA	NA	NA	NA	NA	NA	NA	NA	NA	NA	NA	NA	NA	NA	NA	NA	NA	NA	NA	NA	NA	NA	NA	NA	NA	2928.78	NA	NA	NA	NA	2935.91	NA	NA	NA	NA	3005.89	NA	NA	NA	NA	3085.33	NA
Oman	OMN	MEA	NA	NA	NA	NA	NA	NA	NA	NA	NA	NA	NA	NA	NA	NA	NA	NA	NA	NA	NA	NA	NA	NA	NA	NA	NA	NA	NA	NA	NA	NA	2928.78	NA	NA	NA	NA	2922.09	NA	NA	NA	NA	2968.4	NA	NA	NA	NA	3015.71	NA
Qatar	QAT	MEA	NA	NA	NA	NA	NA	NA	NA	NA	NA	NA	NA	NA	NA	NA	NA	NA	NA	NA	NA	NA	NA	NA	NA	NA	NA	NA	NA	NA	NA	NA	NA	NA	NA	NA	NA	NA	NA	NA	NA	NA	NA	NA	NA	NA	NA	NA	NA
Saudi Arabia	SAU	MEA	NA	NA	NA	NA	NA	NA	NA	NA	NA	NA	NA	NA	NA	NA	NA	NA	NA	NA	NA	NA	NA	NA	NA	NA	NA	NA	NA	NA	NA	NA	2866.15	NA	NA	NA	NA	2890.68	NA	NA	NA	NA	2941.19	NA	NA	NA	NA	2998.45	NA
Syrian Arab Republic	SYR	MEA	NA	NA	NA	NA	NA	NA	NA	NA	NA	NA	NA	NA	NA	NA	NA	NA	NA	NA	NA	NA	NA	NA	NA	NA	NA	NA	NA	NA	NA	NA	2806.46	NA	NA	NA	NA	2795.36	NA	NA	NA	NA	2831.65	NA	NA	NA	NA	2868.84	NA
Tunisia	TUN	MEA	NA	NA	NA	NA	NA	NA	NA	NA	NA	NA	NA	NA	NA	NA	NA	NA	NA	NA	NA	NA	NA	NA	NA	NA	NA	NA	NA	NA	NA	NA	3121.5	NA	NA	NA	NA	3090.53	NA	NA	NA	NA	3154.94	NA	NA	NA	NA	3219.64	NA
United Arab Emirates	ARE	MEA	NA	NA	NA	NA	NA	NA	NA	NA	NA	NA	NA	NA	NA	NA	NA	NA	NA	NA	NA	NA	NA	NA	NA	NA	NA	NA	NA	NA	NA	NA	3231.1	NA	NA	NA	NA	3240.88	NA	NA	NA	NA	3321.65	NA	NA	NA	NA	3408.66	NA
Yemen, Rep.	YEM	MEA	NA	NA	NA	NA	NA	NA	NA	NA	NA	NA	NA	NA	NA	NA	NA	NA	NA	NA	NA	NA	NA	NA	NA	NA	NA	NA	NA	NA	NA	NA	1961.31	NA	NA	NA	NA	1959.05	NA	NA	NA	NA	1994.65	NA	NA	NA	NA	2033.01	NA
West Bank and Gaza	WBG	MEA	NA	NA	NA	NA	NA	NA	NA	NA	NA	NA	NA	NA	NA	NA	NA	NA	NA	NA	NA	NA	NA	NA	NA	NA	NA	NA	NA	NA	NA	NA	NA	NA	NA	NA	NA	NA	NA	NA	NA	NA	NA	NA	NA	NA	NA	NA	NA
Guam	GUM	NAM	NA	NA	NA	NA	NA	NA	NA	NA	NA	NA	NA	NA	NA	NA	NA	NA	NA	NA	NA	NA	NA	NA	NA	NA	NA	NA	NA	NA	NA	NA	NA	NA	NA	NA	NA	NA	NA	NA	NA	NA	NA	NA	NA	NA	NA	NA	NA
Canada	CAN	NAM	NA	NA	NA	NA	NA	NA	NA	NA	NA	NA	NA	NA	NA	NA	NA	NA	NA	NA	NA	NA	NA	NA	NA	NA	NA	NA	NA	NA	NA	NA	3019.45	NA	NA	NA	NA	3062.72	NA	NA	NA	NA	3124.24	NA	NA	NA	NA	3181.84	NA
Puerto Rico	PRI	NAM	NA	NA	NA	NA	NA	NA	NA	NA	NA	NA	NA	NA	NA	NA	NA	NA	NA	NA	NA	NA	NA	NA	NA	NA	NA	NA	NA	NA	NA	NA	NA	NA	NA	NA	NA	NA	NA	NA	NA	NA	NA	NA	NA	NA	NA	NA	NA
United States	USA	NAM	NA	NA	NA	NA	NA	NA	NA	NA	NA	NA	NA	NA	NA	NA	NA	NA	NA	NA	NA	NA	NA	NA	NA	NA	NA	NA	NA	NA	NA	NA	3486.01	NA	NA	NA	NA	3531.78	NA	NA	NA	NA	3579.09	NA	NA	NA	NA	3621.61	NA
Australia	AUS	PAO	NA	NA	NA	NA	NA	NA	NA	NA	NA	NA	NA	NA	NA	NA	NA	NA	NA	NA	NA	NA	NA	NA	NA	NA	NA	NA	NA	NA	NA	NA	3177.79	NA	NA	NA	NA	3209.52	NA	NA	NA	NA	3269.08	NA	NA	NA	NA	3317.05	NA
French Polynesia	PYF	PAO	NA	NA	NA	NA	NA	NA	NA	NA	NA	NA	NA	NA	NA	NA	NA	NA	NA	NA	NA	NA	NA	NA	NA	NA	NA	NA	NA	NA	NA	NA	NA	NA	NA	NA	NA	NA	NA	NA	NA	NA	NA	NA	NA	NA	NA	NA	NA
Japan	JPN	PAO	NA	NA	NA	NA	NA	NA	NA	NA	NA	NA	NA	NA	NA	NA	NA	NA	NA	NA	NA	NA	NA	NA	NA	NA	NA	NA	NA	NA	NA	NA	2925.94	NA	NA	NA	NA	2990.37	NA	NA	NA	NA	3066.95	NA	NA	NA	NA	3140.87	NA
New Zealand	NZL	PAO	NA	NA	NA	NA	NA	NA	NA	NA	NA	NA	NA	NA	NA	NA	NA	NA	NA	NA	NA	NA	NA	NA	NA	NA	NA	NA	NA	NA	NA	NA	3258.14	NA	NA	NA	NA	3282.66	NA	NA	NA	NA	3339.63	NA	NA	NA	NA	3385.55	NA
New Caledonia	NCL	PAS	NA	NA	NA	NA	NA	NA	NA	NA	NA	NA	NA	NA	NA	NA	NA	NA	NA	NA	NA	NA	NA	NA	NA	NA	NA	NA	NA	NA	NA	NA	NA	NA	NA	NA	NA	NA	NA	NA	NA	NA	NA	NA	NA	NA	NA	NA	NA
Brunei Darussalam	BRN	PAS	NA	NA	NA	NA	NA	NA	NA	NA	NA	NA	NA	NA	NA	NA	NA	NA	NA	NA	NA	NA	NA	NA	NA	NA	NA	NA	NA	NA	NA	NA	2705.15	NA	NA	NA	NA	2833.67	NA	NA	NA	NA	2930.57	NA	NA	NA	NA	3034.84	NA
Micronesia, Fed. Sts.	FSM	PAS	NA	NA	NA	NA	NA	NA	NA	NA	NA	NA	NA	NA	NA	NA	NA	NA	NA	NA	NA	NA	NA	NA	NA	NA	NA	NA	NA	NA	NA	NA	NA	NA	NA	NA	NA	NA	NA	NA	NA	NA	NA	NA	NA	NA	NA	NA	NA
Fiji	FJI	PAS	NA	NA	NA	NA	NA	NA	NA	NA	NA	NA	NA	NA	NA	NA	NA	NA	NA	NA	NA	NA	NA	NA	NA	NA	NA	NA	NA	NA	NA	NA	2593.07	NA	NA	NA	NA	2632.78	NA	NA	NA	NA	2683.03	NA	NA	NA	NA	2724.52	NA
Indonesia	IDN	PAS	NA	NA	NA	NA	NA	NA	NA	NA	NA	NA	NA	NA	NA	NA	NA	NA	NA	NA	NA	NA	NA	NA	NA	NA	NA	NA	NA	NA	NA	NA	2356.46	NA	NA	NA	NA	2456.56	NA	NA	NA	NA	2524.47	NA	NA	NA	NA	2595.85	NA
Kiribati	KIR	PAS	NA	NA	NA	NA	NA	NA	NA	NA	NA	NA	NA	NA	NA	NA	NA	NA	NA	NA	NA	NA	NA	NA	NA	NA	NA	NA	NA	NA	NA	NA	NA	NA	NA	NA	NA	NA	NA	NA	NA	NA	NA	NA	NA	NA	NA	NA	NA
Malaysia	MYS	PAS	NA	NA	NA	NA	NA	NA	NA	NA	NA	NA	NA	NA	NA	NA	NA	NA	NA	NA	NA	NA	NA	NA	NA	NA	NA	NA	NA	NA	NA	NA	2666.31	NA	NA	NA	NA	2770.71	NA	NA	NA	NA	2838.67	NA	NA	NA	NA	2912.64	NA
Marshall Islands	MHL	PAS	NA	NA	NA	NA	NA	NA	NA	NA	NA	NA	NA	NA	NA	NA	NA	NA	NA	NA	NA	NA	NA	NA	NA	NA	NA	NA	NA	NA	NA	NA	NA	NA	NA	NA	NA	NA	NA	NA	NA	NA	NA	NA	NA	NA	NA	NA	NA
Singapore	SGP	PAS	NA	NA	NA	NA	NA	NA	NA	NA	NA	NA	NA	NA	NA	NA	NA	NA	NA	NA	NA	NA	NA	NA	NA	NA	NA	NA	NA	NA	NA	NA	2395.91	NA	NA	NA	NA	2518	NA	NA	NA	NA	2603.66	NA	NA	NA	NA	2705.53	NA
Korea, Dem. Rep.	PRK	PAS	NA	NA	NA	NA	NA	NA	NA	NA	NA	NA	NA	NA	NA	NA	NA	NA	NA	NA	NA	NA	NA	NA	NA	NA	NA	NA	NA	NA	NA	NA	NA	NA	NA	NA	NA	NA	NA	NA	NA	NA	NA	NA	NA	NA	NA	NA	NA
Papua New Guinea	PNG	PAS	NA	NA	NA	NA	NA	NA	NA	NA	NA	NA	NA	NA	NA	NA	NA	NA	NA	NA	NA	NA	NA	NA	NA	NA	NA	NA	NA	NA	NA	NA	2395.91	NA	NA	NA	NA	2410.3	NA	NA	NA	NA	2436.97	NA	NA	NA	NA	2455.3	NA
Philippines	PHL	PAS	NA	NA	NA	NA	NA	NA	NA	NA	NA	NA	NA	NA	NA	NA	NA	NA	NA	NA	NA	NA	NA	NA	NA	NA	NA	NA	NA	NA	NA	NA	2254.38	NA	NA	NA	NA	2349.45	NA	NA	NA	NA	2414.71	NA	NA	NA	NA	2483.24	NA
Solomon Islands	SLB	PAS	NA	NA	NA	NA	NA	NA	NA	NA	NA	NA	NA	NA	NA	NA	NA	NA	NA	NA	NA	NA	NA	NA	NA	NA	NA	NA	NA	NA	NA	NA	2080.73	NA	NA	NA	NA	2098.54	NA	NA	NA	NA	2124.04	NA	NA	NA	NA	2142.66	NA
Korea, Rep.	KOR	PAS	NA	NA	NA	NA	NA	NA	NA	NA	NA	NA	NA	NA	NA	NA	NA	NA	NA	NA	NA	NA	NA	NA	NA	NA	NA	NA	NA	NA	NA	NA	2955.69	NA	NA	NA	NA	3091.42	NA	NA	NA	NA	3186.03	NA	NA	NA	NA	3284.09	NA
Thailand	THA	PAS	NA	NA	NA	NA	NA	NA	NA	NA	NA	NA	NA	NA	NA	NA	NA	NA	NA	NA	NA	NA	NA	NA	NA	NA	NA	NA	NA	NA	NA	NA	2175.32	NA	NA	NA	NA	2286.18	NA	NA	NA	NA	2366.72	NA	NA	NA	NA	2451.47	NA
Tuvalu	TUV	PAS	NA	NA	NA	NA	NA	NA	NA	NA	NA	NA	NA	NA	NA	NA	NA	NA	NA	NA	NA	NA	NA	NA	NA	NA	NA	NA	NA	NA	NA	NA	NA	NA	NA	NA	NA	NA	NA	NA	NA	NA	NA	NA	NA	NA	NA	NA	NA
Vanuatu	VUT	PAS	NA	NA	NA	NA	NA	NA	NA	NA	NA	NA	NA	NA	NA	NA	NA	NA	NA	NA	NA	NA	NA	NA	NA	NA	NA	NA	NA	NA	NA	NA	2561.36	NA	NA	NA	NA	2564.99	NA	NA	NA	NA	2580.6	NA	NA	NA	NA	2587.97	NA
Samoa	WSM	PAS	NA	NA	NA	NA	NA	NA	NA	NA	NA	NA	NA	NA	NA	NA	NA	NA	NA	NA	NA	NA	NA	NA	NA	NA	NA	NA	NA	NA	NA	NA	2618.98	NA	NA	NA	NA	2671.75	NA	NA	NA	NA	2732.48	NA	NA	NA	NA	2779.08	NA
Timor-Leste	TLS	PAS	NA	NA	NA	NA	NA	NA	NA	NA	NA	NA	NA	NA	NA	NA	NA	NA	NA	NA	NA	NA	NA	NA	NA	NA	NA	NA	NA	NA	NA	NA	NA	NA	NA	NA	NA	NA	NA	NA	NA	NA	NA	NA	NA	NA	NA	NA	NA
Afghanistan	AFG	SAS	NA	NA	NA	NA	NA	NA	NA	NA	NA	NA	NA	NA	NA	NA	NA	NA	NA	NA	NA	NA	NA	NA	NA	NA	NA	NA	NA	NA	NA	NA	NA	NA	NA	NA	NA	NA	NA	NA	NA	NA	NA	NA	NA	NA	NA	NA	NA
Bangladesh	BGD	SAS	NA	NA	NA	NA	NA	NA	NA	NA	NA	NA	NA	NA	NA	NA	NA	NA	NA	NA	NA	NA	NA	NA	NA	NA	NA	NA	NA	NA	NA	NA	1959.5	NA	NA	NA	NA	2005.17	NA	NA	NA	NA	2068.16	NA	NA	NA	NA	2132.15	NA
Bhutan	BTN	SAS	NA	NA	NA	NA	NA	NA	NA	NA	NA	NA	NA	NA	NA	NA	NA	NA	NA	NA	NA	NA	NA	NA	NA	NA	NA	NA	NA	NA	NA	NA	2181.18	NA	NA	NA	NA	2231.66	NA	NA	NA	NA	2286.13	NA	NA	NA	NA	2340.14	NA
India	IND	SAS	NA	NA	NA	NA	NA	NA	NA	NA	NA	NA	NA	NA	NA	NA	NA	NA	NA	NA	NA	NA	NA	NA	NA	NA	NA	NA	NA	NA	NA	NA	2219.5	NA	NA	NA	NA	2267.94	NA	NA	NA	NA	2334.92	NA	NA	NA	NA	2404.45	NA
Maldives	MDV	SAS	NA	NA	NA	NA	NA	NA	NA	NA	NA	NA	NA	NA	NA	NA	NA	NA	NA	NA	NA	NA	NA	NA	NA	NA	NA	NA	NA	NA	NA	NA	NA	NA	NA	NA	NA	NA	NA	NA	NA	NA	NA	NA	NA	NA	NA	NA	NA
Myanmar	MMR	SAS	NA	NA	NA	NA	NA	NA	NA	NA	NA	NA	NA	NA	NA	NA	NA	NA	NA	NA	NA	NA	NA	NA	NA	NA	NA	NA	NA	NA	NA	NA	NA	NA	NA	NA	NA	NA	NA	NA	NA	NA	NA	NA	NA	NA	NA	NA	NA
Nepal	NPL	SAS	NA	NA	NA	NA	NA	NA	NA	NA	NA	NA	NA	NA	NA	NA	NA	NA	NA	NA	NA	NA	NA	NA	NA	NA	NA	NA	NA	NA	NA	NA	2158.23	NA	NA	NA	NA	2197.04	NA	NA	NA	NA	2251.47	NA	NA	NA	NA	2306.78	NA
Pakistan	PAK	SAS	NA	NA	NA	NA	NA	NA	NA	NA	NA	NA	NA	NA	NA	NA	NA	NA	NA	NA	NA	NA	NA	NA	NA	NA	NA	NA	NA	NA	NA	NA	2241.91	NA	NA	NA	NA	2286.78	NA	NA	NA	NA	2344.79	NA	NA	NA	NA	2404.45	NA
Sri Lanka	LKA	SAS	NA	NA	NA	NA	NA	NA	NA	NA	NA	NA	NA	NA	NA	NA	NA	NA	NA	NA	NA	NA	NA	NA	NA	NA	NA	NA	NA	NA	NA	NA	2171.58	NA	NA	NA	NA	2234.25	NA	NA	NA	NA	2316.49	NA	NA	NA	NA	2400.35	NA
Whole Region AFR		AFR	NA	NA	NA	NA	NA	NA	NA	NA	NA	NA	NA	NA	NA	NA	NA	NA	NA	NA	NA	NA	NA	NA	NA	NA	NA	NA	NA	NA	NA	NA	2096.62	NA	NA	NA	NA	2123.22	NA	NA	NA	NA	2144.79	NA	NA	NA	NA	2175.97	NA
Whole Region CPA		CPA	NA	NA	NA	NA	NA	NA	NA	NA	NA	NA	NA	NA	NA	NA	NA	NA	NA	NA	NA	NA	NA	NA	NA	NA	NA	NA	NA	NA	NA	NA	2575.12	NA	NA	NA	NA	2637.05	NA	NA	NA	NA	2696.03	NA	NA	NA	NA	2753.67	NA
Whole Region EUR		EUR	NA	NA	NA	NA	NA	NA	NA	NA	NA	NA	NA	NA	NA	NA	NA	NA	NA	NA	NA	NA	NA	NA	NA	NA	NA	NA	NA	NA	NA	NA	3399.18	NA	NA	NA	NA	3426.27	NA	NA	NA	NA	3463.55	NA	NA	NA	NA	3504.22	NA
Whole Region FSU		FSU	NA	NA	NA	NA	NA	NA	NA	NA	NA	NA	NA	NA	NA	NA	NA	NA	NA	NA	NA	NA	NA	NA	NA	NA	NA	NA	NA	NA	NA	NA	3363.71	NA	NA	NA	NA	3297.69	NA	NA	NA	NA	3312.42	NA	NA	NA	NA	3338.71	NA
Whole Region LAM		LAM	NA	NA	NA	NA	NA	NA	NA	NA	NA	NA	NA	NA	NA	NA	NA	NA	NA	NA	NA	NA	NA	NA	NA	NA	NA	NA	NA	NA	NA	NA	2642.11	NA	NA	NA	NA	2687.1	NA	NA	NA	NA	2732.16	NA	NA	NA	NA	2782.08	NA
Whole Region MEA		MEA	NA	NA	NA	NA	NA	NA	NA	NA	NA	NA	NA	NA	NA	NA	NA	NA	NA	NA	NA	NA	NA	NA	NA	NA	NA	NA	NA	NA	NA	NA	2928.78	NA	NA	NA	NA	2947.29	NA	NA	NA	NA	2956.25	NA	NA	NA	NA	2973.18	NA
Whole Region NAM		NAM	NA	NA	NA	NA	NA	NA	NA	NA	NA	NA	NA	NA	NA	NA	NA	NA	NA	NA	NA	NA	NA	NA	NA	NA	NA	NA	NA	NA	NA	NA	3439.27	NA	NA	NA	NA	3494.9	NA	NA	NA	NA	3534.72	NA	NA	NA	NA	3576.99	NA
Whole Region PAO		PAO	NA	NA	NA	NA	NA	NA	NA	NA	NA	NA	NA	NA	NA	NA	NA	NA	NA	NA	NA	NA	NA	NA	NA	NA	NA	NA	NA	NA	NA	NA	2963.55	NA	NA	NA	NA	3033.25	NA	NA	NA	NA	3091.79	NA	NA	NA	NA	3152.85	NA
Whole Region PAS		PAS	NA	NA	NA	NA	NA	NA	NA	NA	NA	NA	NA	NA	NA	NA	NA	NA	NA	NA	NA	NA	NA	NA	NA	NA	NA	NA	NA	NA	NA	NA	2397.3	NA	NA	NA	NA	2463.98	NA	NA	NA	NA	2513.29	NA	NA	NA	NA	2565.24	NA
Whole Region SAS		SAS	NA	NA	NA	NA	NA	NA	NA	NA	NA	NA	NA	NA	NA	NA	NA	NA	NA	NA	NA	NA	NA	NA	NA	NA	NA	NA	NA	NA	NA	NA	2181.18	NA	NA	NA	NA	2228.58	NA	NA	NA	NA	2269.96	NA	NA	NA	NA	2314.51	NA
[truncated: 22 more columns]

## Sheet: demand_pc_b2
Food demand	Szenario:	B2	Unit:	kcal per capita per day
country	country_id	region	y1960	y1961	y1962	y1963	y1964	y1965	y1966	y1967	y1968	y1969	y1970	y1971	y1972	y1973	y1974	y1975	y1976	y1977	y1978	y1979	y1980	y1981	y1982	y1983	y1984	y1985	y1986	y1987	y1988	y1989	y1990	y1991	y1992	y1993	y1994	y1995	y1996	y1997	y1998	y1999	y2000	y2001	y2002	y2003	y2004	y2005	y2006
Angola	AGO	AFR	NA	NA	NA	NA	NA	NA	NA	NA	NA	NA	NA	NA	NA	NA	NA	NA	NA	NA	NA	NA	NA	NA	NA	NA	NA	NA	NA	NA	NA	NA	1589.55	NA	NA	NA	NA	1652.21	NA	NA	NA	NA	1705.72	NA	NA	NA	NA	1764.29	NA
Benin	BEN	AFR	NA	NA	NA	NA	NA	NA	NA	NA	NA	NA	NA	NA	NA	NA	NA	NA	NA	NA	NA	NA	NA	NA	NA	NA	NA	NA	NA	NA	NA	NA	2213.62	NA	NA	NA	NA	2234.79	NA	NA	NA	NA	2254.47	NA	NA	NA	NA	2275.69	NA
Botswana	BWA	AFR	NA	NA	NA	NA	NA	NA	NA	NA	NA	NA	NA	NA	NA	NA	NA	NA	NA	NA	NA	NA	NA	NA	NA	NA	NA	NA	NA	NA	NA	NA	2265.97	NA	NA	NA	NA	2306.23	NA	NA	NA	NA	2353.6	NA	NA	NA	NA	2405.66	NA
Burkina Faso	BFA	AFR	NA	NA	NA	NA	NA	NA	NA	NA	NA	NA	NA	NA	NA	NA	NA	NA	NA	NA	NA	NA	NA	NA	NA	NA	NA	NA	NA	NA	NA	NA	2399.65	NA	NA	NA	NA	2406.87	NA	NA	NA	NA	2412.44	NA	NA	NA	NA	2420.84	NA
Burundi	BDI	AFR	NA	NA	NA	NA	NA	NA	NA	NA	NA	NA	NA	NA	NA	NA	NA	NA	NA	NA	NA	NA	NA	NA	NA	NA	NA	NA	NA	NA	NA	NA	1863.88	NA	NA	NA	NA	1901.56	NA	NA	NA	NA	1923.98	NA	NA	NA	NA	1951.66	NA
Cameroon	CMR	AFR	NA	NA	NA	NA	NA	NA	NA	NA	NA	NA	NA	NA	NA	NA	NA	NA	NA	NA	NA	NA	NA	NA	NA	NA	NA	NA	NA	NA	NA	NA	1997.46	NA	NA	NA	NA	2039.19	NA	NA	NA	NA	2076.06	NA	NA	NA	NA	2115.84	NA
Cape Verde	CPV	AFR	NA	NA	NA	NA	NA	NA	NA	NA	NA	NA	NA	NA	NA	NA	NA	NA	NA	NA	NA	NA	NA	NA	NA	NA	NA	NA	NA	NA	NA	NA	2351.57	NA	NA	NA	NA	2384.33	NA	NA	NA	NA	2413.31	NA	NA	NA	NA	2447.62	NA
Central African Republic	CAF	AFR	NA	NA	NA	NA	NA	NA	NA	NA	NA	NA	NA	NA	NA	NA	NA	NA	NA	NA	NA	NA	NA	NA	NA	NA	NA	NA	NA	NA	NA	NA	1887.17	NA	NA	NA	NA	1927.26	NA	NA	NA	NA	1964.53	NA	NA	NA	NA	2004.69	NA
Chad	TCD	AFR	NA	NA	NA	NA	NA	NA	NA	NA	NA	NA	NA	NA	NA	NA	NA	NA	NA	NA	NA	NA	NA	NA	NA	NA	NA	NA	NA	NA	NA	NA	1606.1	NA	NA	NA	NA	1656.9	NA	NA	NA	NA	1696.86	NA	NA	NA	NA	1742.55	NA
Comoros	COM	AFR	NA	NA	NA	NA	NA	NA	NA	NA	NA	NA	NA	NA	NA	NA	NA	NA	NA	NA	NA	NA	NA	NA	NA	NA	NA	NA	NA	NA	NA	NA	1886.64	NA	NA	NA	NA	1922.35	NA	NA	NA	NA	1954.23	NA	NA	NA	NA	1989.99	NA
Congo, Rep.	COG	AFR	NA	NA	NA	NA	NA	NA	NA	NA	NA	NA	NA	NA	NA	NA	NA	NA	NA	NA	NA	NA	NA	NA	NA	NA	NA	NA	NA	NA	NA	NA	1974.97	NA	NA	NA	NA	2019.73	NA	NA	NA	NA	2063.81	NA	NA	NA	NA	2111.62	NA
Djibouti	DJI	AFR	NA	NA	NA	NA	NA	NA	NA	NA	NA	NA	NA	NA	NA	NA	NA	NA	NA	NA	NA	NA	NA	NA	NA	NA	NA	NA	NA	NA	NA	NA	1734.01	NA	NA	NA	NA	1779.38	NA	NA	NA	NA	1829.68	NA	NA	NA	NA	1885	NA
Equatorial Guinea	GNQ	AFR	NA	NA	NA	NA	NA	NA	NA	NA	NA	NA	NA	NA	NA	NA	NA	NA	NA	NA	NA	NA	NA	NA	NA	NA	NA	NA	NA	NA	NA	NA	2152	NA	NA	NA	NA	2189.45	NA	NA	NA	NA	2224.84	NA	NA	NA	NA	2263.53	NA
Eritrea	ERI	AFR	NA	NA	NA	NA	NA	NA	NA	NA	NA	NA	NA	NA	NA	NA	NA	NA	NA	NA	NA	NA	NA	NA	NA	NA	NA	NA	NA	NA	NA	NA	NA	NA	NA	NA	NA	NA	NA	NA	NA	NA	NA	NA	NA	NA	NA	NA	NA
Ethiopia	ETH	AFR	NA	NA	NA	NA	NA	NA	NA	NA	NA	NA	NA	NA	NA	NA	NA	NA	NA	NA	NA	NA	NA	NA	NA	NA	NA	NA	NA	NA	NA	NA	1556.31	NA	NA	NA	NA	1583.93	NA	NA	NA	NA	1610.77	NA	NA	NA	NA	1640.63	NA
Gabon	GAB	AFR	NA	NA	NA	NA	NA	NA	NA	NA	NA	NA	NA	NA	NA	NA	NA	NA	NA	NA	NA	NA	NA	NA	NA	NA	NA	NA	NA	NA	NA	NA	2424.48	NA	NA	NA	NA	2471.43	NA	NA	NA	NA	2515.4	NA	NA	NA	NA	2566.59	NA
Gambia, The	GMB	AFR	NA	NA	NA	NA	NA	NA	NA	NA	NA	NA	NA	NA	NA	NA	NA	NA	NA	NA	NA	NA	NA	NA	NA	NA	NA	NA	NA	NA	NA	NA	2520.92	NA	NA	NA	NA	2519.06	NA	NA	NA	NA	2529.25	NA	NA	NA	NA	2544.64	NA
Ghana	GHA	AFR	NA	NA	NA	NA	NA	NA	NA	NA	NA	NA	NA	NA	NA	NA	NA	NA	NA	NA	NA	NA	NA	NA	NA	NA	NA	NA	NA	NA	NA	NA	1854.5	NA	NA	NA	NA	1888.93	NA	NA	NA	NA	1919.87	NA	NA	NA	NA	1954.04	NA
Guinea	GIN	AFR	NA	NA	NA	NA	NA	NA	NA	NA	NA	NA	NA	NA	NA	NA	NA	NA	NA	NA	NA	NA	NA	NA	NA	NA	NA	NA	NA	NA	NA	NA	2383.78	NA	NA	NA	NA	2386.77	NA	NA	NA	NA	2412	NA	NA	NA	NA	2422.07	NA
Guinea-Bissau	GNB	AFR	NA	NA	NA	NA	NA	NA	NA	NA	NA	NA	NA	NA	NA	NA	NA	NA	NA	NA	NA	NA	NA	NA	NA	NA	NA	NA	NA	NA	NA	NA	2239.46	NA	NA	NA	NA	2267.04	NA	NA	NA	NA	2296.25	NA	NA	NA	NA	2328.45	NA
Cote d'Ivoire	CIV	AFR	NA	NA	NA	NA	NA	NA	NA	NA	NA	NA	NA	NA	NA	NA	NA	NA	NA	NA	NA	NA	NA	NA	NA	NA	NA	NA	NA	NA	NA	NA	2460.91	NA	NA	NA	NA	2496.99	NA	NA	NA	NA	2525.24	NA	NA	NA	NA	2552.83	NA
Kenya	KEN	AFR	NA	NA	NA	NA	NA	NA	NA	NA	NA	NA	NA	NA	NA	NA	NA	NA	NA	NA	NA	NA	NA	NA	NA	NA	NA	NA	NA	NA	NA	NA	1973.37	NA	NA	NA	NA	2006.59	NA	NA	NA	NA	2042.76	NA	NA	NA	NA	2078.39	NA
Lesotho	LSO	AFR	NA	NA	NA	NA	NA	NA	NA	NA	NA	NA	NA	NA	NA	NA	NA	NA	NA	NA	NA	NA	NA	NA	NA	NA	NA	NA	NA	NA	NA	NA	2324.93	NA	NA	NA	NA	2335.04	NA	NA	NA	NA	2355.58	NA	NA	NA	NA	2379.07	NA
Liberia	LBR	AFR	NA	NA	NA	NA	NA	NA	NA	NA	NA	NA	NA	NA	NA	NA	NA	NA	NA	NA	NA	NA	NA	NA	NA	NA	NA	NA	NA	NA	NA	NA	2071.53	NA	NA	NA	NA	2145.17	NA	NA	NA	NA	2122.56	NA	NA	NA	NA	2156.28	NA
Madagascar	MDG	AFR	NA	NA	NA	NA	NA	NA	NA	NA	NA	NA	NA	NA	NA	NA	NA	NA	NA	NA	NA	NA	NA	NA	NA	NA	NA	NA	NA	NA	NA	NA	2267.53	NA	NA	NA	NA	2267.46	NA	NA	NA	NA	2277.2	NA	NA	NA	NA	2290.44	NA
Malawi	MWI	AFR	NA	NA	NA	NA	NA	NA	NA	NA	NA	NA	NA	NA	NA	NA	NA	NA	NA	NA	NA	NA	NA	NA	NA	NA	NA	NA	NA	NA	NA	NA	1913.64	NA	NA	NA	NA	1960.55	NA	NA	NA	NA	1985.1	NA	NA	NA	NA	2012.47	NA
Mali	MLI	AFR	NA	NA	NA	NA	NA	NA	NA	NA	NA	NA	NA	NA	NA	NA	NA	NA	NA	NA	NA	NA	NA	NA	NA	NA	NA	NA	NA	NA	NA	NA	2201.39	NA	NA	NA	NA	2206.13	NA	NA	NA	NA	2219.08	NA	NA	NA	NA	2235.76	NA
Mauritania	MRT	AFR	NA	NA	NA	NA	NA	NA	NA	NA	NA	NA	NA	NA	NA	NA	NA	NA	NA	NA	NA	NA	NA	NA	NA	NA	NA	NA	NA	NA	NA	NA	2550.52	NA	NA	NA	NA	2565.63	NA	NA	NA	NA	2577.85	NA	NA	NA	NA	2593.69	NA
Mauritius	MUS	AFR	NA	NA	NA	NA	NA	NA	NA	NA	NA	NA	NA	NA	NA	NA	NA	NA	NA	NA	NA	NA	NA	NA	NA	NA	NA	NA	NA	NA	NA	NA	2734.48	NA	NA	NA	NA	2782.48	NA	NA	NA	NA	2826.76	NA	NA	NA	NA	2875.46	NA
Mozambique	MOZ	AFR	NA	NA	NA	NA	NA	NA	NA	NA	NA	NA	NA	NA	NA	NA	NA	NA	NA	NA	NA	NA	NA	NA	NA	NA	NA	NA	NA	NA	NA	NA	1829.33	NA	NA	NA	NA	1840.55	NA	NA	NA	NA	1868.55	NA	NA	NA	NA	1899.29	NA
Namibia	NAM	AFR	NA	NA	NA	NA	NA	NA	NA	NA	NA	NA	NA	NA	NA	NA	NA	NA	NA	NA	NA	NA	NA	NA	NA	NA	NA	NA	NA	NA	NA	NA	2057.41	NA	NA	NA	NA	2111.56	NA	NA	NA	NA	2160.93	NA	NA	NA	NA	2214.2	NA
Niger	NER	AFR	NA	NA	NA	NA	NA	NA	NA	NA	NA	NA	NA	NA	NA	NA	NA	NA	NA	NA	NA	NA	NA	NA	NA	NA	NA	NA	NA	NA	NA	NA	2115.67	NA	NA	NA	NA	2131.54	NA	NA	NA	NA	2144.97	NA	NA	NA	NA	2162.48	NA
Nigeria	NGA	AFR	NA	NA	NA	NA	NA	NA	NA	NA	NA	NA	NA	NA	NA	NA	NA	NA	NA	NA	NA	NA	NA	NA	NA	NA	NA	NA	NA	NA	NA	NA	2179.53	NA	NA	NA	NA	2182.32	NA	NA	NA	NA	2207.13	NA	NA	NA	NA	2235.89	NA
Rwanda	RWA	AFR	NA	NA	NA	NA	NA	NA	NA	NA	NA	NA	NA	NA	NA	NA	NA	NA	NA	NA	NA	NA	NA	NA	NA	NA	NA	NA	NA	NA	NA	NA	1709.1	NA	NA	NA	NA	1815.35	NA	NA	NA	NA	1804.28	NA	NA	NA	NA	1843.87	NA
Sao Tome and Principe	STP	AFR	NA	NA	NA	NA	NA	NA	NA	NA	NA	NA	NA	NA	NA	NA	NA	NA	NA	NA	NA	NA	NA	NA	NA	NA	NA	NA	NA	NA	NA	NA	NA	NA	NA	NA	NA	NA	NA	NA	NA	NA	NA	NA	NA	NA	NA	NA	NA
Senegal	SEN	AFR	NA	NA	NA	NA	NA	NA	NA	NA	NA	NA	NA	NA	NA	NA	NA	NA	NA	NA	NA	NA	NA	NA	NA	NA	NA	NA	NA	NA	NA	NA	2230.55	NA	NA	NA	NA	2260.26	NA	NA	NA	NA	2284.82	NA	NA	NA	NA	2312.93	NA
Sierra Leone	SLE	AFR	NA	NA	NA	NA	NA	NA	NA	NA	NA	NA	NA	NA	NA	NA	NA	NA	NA	NA	NA	NA	NA	NA	NA	NA	NA	NA	NA	NA	NA	NA	1941.63	NA	NA	NA	NA	1993	NA	NA	NA	NA	2018.99	NA	NA	NA	NA	2055.16	NA
Somalia	SOM	AFR	NA	NA	NA	NA	NA	NA	NA	NA	NA	NA	NA	NA	NA	NA	NA	NA	NA	NA	NA	NA	NA	NA	NA	NA	NA	NA	NA	NA	NA	NA	NA	NA	NA	NA	NA	NA	NA	NA	NA	NA	NA	NA	NA	NA	NA	NA	NA
South Africa	ZAF	AFR	NA	NA	NA	NA	NA	NA	NA	NA	NA	NA	NA	NA	NA	NA	NA	NA	NA	NA	NA	NA	NA	NA	NA	NA	NA	NA	NA	NA	NA	NA	2834.84	NA	NA	NA	NA	2864.12	NA	NA	NA	NA	2894.85	NA	NA	NA	NA	2930.45	NA
Sudan	SDN	AFR	NA	NA	NA	NA	NA	NA	NA	NA	NA	NA	NA	NA	NA	NA	NA	NA	NA	NA	NA	NA	NA	NA	NA	NA	NA	NA	NA	NA	NA	NA	1889.51	NA	NA	NA	NA	1939.79	NA	NA	NA	NA	1980.61	NA	NA	NA	NA	2016.93	NA
Swaziland	SWZ	AFR	NA	NA	NA	NA	NA	NA	NA	NA	NA	NA	NA	NA	NA	NA	NA	NA	NA	NA	NA	NA	NA	NA	NA	NA	NA	NA	NA	NA	NA	NA	2397.42	NA	NA	NA	NA	2434.59	NA	NA	NA	NA	2460.82	NA	NA	NA	NA	2491.94	NA
Tanzania	TZA	AFR	NA	NA	NA	NA	NA	NA	NA	NA	NA	NA	NA	NA	NA	NA	NA	NA	NA	NA	NA	NA	NA	NA	NA	NA	NA	NA	NA	NA	NA	NA	2121.22	NA	NA	NA	NA	2142.45	NA	NA	NA	NA	2165.91	NA	NA	NA	NA	2187.62	NA
Togo	TGO	AFR	NA	NA	NA	NA	NA	NA	NA	NA	NA	NA	NA	NA	NA	NA	NA	NA	NA	NA	NA	NA	NA	NA	NA	NA	NA	NA	NA	NA	NA	NA	2010.09	NA	NA	NA	NA	2034.44	NA	NA	NA	NA	2062.11	NA	NA	NA	NA	2093.17	NA
Uganda	UGA	AFR	NA	NA	NA	NA	NA	NA	NA	NA	NA	NA	NA	NA	NA	NA	NA	NA	NA	NA	NA	NA	NA	NA	NA	NA	NA	NA	NA	NA	NA	NA	2330.94	NA	NA	NA	NA	2343.77	NA	NA	NA	NA	2352.71	NA	NA	NA	NA	2360.47	NA
Congo, Dem. Rep.	ZAR	AFR	NA	NA	NA	NA	NA	NA	NA	NA	NA	NA	NA	NA	NA	NA	NA	NA	NA	NA	NA	NA	NA	NA	NA	NA	NA	NA	NA	NA	NA	NA	2205.79	NA	NA	NA	NA	2211.91	NA	NA	NA	NA	2230.74	NA	NA	NA	NA	2247.9	NA
Zambia	ZMB	AFR	NA	NA	NA	NA	NA	NA	NA	NA	NA	NA	NA	NA	NA	NA	NA	NA	NA	NA	NA	NA	NA	NA	NA	NA	NA	NA	NA	NA	NA	NA	2041.68	NA	NA	NA	NA	2102.45	NA	NA	NA	NA	2136.23	NA	NA	NA	NA	2172.44	NA
Zimbabwe	ZWE	AFR	NA	NA	NA	NA	NA	NA	NA	NA	NA	NA	NA	NA	NA	NA	NA	NA	NA	NA	NA	NA	NA	NA	NA	NA	NA	NA	NA	NA	NA	NA	2022.13	NA	NA	NA	NA	2066.7	NA	NA	NA	NA	2105.2	NA	NA	NA	NA	2146.46	NA
Cambodia	KHM	CPA	NA	NA	NA	NA	NA	NA	NA	NA	NA	NA	NA	NA	NA	NA	NA	NA	NA	NA	NA	NA	NA	NA	NA	NA	NA	NA	NA	NA	NA	NA	NA	NA	NA	NA	NA	NA	NA	NA	NA	NA	NA	NA	NA	NA	NA	NA	NA
China	CHN	CPA	NA	NA	NA	NA	NA	NA	NA	NA	NA	NA	NA	NA	NA	NA	NA	NA	NA	NA	NA	NA	NA	NA	NA	NA	NA	NA	NA	NA	NA	NA	2612.07	NA	NA	NA	NA	2745.13	NA	NA	NA	NA	2882.53	NA	NA	NA	NA	3001.21	NA
Lao PDR	LAO	CPA	NA	NA	NA	NA	NA	NA	NA	NA	NA	NA	NA	NA	NA	NA	NA	NA	NA	NA	NA	NA	NA	NA	NA	NA	NA	NA	NA	NA	NA	NA	2035.96	NA	NA	NA	NA	2134.37	NA	NA	NA	NA	2236.48	NA	NA	NA	NA	2324.61	NA
Mongolia	MNG	CPA	NA	NA	NA	NA	NA	NA	NA	NA	NA	NA	NA	NA	NA	NA	NA	NA	NA	NA	NA	NA	NA	NA	NA	NA	NA	NA	NA	NA	NA	NA	2227.03	NA	NA	NA	NA	2353.5	NA	NA	NA	NA	2482.88	NA	NA	NA	NA	2596.1	NA
Vietnam	VNM	CPA	NA	NA	NA	NA	NA	NA	NA	NA	NA	NA	NA	NA	NA	NA	NA	NA	NA	NA	NA	NA	NA	NA	NA	NA	NA	NA	NA	NA	NA	NA	2097.58	NA	NA	NA	NA	2208.2	NA	NA	NA	NA	2325.77	NA	NA	NA	NA	2429.52	NA
Hong Kong SAR, China	HKG	CPA	NA	NA	NA	NA	NA	NA	NA	NA	NA	NA	NA	NA	NA	NA	NA	NA	NA	NA	NA	NA	NA	NA	NA	NA	NA	NA	NA	NA	NA	NA	2575.12	NA	NA	NA	NA	2749.04	NA	NA	NA	NA	2938.12	NA	NA	NA	NA	3118.64	NA
Macao SAR, China	MAC	CPA	NA	NA	NA	NA	NA	NA	NA	NA	NA	NA	NA	NA	NA	NA	NA	NA	NA	NA	NA	NA	NA	NA	NA	NA	NA	NA	NA	NA	NA	NA	2575.12	NA	NA	NA	NA	2698.83	NA	NA	NA	NA	2834.77	NA	NA	NA	NA	2955.79	NA
Albania	ALB	EUR	NA	NA	NA	NA	NA	NA	NA	NA	NA	NA	NA	NA	NA	NA	NA	NA	NA	NA	NA	NA	NA	NA	NA	NA	NA	NA	NA	NA	NA	NA	2656.37	NA	NA	NA	NA	2676.55	NA	NA	NA	NA	2691.2	NA	NA	NA	NA	2731.71	NA
Austria	AUT	EUR	NA	NA	NA	NA	NA	NA	NA	NA	NA	NA	NA	NA	NA	NA	NA	NA	NA	NA	NA	NA	NA	NA	NA	NA	NA	NA	NA	NA	NA	NA	3508.77	NA	NA	NA	NA	3555.08	NA	NA	NA	NA	3599.31	NA	NA	NA	NA	3646.1	NA
Belgium	BEL	EUR	NA	NA	NA	NA	NA	NA	NA	NA	NA	NA	NA	NA	NA	NA	NA	NA	NA	NA	NA	NA	NA	NA	NA	NA	NA	NA	NA	NA	NA	NA	3383.81	NA	NA	NA	NA	3441.91	NA	NA	NA	NA	3496.1	NA	NA	NA	NA	3550.17	NA
Bosnia and Herzegovina	BIH	EUR	NA	NA	NA	NA	NA	NA	NA	NA	NA	NA	NA	NA	NA	NA	NA	NA	NA	NA	NA	NA	NA	NA	NA	NA	NA	NA	NA	NA	NA	NA	NA	NA	NA	NA	NA	NA	NA	NA	NA	NA	NA	NA	NA	NA	NA	NA	NA
Bulgaria	BGR	EUR	NA	NA	NA	NA	NA	NA	NA	NA	NA	NA	NA	NA	NA	NA	NA	NA	NA	NA	NA	NA	NA	NA	NA	NA	NA	NA	NA	NA	NA	NA	3132.73	NA	NA	NA	NA	3157.8	NA	NA	NA	NA	3177.4	NA	NA	NA	NA	3228.19	NA
Croatia	HRV	EUR	NA	NA	NA	NA	NA	NA	NA	NA	NA	NA	NA	NA	NA	NA	NA	NA	NA	NA	NA	NA	NA	NA	NA	NA	NA	NA	NA	NA	NA	NA	3383.81	NA	NA	NA	NA	3404.03	NA	NA	NA	NA	3413.41	NA	NA	NA	NA	3464.13	NA
Cyprus	CYP	EUR	NA	NA	NA	NA	NA	NA	NA	NA	NA	NA	NA	NA	NA	NA	NA	NA	NA	NA	NA	NA	NA	NA	NA	NA	NA	NA	NA	NA	NA	NA	3021.28	NA	NA	NA	NA	3057.86	NA	NA	NA	NA	3097.9	NA	NA	NA	NA	3139.62	NA
Czech Republic	CZE	EUR	NA	NA	NA	NA	NA	NA	NA	NA	NA	NA	NA	NA	NA	NA	NA	NA	NA	NA	NA	NA	NA	NA	NA	NA	NA	NA	NA	NA	NA	NA	3383.81	NA	NA	NA	NA	3409.98	NA	NA	NA	NA	3431.21	NA	NA	NA	NA	3486.35	NA
Czechoslovakia	CSK	EUR	NA	NA	NA	NA	NA	NA	NA	NA	NA	NA	NA	NA	NA	NA	NA	NA	NA	NA	NA	NA	NA	NA	NA	NA	NA	NA	NA	NA	NA	NA	NA	NA	NA	NA	NA	NA	NA	NA	NA	NA	NA	NA	NA	NA	NA	NA	NA
Denmark	DNK	EUR	NA	NA	NA	NA	NA	NA	NA	NA	NA	NA	NA	NA	NA	NA	NA	NA	NA	NA	NA	NA	NA	NA	NA	NA	NA	NA	NA	NA	NA	NA	3162.31	NA	NA	NA	NA	3230.79	NA	NA	NA	NA	3297.1	NA	NA	NA	NA	3362.79	NA
Estonia	EST	EUR	NA	NA	NA	NA	NA	NA	NA	NA	NA	NA	NA	NA	NA	NA	NA	NA	NA	NA	NA	NA	NA	NA	NA	NA	NA	NA	NA	NA	NA	NA	3383.81	NA	NA	NA	NA	3380.17	NA	NA	NA	NA	3368.51	NA	NA	NA	NA	3415.05	NA
Faeroe Islands	FRO	EUR	NA	NA	NA	NA	NA	NA	NA	NA	NA	NA	NA	NA	NA	NA	NA	NA	NA	NA	NA	NA	NA	NA	NA	NA	NA	NA	NA	NA	NA	NA	NA	NA	NA	NA	NA	NA	NA	NA	NA	NA	NA	NA	NA	NA	NA	NA	NA
Finland	FIN	EUR	NA	NA	NA	NA	NA	NA	NA	NA	NA	NA	NA	NA	NA	NA	NA	NA	NA	NA	NA	NA	NA	NA	NA	NA	NA	NA	NA	NA	NA	NA	3147.12	NA	NA	NA	NA	3209.61	NA	NA	NA	NA	3270.92	NA	NA	NA	NA	3332.57	NA
France	FRA	EUR	NA	NA	NA	NA	NA	NA	NA	NA	NA	NA	NA	NA	NA	NA	NA	NA	NA	NA	NA	NA	NA	NA	NA	NA	NA	NA	NA	NA	NA	NA	3506.92	NA	NA	NA	NA	3559.06	NA	NA	NA	NA	3608.45	NA	NA	NA	NA	3657.71	NA
Germany	DEU	EUR	NA	NA	NA	NA	NA	NA	NA	NA	NA	NA	NA	NA	NA	NA	NA	NA	NA	NA	NA	NA	NA	NA	NA	NA	NA	NA	NA	NA	NA	NA	3306.51	NA	NA	NA	NA	3363.42	NA	NA	NA	NA	3419.99	NA	NA	NA	NA	3478.52	NA
Greece	GRC	EUR	NA	NA	NA	NA	NA	NA	NA	NA	NA	NA	NA	NA	NA	NA	NA	NA	NA	NA	NA	NA	NA	NA	NA	NA	NA	NA	NA	NA	NA	NA	3539.05	NA	NA	NA	NA	3578.42	NA	NA	NA	NA	3617.23	NA	NA	NA	NA	3656.31	NA
Hungary	HUN	EUR	NA	NA	NA	NA	NA	NA	NA	NA	NA	NA	NA	NA	NA	NA	NA	NA	NA	NA	NA	NA	NA	NA	NA	NA	NA	NA	NA	NA	NA	NA	3694.35	NA	NA	NA	NA	3714.99	NA	NA	NA	NA	3730.59	NA	NA	NA	NA	3781.99	NA
Iceland	ISL	EUR	NA	NA	NA	NA	NA	NA	NA	NA	NA	NA	NA	NA	NA	NA	NA	NA	NA	NA	NA	NA	NA	NA	NA	NA	NA	NA	NA	NA	NA	NA	3055.6	NA	NA	NA	NA	3117.21	NA	NA	NA	NA	3176.47	NA	NA	NA	NA	3234.45	NA
Ireland	IRL	EUR	NA	NA	NA	NA	NA	NA	NA	NA	NA	NA	NA	NA	NA	NA	NA	NA	NA	NA	NA	NA	NA	NA	NA	NA	NA	NA	NA	NA	NA	NA	3635.74	NA	NA	NA	NA	3685.84	NA	NA	NA	NA	3730.5	NA	NA	NA	NA	3770.84	NA
Italy	ITA	EUR	NA	NA	NA	NA	NA	NA	NA	NA	NA	NA	NA	NA	NA	NA	NA	NA	NA	NA	NA	NA	NA	NA	NA	NA	NA	NA	NA	NA	NA	NA	3573.58	NA	NA	NA	NA	3627.46	NA	NA	NA	NA	3678.96	NA	NA	NA	NA	3730.8	NA
Latvia	LVA	EUR	NA	NA	NA	NA	NA	NA	NA	NA	NA	NA	NA	NA	NA	NA	NA	NA	NA	NA	NA	NA	NA	NA	NA	NA	NA	NA	NA	NA	NA	NA	3383.81	NA	NA	NA	NA	3382.16	NA	NA	NA	NA	3375.73	NA	NA	NA	NA	3428.13	NA
Lithuania	LTU	EUR	NA	NA	NA	NA	NA	NA	NA	NA	NA	NA	NA	NA	NA	NA	NA	NA	NA	NA	NA	NA	NA	NA	NA	NA	NA	NA	NA	NA	NA	NA	3383.81	NA	NA	NA	NA	3360.31	NA	NA	NA	NA	3336.36	NA	NA	NA	NA	3375.5	NA
Luxembourg	LUX	EUR	NA	NA	NA	NA	NA	NA	NA	NA	NA	NA	NA	NA	NA	NA	NA	NA	NA	NA	NA	NA	NA	NA	NA	NA	NA	NA	NA	NA	NA	NA	3383.81	NA	NA	NA	NA	3433.28	NA	NA	NA	NA	3480.39	NA	NA	NA	NA	3531.27	NA
Macedonia, FYR	MKD	EUR	NA	NA	NA	NA	NA	NA	NA	NA	NA	NA	NA	NA	NA	NA	NA	NA	NA	NA	NA	NA	NA	NA	NA	NA	NA	NA	NA	NA	NA	NA	3383.81	NA	NA	NA	NA	3390.81	NA	NA	NA	NA	3386.74	NA	NA	NA	NA	3423.27	NA
Montenegro	MNE	EUR	NA	NA	NA	NA	NA	NA	NA	NA	NA	NA	NA	NA	NA	NA	NA	NA	NA	NA	NA	NA	NA	NA	NA	NA	NA	NA	NA	NA	NA	NA	NA	NA	NA	NA	NA	NA	NA	NA	NA	NA	NA	NA	NA	NA	NA	NA	NA
Malta	MLT	EUR	NA	NA	NA	NA	NA	NA	NA	NA	NA	NA	NA	NA	NA	NA	NA	NA	NA	NA	NA	NA	NA	NA	NA	NA	NA	NA	NA	NA	NA	NA	3147.93	NA	NA	NA	NA	3195.26	NA	NA	NA	NA	3234.45	NA	NA	NA	NA	3271.36	NA
Netherlands	NLD	EUR	NA	NA	NA	NA	NA	NA	NA	NA	NA	NA	NA	NA	NA	NA	NA	NA	NA	NA	NA	NA	NA	NA	NA	NA	NA	NA	NA	NA	NA	NA	3254.37	NA	NA	NA	NA	3311.07	NA	NA	NA	NA	3366.31	NA	NA	NA	NA	3423.41	NA
Norway	NOR	EUR	NA	NA	NA	NA	NA	NA	NA	NA	NA	NA	NA	NA	NA	NA	NA	NA	NA	NA	NA	NA	NA	NA	NA	NA	NA	NA	NA	NA	NA	NA	3196.83	NA	NA	NA	NA	3265.72	NA	NA	NA	NA	3331.67	NA	NA	NA	NA	3396.99	NA
Poland	POL	EUR	NA	NA	NA	NA	NA	NA	NA	NA	NA	NA	NA	NA	NA	NA	NA	NA	NA	NA	NA	NA	NA	NA	NA	NA	NA	NA	NA	NA	NA	NA	3345.6	NA	NA	NA	NA	3358.85	NA	NA	NA	NA	3368.56	NA	NA	NA	NA	3410.32	NA
Portugal	PRT	EUR	NA	NA	NA	NA	NA	NA	NA	NA	NA	NA	NA	NA	NA	NA	NA	NA	NA	NA	NA	NA	NA	NA	NA	NA	NA	NA	NA	NA	NA	NA	3373.45	NA	NA	NA	NA	3428.84	NA	NA	NA	NA	3477.15	NA	NA	NA	NA	3523.2	NA
Romania	ROM	EUR	NA	NA	NA	NA	NA	NA	NA	NA	NA	NA	NA	NA	NA	NA	NA	NA	NA	NA	NA	NA	NA	NA	NA	NA	NA	NA	NA	NA	NA	NA	3149.25	NA	NA	NA	NA	3176.29	NA	NA	NA	NA	3194.49	NA	NA	NA	NA	3244.61	NA
Serbia	SRB	EUR	NA	NA	NA	NA	NA	NA	NA	NA	NA	NA	NA	NA	NA	NA	NA	NA	NA	NA	NA	NA	NA	NA	NA	NA	NA	NA	NA	NA	NA	NA	NA	NA	NA	NA	NA	NA	NA	NA	NA	NA	NA	NA	NA	NA	NA	NA	NA
Slovak Republic	SVK	EUR	NA	NA	NA	NA	NA	NA	NA	NA	NA	NA	NA	NA	NA	NA	NA	NA	NA	NA	NA	NA	NA	NA	NA	NA	NA	NA	NA	NA	NA	NA	3383.81	NA	NA	NA	NA	3406.83	NA	NA	NA	NA	3427.02	NA	NA	NA	NA	3480.82	NA
Slovenia	SVN	EUR	NA	NA	NA	NA	NA	NA	NA	NA	NA	NA	NA	NA	NA	NA	NA	NA	NA	NA	NA	NA	NA	NA	NA	NA	NA	NA	NA	NA	NA	NA	3383.81	NA	NA	NA	NA	3408.76	NA	NA	NA	NA	3422.96	NA	NA	NA	NA	3478.76	NA
Spain	ESP	EUR	NA	NA	NA	NA	NA	NA	NA	NA	NA	NA	NA	NA	NA	NA	NA	NA	NA	NA	NA	NA	NA	NA	NA	NA	NA	NA	NA	NA	NA	NA	3282.83	NA	NA	NA	NA	3340.39	NA	NA	NA	NA	3394.42	NA	NA	NA	NA	3448.07	NA
Sweden	SWE	EUR	NA	NA	NA	NA	NA	NA	NA	NA	NA	NA	NA	NA	NA	NA	NA	NA	NA	NA	NA	NA	NA	NA	NA	NA	NA	NA	NA	NA	NA	NA	2972.82	NA	NA	NA	NA	3040.92	NA	NA	NA	NA	3109.41	NA	NA	NA	NA	3177.12	NA
Switzerland	CHE	EUR	NA	NA	NA	NA	NA	NA	NA	NA	NA	NA	NA	NA	NA	NA	NA	NA	NA	NA	NA	NA	NA	NA	NA	NA	NA	NA	NA	NA	NA	NA	3403.26	NA	NA	NA	NA	3457.47	NA	NA	NA	NA	3511.26	NA	NA	NA	NA	3566.99	NA
Turkey	TUR	EUR	NA	NA	NA	NA	NA	NA	NA	NA	NA	NA	NA	NA	NA	NA	NA	NA	NA	NA	NA	NA	NA	NA	NA	NA	NA	NA	NA	NA	NA	NA	3634.18	NA	NA	NA	NA	3637.83	NA	NA	NA	NA	3636.17	NA	NA	NA	NA	3633.59	NA
United Kingdom	GBR	EUR	NA	NA	NA	NA	NA	NA	NA	NA	NA	NA	NA	NA	NA	NA	NA	NA	NA	NA	NA	NA	NA	NA	NA	NA	NA	NA	NA	NA	NA	NA	3242	NA	NA	NA	NA	3305.96	NA	NA	NA	NA	3366.92	NA	NA	NA	NA	3426.16	NA
Greenland	GRL	EUR	NA	NA	NA	NA	NA	NA	NA	NA	NA	NA	NA	NA	NA	NA	NA	NA	NA	NA	NA	NA	NA	NA	NA	NA	NA	NA	NA	NA	NA	NA	NA	NA	NA	NA	NA	NA	NA	NA	NA	NA	NA	NA	NA	NA	NA	NA	NA
Kosovo	KSV	EUR	NA	NA	NA	NA	NA	NA	NA	NA	NA	NA	NA	NA	NA	NA	NA	NA	NA	NA	NA	NA	NA	NA	NA	NA	NA	NA	NA	NA	NA	NA	NA	NA	NA	NA	NA	NA	NA	NA	NA	NA	NA	NA	NA	NA	NA	NA	NA
Armenia	ARM	FSU	NA	NA	NA	NA	NA	NA	NA	NA	NA	NA	NA	NA	NA	NA	NA	NA	NA	NA	NA	NA	NA	NA	NA	NA	NA	NA	NA	NA	NA	NA	3363.71	NA	NA	NA	NA	3321.93	NA	NA	NA	NA	3279.22	NA	NA	NA	NA	3290.8	NA
Azerbaijan	AZE	FSU	NA	NA	NA	NA	NA	NA	NA	NA	NA	NA	NA	NA	NA	NA	NA	NA	NA	NA	NA	NA	NA	NA	NA	NA	NA	NA	NA	NA	NA	NA	3363.71	NA	NA	NA	NA	3307.8	NA	NA	NA	NA	3249.91	NA	NA	NA	NA	3254.25	NA
Belarus	BLR	FSU	NA	NA	NA	NA	NA	NA	NA	NA	NA	NA	NA	NA	NA	NA	NA	NA	NA	NA	NA	NA	NA	NA	NA	NA	NA	NA	NA	NA	NA	NA	3363.71	NA	NA	NA	NA	3337.45	NA	NA	NA	NA	3309.79	NA	NA	NA	NA	3345.51	NA
Georgia	GEO	FSU	NA	NA	NA	NA	NA	NA	NA	NA	NA	NA	NA	NA	NA	NA	NA	NA	NA	NA	NA	NA	NA	NA	NA	NA	NA	NA	NA	NA	NA	NA	3363.71	NA	NA	NA	NA	3312.04	NA	NA	NA	NA	3255.81	NA	NA	NA	NA	3258.18	NA
Kazakhstan	KAZ	FSU	NA	NA	NA	NA	NA	NA	NA	NA	NA	NA	NA	NA	NA	NA	NA	NA	NA	NA	NA	NA	NA	NA	NA	NA	NA	NA	NA	NA	NA	NA	3363.71	NA	NA	NA	NA	3334.31	NA	NA	NA	NA	3298.4	NA	NA	NA	NA	3319.49	NA
Kyrgyz Republic	KGZ	FSU	NA	NA	NA	NA	NA	NA	NA	NA	NA	NA	NA	NA	NA	NA	NA	NA	NA	NA	NA	NA	NA	NA	NA	NA	NA	NA	NA	NA	NA	NA	3363.71	NA	NA	NA	NA	3309.47	NA	NA	NA	NA	3248.62	NA	NA	NA	NA	3241.18	NA
Moldova	MDA	FSU	NA	NA	NA	NA	NA	NA	NA	NA	NA	NA	NA	NA	NA	NA	NA	NA	NA	NA	NA	NA	NA	NA	NA	NA	NA	NA	NA	NA	NA	NA	3363.71	NA	NA	NA	NA	3337.61	NA	NA	NA	NA	3308.1	NA	NA	NA	NA	3337.59	NA
Russian Federation	RUS	FSU	NA	NA	NA	NA	NA	NA	NA	NA	NA	NA	NA	NA	NA	NA	NA	NA	NA	NA	NA	NA	NA	NA	NA	NA	NA	NA	NA	NA	NA	NA	3363.71	NA	NA	NA	NA	3337.95	NA	NA	NA	NA	3311.9	NA	NA	NA	NA	3349.32	NA
Tajikistan	TJK	FSU	NA	NA	NA	NA	NA	NA	NA	NA	NA	NA	NA	NA	NA	NA	NA	NA	NA	NA	NA	NA	NA	NA	NA	NA	NA	NA	NA	NA	NA	NA	3363.71	NA	NA	NA	NA	3294.39	NA	NA	NA	NA	3220.2	NA	NA	NA	NA	3206.04	NA
Turkmenistan	TKM	FSU	NA	NA	NA	NA	NA	NA	NA	NA	NA	NA	NA	NA	NA	NA	NA	NA	NA	NA	NA	NA	NA	NA	NA	NA	NA	NA	NA	NA	NA	NA	3363.71	NA	NA	NA	NA	3299.26	NA	NA	NA	NA	3232.84	NA	NA	NA	NA	3228.16	NA
Ukraine	UKR	FSU	NA	NA	NA	NA	NA	NA	NA	NA	NA	NA	NA	NA	NA	NA	NA	NA	NA	NA	NA	NA	NA	NA	NA	NA	NA	NA	NA	NA	NA	NA	3363.71	NA	NA	NA	NA	3329.84	NA	NA	NA	NA	3295.51	NA	NA	NA	NA	3323.09	NA
USSR	SUN	FSU	NA	NA	NA	NA	NA	NA	NA	NA	NA	NA	NA	NA	NA	NA	NA	NA	NA	NA	NA	NA	NA	NA	NA	NA	NA	NA	NA	NA	NA	NA	NA	NA	NA	NA	NA	NA	NA	NA	NA	NA	NA	NA	NA	NA	NA	NA	NA
Uzbekistan	UZB	FSU	NA	NA	NA	NA	NA	NA	NA	NA	NA	NA	NA	NA	NA	NA	NA	NA	NA	NA	NA	NA	NA	NA	NA	NA	NA	NA	NA	NA	NA	NA	3363.71	NA	NA	NA	NA	3313.22	NA	NA	NA	NA	3256.43	NA	NA	NA	NA	3258.93	NA
Argentina	ARG	LAM	NA	NA	NA	NA	NA	NA	NA	NA	NA	NA	NA	NA	NA	NA	NA	NA	NA	NA	NA	NA	NA	NA	NA	NA	NA	NA	NA	NA	NA	NA	2924.8	NA	NA	NA	NA	2973.88	NA	NA	NA	NA	3019.58	NA	NA	NA	NA	3051.88	NA
Bahamas, The	BHS	LAM	NA	NA	NA	NA	NA	NA	NA	NA	NA	NA	NA	NA	NA	NA	NA	NA	NA	NA	NA	NA	NA	NA	NA	NA	NA	NA	NA	NA	NA	NA	2714.49	NA	NA	NA	NA	2785.73	NA	NA	NA	NA	2856.75	NA	NA	NA	NA	2917.49	NA
Belize	BLZ	LAM	NA	NA	NA	NA	NA	NA	NA	NA	NA	NA	NA	NA	NA	NA	NA	NA	NA	NA	NA	NA	NA	NA	NA	NA	NA	NA	NA	NA	NA	NA	2460.38	NA	NA	NA	NA	2501.58	NA	NA	NA	NA	2541.01	NA	NA	NA	NA	2572.87	NA
Bolivia	BOL	LAM	NA	NA	NA	NA	NA	NA	NA	NA	NA	NA	NA	NA	NA	NA	NA	NA	NA	NA	NA	NA	NA	NA	NA	NA	NA	NA	NA	NA	NA	NA	1974.45	NA	NA	NA	NA	2022.39	NA	NA	NA	NA	2068.55	NA	NA	NA	NA	2106.94	NA
Brazil	BRA	LAM	NA	NA	NA	NA	NA	NA	NA	NA	NA	NA	NA	NA	NA	NA	NA	NA	NA	NA	NA	NA	NA	NA	NA	NA	NA	NA	NA	NA	NA	NA	2722.61	NA	NA	NA	NA	2778.21	NA	NA	NA	NA	2832.83	NA	NA	NA	NA	2875.19	NA
Chile	CHL	LAM	NA	NA	NA	NA	NA	NA	NA	NA	NA	NA	NA	NA	NA	NA	NA	NA	NA	NA	NA	NA	NA	NA	NA	NA	NA	NA	NA	NA	NA	NA	2535.96	NA	NA	NA	NA	2593.36	NA	NA	NA	NA	2650.89	NA	NA	NA	NA	2698.67	NA
Colombia	COL	LAM	NA	NA	NA	NA	NA	NA	NA	NA	NA	NA	NA	NA	NA	NA	NA	NA	NA	NA	NA	NA	NA	NA	NA	NA	NA	NA	NA	NA	NA	NA	2392.39	NA	NA	NA	NA	2463.47	NA	NA	NA	NA	2517.62	NA	NA	NA	NA	2562.48	NA
Costa Rica	CRI	LAM	NA	NA	NA	NA	NA	NA	NA	NA	NA	NA	NA	NA	NA	NA	NA	NA	NA	NA	NA	NA	NA	NA	NA	NA	NA	NA	NA	NA	NA	NA	2803.25	NA	NA	NA	NA	2841.17	NA	NA	NA	NA	2878.1	NA	NA	NA	NA	2904.36	NA
Cuba	CUB	LAM	NA	NA	NA	NA	NA	NA	NA	NA	NA	NA	NA	NA	NA	NA	NA	NA	NA	NA	NA	NA	NA	NA	NA	NA	NA	NA	NA	NA	NA	NA	2921.26	NA	NA	NA	NA	2977.9	NA	NA	NA	NA	3033.17	NA	NA	NA	NA	3076.03	NA
Dominican Republic	DOM	LAM	NA	NA	NA	NA	NA	NA	NA	NA	NA	NA	NA	NA	NA	NA	NA	NA	NA	NA	NA	NA	NA	NA	NA	NA	NA	NA	NA	NA	NA	NA	2129.92	NA	NA	NA	NA	2187.53	NA	NA	NA	NA	2247.01	NA	NA	NA	NA	2298.98	NA
Ecuador	ECU	LAM	NA	NA	NA	NA	NA	NA	NA	NA	NA	NA	NA	NA	NA	NA	NA	NA	NA	NA	NA	NA	NA	NA	NA	NA	NA	NA	NA	NA	NA	NA	2133.62	NA	NA	NA	NA	2190.26	NA	NA	NA	NA	2246.86	NA	NA	NA	NA	2295.84	NA
El Salvador	SLV	LAM	NA	NA	NA	NA	NA	NA	NA	NA	NA	NA	NA	NA	NA	NA	NA	NA	NA	NA	NA	NA	NA	NA	NA	NA	NA	NA	NA	NA	NA	NA	2333.99	NA	NA	NA	NA	2383.76	NA	NA	NA	NA	2428.52	NA	NA	NA	NA	2465.13	NA
Guatemala	GTM	LAM	NA	NA	NA	NA	NA	NA	NA	NA	NA	NA	NA	NA	NA	NA	NA	NA	NA	NA	NA	NA	NA	NA	NA	NA	NA	NA	NA	NA	NA	NA	2352.99	NA	NA	NA	NA	2379.99	NA	NA	NA	NA	2415.74	NA	NA	NA	NA	2441.48	NA
Guyana	GUY	LAM	NA	NA	NA	NA	NA	NA	NA	NA	NA	NA	NA	NA	NA	NA	NA	NA	NA	NA	NA	NA	NA	NA	NA	NA	NA	NA	NA	NA	NA	NA	2309.69	NA	NA	NA	NA	2343.08	NA	NA	NA	NA	2390.42	NA	NA	NA	NA	2427.26	NA
Haiti	HTI	LAM	NA	NA	NA	NA	NA	NA	NA	NA	NA	NA	NA	NA	NA	NA	NA	NA	NA	NA	NA	NA	NA	NA	NA	NA	NA	NA	NA	NA	NA	NA	NA	NA	NA	NA	NA	NA	NA	NA	NA	NA	NA	NA	NA	NA	NA	NA	NA
Honduras	HND	LAM	NA	NA	NA	NA	NA	NA	NA	NA	NA	NA	NA	NA	NA	NA	NA	NA	NA	NA	NA	NA	NA	NA	NA	NA	NA	NA	NA	NA	NA	NA	2311.29	NA	NA	NA	NA	2345.24	NA	NA	NA	NA	2378.39	NA	NA	NA	NA	2403	NA
Jamaica	JAM	LAM	NA	NA	NA	NA	NA	NA	NA	NA	NA	NA	NA	NA	NA	NA	NA	NA	NA	NA	NA	NA	NA	NA	NA	NA	NA	NA	NA	NA	NA	NA	2531.47	NA	NA	NA	NA	2597.61	NA	NA	NA	NA	2659.23	NA	NA	NA	NA	2708.72	NA
Mexico	MEX	LAM	NA	NA	NA	NA	NA	NA	NA	NA	NA	NA	NA	NA	NA	NA	NA	NA	NA	NA	NA	NA	NA	NA	NA	NA	NA	NA	NA	NA	NA	NA	3065.75	NA	NA	NA	NA	3112.64	NA	NA	NA	NA	3157.72	NA	NA	NA	NA	3190.93	NA
Grenada	GRD	LAM	NA	NA	NA	NA	NA	NA	NA	NA	NA	NA	NA	NA	NA	NA	NA	NA	NA	NA	NA	NA	NA	NA	NA	NA	NA	NA	NA	NA	NA	NA	NA	NA	NA	NA	NA	NA	NA	NA	NA	NA	NA	NA	NA	NA	NA	NA	NA
Nicaragua	NIC	LAM	NA	NA	NA	NA	NA	NA	NA	NA	NA	NA	NA	NA	NA	NA	NA	NA	NA	NA	NA	NA	NA	NA	NA	NA	NA	NA	NA	NA	NA	NA	1734.02	NA	NA	NA	NA	1796.22	NA	NA	NA	NA	1847.08	NA	NA	NA	NA	1891.25	NA
Panama	PAN	LAM	NA	NA	NA	NA	NA	NA	NA	NA	NA	NA	NA	NA	NA	NA	NA	NA	NA	NA	NA	NA	NA	NA	NA	NA	NA	NA	NA	NA	NA	NA	2307.16	NA	NA	NA	NA	2366.04	NA	NA	NA	NA	2424.62	NA	NA	NA	NA	2474.85	NA
Paraguay	PRY	LAM	NA	NA	NA	NA	NA	NA	NA	NA	NA	NA	NA	NA	NA	NA	NA	NA	NA	NA	NA	NA	NA	NA	NA	NA	NA	NA	NA	NA	NA	NA	2415.09	NA	NA	NA	NA	2450.35	NA	NA	NA	NA	2483.1	NA	NA	NA	NA	2505.44	NA
Peru	PER	LAM	NA	NA	NA	NA	NA	NA	NA	NA	NA	NA	NA	NA	NA	NA	NA	NA	NA	NA	NA	NA	NA	NA	NA	NA	NA	NA	NA	NA	NA	NA	2019.13	NA	NA	NA	NA	2082.03	NA	NA	NA	NA	2142.92	NA	NA	NA	NA	2195.76	NA
St. Vincent and the Grenadines	VCT	LAM	NA	NA	NA	NA	NA	NA	NA	NA	NA	NA	NA	NA	NA	NA	NA	NA	NA	NA	NA	NA	NA	NA	NA	NA	NA	NA	NA	NA	NA	NA	NA	NA	NA	NA	NA	NA	NA	NA	NA	NA	NA	NA	NA	NA	NA	NA	NA
Suriname	SUR	LAM	NA	NA	NA	NA	NA	NA	NA	NA	NA	NA	NA	NA	NA	NA	NA	NA	NA	NA	NA	NA	NA	NA	NA	NA	NA	NA	NA	NA	NA	NA	2390.94	NA	NA	NA	NA	2452.8	NA	NA	NA	NA	2512.66	NA	NA	NA	NA	2562.45	NA
Trinidad and Tobago	TTO	LAM	NA	NA	NA	NA	NA	NA	NA	NA	NA	NA	NA	NA	NA	NA	NA	NA	NA	NA	NA	NA	NA	NA	NA	NA	NA	NA	NA	NA	NA	NA	2631.25	NA	NA	NA	NA	2699.23	NA	NA	NA	NA	2768.61	NA	NA	NA	NA	2823.38	NA
Uruguay	URY	LAM	NA	NA	NA	NA	NA	NA	NA	NA	NA	NA	NA	NA	NA	NA	NA	NA	NA	NA	NA	NA	NA	NA	NA	NA	NA	NA	NA	NA	NA	NA	2508.82	NA	NA	NA	NA	2581.57	NA	NA	NA	NA	2651.32	NA	NA	NA	NA	2709.4	NA
Venezuela, RB	VEN	LAM	NA	NA	NA	NA	NA	NA	NA	NA	NA	NA	NA	NA	NA	NA	NA	NA	NA	NA	NA	NA	NA	NA	NA	NA	NA	NA	NA	NA	NA	NA	2386.73	NA	NA	NA	NA	2445.19	NA	NA	NA	NA	2503.59	NA	NA	NA	NA	2553.13	NA
Barbados	BRB	LAM	NA	NA	NA	NA	NA	NA	NA	NA	NA	NA	NA	NA	NA	NA	NA	NA	NA	NA	NA	NA	NA	NA	NA	NA	NA	NA	NA	NA	NA	NA	3111.36	NA	NA	NA	NA	3186.02	NA	NA	NA	NA	3258.14	NA	NA	NA	NA	3313.06	NA
Netherlands Antilles	ANT	LAM	NA	NA	NA	NA	NA	NA	NA	NA	NA	NA	NA	NA	NA	NA	NA	NA	NA	NA	NA	NA	NA	NA	NA	NA	NA	NA	NA	NA	NA	NA	NA	NA	NA	NA	NA	NA	NA	NA	NA	NA	NA	NA	NA	NA	NA	NA	NA
Curacao	CUW	LAM	NA	NA	NA	NA	NA	NA	NA	NA	NA	NA	NA	NA	NA	NA	NA	NA	NA	NA	NA	NA	NA	NA	NA	NA	NA	NA	NA	NA	NA	NA	NA	NA	NA	NA	NA	NA	NA	NA	NA	NA	NA	NA	NA	NA	NA	NA	NA
Sint Maarten (Dutch part)	SXM	LAM	NA	NA	NA	NA	NA	NA	NA	NA	NA	NA	NA	NA	NA	NA	NA	NA	NA	NA	NA	NA	NA	NA	NA	NA	NA	NA	NA	NA	NA	NA	NA	NA	NA	NA	NA	NA	NA	NA	NA	NA	NA	NA	NA	NA	NA	NA	NA
St. Martin (French part)	MAF	LAM	NA	NA	NA	NA	NA	NA	NA	NA	NA	NA	NA	NA	NA	NA	NA	NA	NA	NA	NA	NA	NA	NA	NA	NA	NA	NA	NA	NA	NA	NA	NA	NA	NA	NA	NA	NA	NA	NA	NA	NA	NA	NA	NA	NA	NA	NA	NA
Algeria	DZA	MEA	NA	NA	NA	NA	NA	NA	NA	NA	NA	NA	NA	NA	NA	NA	NA	NA	NA	NA	NA	NA	NA	NA	NA	NA	NA	NA	NA	NA	NA	NA	2856.21	NA	NA	NA	NA	2883.27	NA	NA	NA	NA	2907.26	NA	NA	NA	NA	2926.12	NA
Egypt, Arab Rep.	EGY	MEA	NA	NA	NA	NA	NA	NA	NA	NA	NA	NA	NA	NA	NA	NA	NA	NA	NA	NA	NA	NA	NA	NA	NA	NA	NA	NA	NA	NA	NA	NA	3103.94	NA	NA	NA	NA	3117.22	NA	NA	NA	NA	3126.85	NA	NA	NA	NA	3129.4	NA
Iran, Islamic Rep.	IRN	MEA	NA	NA	NA	NA	NA	NA	NA	NA	NA	NA	NA	NA	NA	NA	NA	NA	NA	NA	NA	NA	NA	NA	NA	NA	NA	NA	NA	NA	NA	NA	2911.81	NA	NA	NA	NA	2922.33	NA	NA	NA	NA	2940.81	NA	NA	NA	NA	2945.93	NA
Iraq	IRQ	MEA	NA	NA	NA	NA	NA	NA	NA	NA	NA	NA	NA	NA	NA	NA	NA	NA	NA	NA	NA	NA	NA	NA	NA	NA	NA	NA	NA	NA	NA	NA	NA	NA	NA	NA	NA	NA	NA	NA	NA	NA	NA	NA	NA	NA	NA	NA	NA
Israel	ISR	MEA	NA	NA	NA	NA	NA	NA	NA	NA	NA	NA	NA	NA	NA	NA	NA	NA	NA	NA	NA	NA	NA	NA	NA	NA	NA	NA	NA	NA	NA	NA	3386.64	NA	NA	NA	NA	3391.92	NA	NA	NA	NA	3427.08	NA	NA	NA	NA	3458.95	NA
Jordan	JOR	MEA	NA	NA	NA	NA	NA	NA	NA	NA	NA	NA	NA	NA	NA	NA	NA	NA	NA	NA	NA	NA	NA	NA	NA	NA	NA	NA	NA	NA	NA	NA	2850.73	NA	NA	NA	NA	2767.89	NA	NA	NA	NA	2773.05	NA	NA	NA	NA	2773.72	NA
Kuwait	KWT	MEA	NA	NA	NA	NA	NA	NA	NA	NA	NA	NA	NA	NA	NA	NA	NA	NA	NA	NA	NA	NA	NA	NA	NA	NA	NA	NA	NA	NA	NA	NA	NA	NA	NA	NA	NA	NA	NA	NA	NA	NA	NA	NA	NA	NA	NA	NA	NA
Lebanon	LBN	MEA	NA	NA	NA	NA	NA	NA	NA	NA	NA	NA	NA	NA	NA	NA	NA	NA	NA	NA	NA	NA	NA	NA	NA	NA	NA	NA	NA	NA	NA	NA	2936.36	NA	NA	NA	NA	2969.51	NA	NA	NA	NA	3002.1	NA	NA	NA	NA	3031.71	NA
Libya	LBY	MEA	NA	NA	NA	NA	NA	NA	NA	NA	NA	NA	NA	NA	NA	NA	NA	NA	NA	NA	NA	NA	NA	NA	NA	NA	NA	NA	NA	NA	NA	NA	NA	NA	NA	NA	NA	NA	NA	NA	NA	NA	NA	NA	NA	NA	NA	NA	NA
Morocco	MAR	MEA	NA	NA	NA	NA	NA	NA	NA	NA	NA	NA	NA	NA	NA	NA	NA	NA	NA	NA	NA	NA	NA	NA	NA	NA	NA	NA	NA	NA	NA	NA	3068.5	NA	NA	NA	NA	3096.25	NA	NA	NA	NA	3114.24	NA	NA	NA	NA	3127.17	NA
Bahrain	BHR	MEA	NA	NA	NA	NA	NA	NA	NA	NA	NA	NA	NA	NA	NA	NA	NA	NA	NA	NA	NA	NA	NA	NA	NA	NA	NA	NA	NA	NA	NA	NA	2928.78	NA	NA	NA	NA	2970.09	NA	NA	NA	NA	3013.97	NA	NA	NA	NA	3056.6	NA
Oman	OMN	MEA	NA	NA	NA	NA	NA	NA	NA	NA	NA	NA	NA	NA	NA	NA	NA	NA	NA	NA	NA	NA	NA	NA	NA	NA	NA	NA	NA	NA	NA	NA	2928.78	NA	NA	NA	NA	2941.7	NA	NA	NA	NA	2950.86	NA	NA	NA	NA	2955.71	NA
Qatar	QAT	MEA	NA	NA	NA	NA	NA	NA	NA	NA	NA	NA	NA	NA	NA	NA	NA	NA	NA	NA	NA	NA	NA	NA	NA	NA	NA	NA	NA	NA	NA	NA	NA	NA	NA	NA	NA	NA	NA	NA	NA	NA	NA	NA	NA	NA	NA	NA	NA
Saudi Arabia	SAU	MEA	NA	NA	NA	NA	NA	NA	NA	NA	NA	NA	NA	NA	NA	NA	NA	NA	NA	NA	NA	NA	NA	NA	NA	NA	NA	NA	NA	NA	NA	NA	2866.15	NA	NA	NA	NA	2898.13	NA	NA	NA	NA	2925.14	NA	NA	NA	NA	2949.38	NA
Syrian Arab Republic	SYR	MEA	NA	NA	NA	NA	NA	NA	NA	NA	NA	NA	NA	NA	NA	NA	NA	NA	NA	NA	NA	NA	NA	NA	NA	NA	NA	NA	NA	NA	NA	NA	2806.46	NA	NA	NA	NA	2821.3	NA	NA	NA	NA	2833.95	NA	NA	NA	NA	2839.86	NA
Tunisia	TUN	MEA	NA	NA	NA	NA	NA	NA	NA	NA	NA	NA	NA	NA	NA	NA	NA	NA	NA	NA	NA	NA	NA	NA	NA	NA	NA	NA	NA	NA	NA	NA	3121.5	NA	NA	NA	NA	3142.78	NA	NA	NA	NA	3160.57	NA	NA	NA	NA	3172.75	NA
United Arab Emirates	ARE	MEA	NA	NA	NA	NA	NA	NA	NA	NA	NA	NA	NA	NA	NA	NA	NA	NA	NA	NA	NA	NA	NA	NA	NA	NA	NA	NA	NA	NA	NA	NA	3231.1	NA	NA	NA	NA	3288.45	NA	NA	NA	NA	3338.54	NA	NA	NA	NA	3385.43	NA
Yemen, Rep.	YEM	MEA	NA	NA	NA	NA	NA	NA	NA	NA	NA	NA	NA	NA	NA	NA	NA	NA	NA	NA	NA	NA	NA	NA	NA	NA	NA	NA	NA	NA	NA	NA	1961.31	NA	NA	NA	NA	1975.76	NA	NA	NA	NA	2000.94	NA	NA	NA	NA	2023.21	NA
West Bank and Gaza	WBG	MEA	NA	NA	NA	NA	NA	NA	NA	NA	NA	NA	NA	NA	NA	NA	NA	NA	NA	NA	NA	NA	NA	NA	NA	NA	NA	NA	NA	NA	NA	NA	NA	NA	NA	NA	NA	NA	NA	NA	NA	NA	NA	NA	NA	NA	NA	NA	NA
Guam	GUM	NAM	NA	NA	NA	NA	NA	NA	NA	NA	NA	NA	NA	NA	NA	NA	NA	NA	NA	NA	NA	NA	NA	NA	NA	NA	NA	NA	NA	NA	NA	NA	NA	NA	NA	NA	NA	NA	NA	NA	NA	NA	NA	NA	NA	NA	NA	NA	NA
Canada	CAN	NAM	NA	NA	NA	NA	NA	NA	NA	NA	NA	NA	NA	NA	NA	NA	NA	NA	NA	NA	NA	NA	NA	NA	NA	NA	NA	NA	NA	NA	NA	NA	3019.45	NA	NA	NA	NA	3088.71	NA	NA	NA	NA	3159.37	NA	NA	NA	NA	3219.51	NA
Puerto Rico	PRI	NAM	NA	NA	NA	NA	NA	NA	NA	NA	NA	NA	NA	NA	NA	NA	NA	NA	NA	NA	NA	NA	NA	NA	NA	NA	NA	NA	NA	NA	NA	NA	NA	NA	NA	NA	NA	NA	NA	NA	NA	NA	NA	NA	NA	NA	NA	NA	NA
United States	USA	NAM	NA	NA	NA	NA	NA	NA	NA	NA	NA	NA	NA	NA	NA	NA	NA	NA	NA	NA	NA	NA	NA	NA	NA	NA	NA	NA	NA	NA	NA	NA	3486.01	NA	NA	NA	NA	3548.85	NA	NA	NA	NA	3609.47	NA	NA	NA	NA	3657.04	NA
Australia	AUS	PAO	NA	NA	NA	NA	NA	NA	NA	NA	NA	NA	NA	NA	NA	NA	NA	NA	NA	NA	NA	NA	NA	NA	NA	NA	NA	NA	NA	NA	NA	NA	3177.79	NA	NA	NA	NA	3225.63	NA	NA	NA	NA	3269.66	NA	NA	NA	NA	3302.38	NA
French Polynesia	PYF	PAO	NA	NA	NA	NA	NA	NA	NA	NA	NA	NA	NA	NA	NA	NA	NA	NA	NA	NA	NA	NA	NA	NA	NA	NA	NA	NA	NA	NA	NA	NA	NA	NA	NA	NA	NA	NA	NA	NA	NA	NA	NA	NA	NA	NA	NA	NA	NA
Japan	JPN	PAO	NA	NA	NA	NA	NA	NA	NA	NA	NA	NA	NA	NA	NA	NA	NA	NA	NA	NA	NA	NA	NA	NA	NA	NA	NA	NA	NA	NA	NA	NA	2925.94	NA	NA	NA	NA	2997.71	NA	NA	NA	NA	3066.31	NA	NA	NA	NA	3126.25	NA
New Zealand	NZL	PAO	NA	NA	NA	NA	NA	NA	NA	NA	NA	NA	NA	NA	NA	NA	NA	NA	NA	NA	NA	NA	NA	NA	NA	NA	NA	NA	NA	NA	NA	NA	3258.14	NA	NA	NA	NA	3299.47	NA	NA	NA	NA	3336.83	NA	NA	NA	NA	3361.98	NA
New Caledonia	NCL	PAS	NA	NA	NA	NA	NA	NA	NA	NA	NA	NA	NA	NA	NA	NA	NA	NA	NA	NA	NA	NA	NA	NA	NA	NA	NA	NA	NA	NA	NA	NA	NA	NA	NA	NA	NA	NA	NA	NA	NA	NA	NA	NA	NA	NA	NA	NA	NA
Brunei Darussalam	BRN	PAS	NA	NA	NA	NA	NA	NA	NA	NA	NA	NA	NA	NA	NA	NA	NA	NA	NA	NA	NA	NA	NA	NA	NA	NA	NA	NA	NA	NA	NA	NA	2705.15	NA	NA	NA	NA	2840.74	NA	NA	NA	NA	2984.79	NA	NA	NA	NA	3100.91	NA
Micronesia, Fed. Sts.	FSM	PAS	NA	NA	NA	NA	NA	NA	NA	NA	NA	NA	NA	NA	NA	NA	NA	NA	NA	NA	NA	NA	NA	NA	NA	NA	NA	NA	NA	NA	NA	NA	NA	NA	NA	NA	NA	NA	NA	NA	NA	NA	NA	NA	NA	NA	NA	NA	NA
Fiji	FJI	PAS	NA	NA	NA	NA	NA	NA	NA	NA	NA	NA	NA	NA	NA	NA	NA	NA	NA	NA	NA	NA	NA	NA	NA	NA	NA	NA	NA	NA	NA	NA	2593.07	NA	NA	NA	NA	2712.79	NA	NA	NA	NA	2833.42	NA	NA	NA	NA	2919.53	NA
Indonesia	IDN	PAS	NA	NA	NA	NA	NA	NA	NA	NA	NA	NA	NA	NA	NA	NA	NA	NA	NA	NA	NA	NA	NA	NA	NA	NA	NA	NA	NA	NA	NA	NA	2356.46	NA	NA	NA	NA	2461.91	NA	NA	NA	NA	2568.89	NA	NA	NA	NA	2646.46	NA
Kiribati	KIR	PAS	NA	NA	NA	NA	NA	NA	NA	NA	NA	NA	NA	NA	NA	NA	NA	NA	NA	NA	NA	NA	NA	NA	NA	NA	NA	NA	NA	NA	NA	NA	NA	NA	NA	NA	NA	NA	NA	NA	NA	NA	NA	NA	NA	NA	NA	NA	NA
Malaysia	MYS	PAS	NA	NA	NA	NA	NA	NA	NA	NA	NA	NA	NA	NA	NA	NA	NA	NA	NA	NA	NA	NA	NA	NA	NA	NA	NA	NA	NA	NA	NA	NA	2666.31	NA	NA	NA	NA	2774.81	NA	NA	NA	NA	2888.13	NA	NA	NA	NA	2969.78	NA
Marshall Islands	MHL	PAS	NA	NA	NA	NA	NA	NA	NA	NA	NA	NA	NA	NA	NA	NA	NA	NA	NA	NA	NA	NA	NA	NA	NA	NA	NA	NA	NA	NA	NA	NA	NA	NA	NA	NA	NA	NA	NA	NA	NA	NA	NA	NA	NA	NA	NA	NA	NA
Singapore	SGP	PAS	NA	NA	NA	NA	NA	NA	NA	NA	NA	NA	NA	NA	NA	NA	NA	NA	NA	NA	NA	NA	NA	NA	NA	NA	NA	NA	NA	NA	NA	NA	2395.91	NA	NA	NA	NA	2533.5	NA	NA	NA	NA	2679.83	NA	NA	NA	NA	2802.25	NA
Korea, Dem. Rep.	PRK	PAS	NA	NA	NA	NA	NA	NA	NA	NA	NA	NA	NA	NA	NA	NA	NA	NA	NA	NA	NA	NA	NA	NA	NA	NA	NA	NA	NA	NA	NA	NA	NA	NA	NA	NA	NA	NA	NA	NA	NA	NA	NA	NA	NA	NA	NA	NA	NA
Papua New Guinea	PNG	PAS	NA	NA	NA	NA	NA	NA	NA	NA	NA	NA	NA	NA	NA	NA	NA	NA	NA	NA	NA	NA	NA	NA	NA	NA	NA	NA	NA	NA	NA	NA	2395.91	NA	NA	NA	NA	2487.63	NA	NA	NA	NA	2583.87	NA	NA	NA	NA	2648.75	NA
Philippines	PHL	PAS	NA	NA	NA	NA	NA	NA	NA	NA	NA	NA	NA	NA	NA	NA	NA	NA	NA	NA	NA	NA	NA	NA	NA	NA	NA	NA	NA	NA	NA	NA	2254.38	NA	NA	NA	NA	2356.3	NA	NA	NA	NA	2459.65	NA	NA	NA	NA	2535.54	NA
Solomon Islands	SLB	PAS	NA	NA	NA	NA	NA	NA	NA	NA	NA	NA	NA	NA	NA	NA	NA	NA	NA	NA	NA	NA	NA	NA	NA	NA	NA	NA	NA	NA	NA	NA	2080.73	NA	NA	NA	NA	2166.5	NA	NA	NA	NA	2253.65	NA	NA	NA	NA	2314.46	NA
Korea, Rep.	KOR	PAS	NA	NA	NA	NA	NA	NA	NA	NA	NA	NA	NA	NA	NA	NA	NA	NA	NA	NA	NA	NA	NA	NA	NA	NA	NA	NA	NA	NA	NA	NA	2955.69	NA	NA	NA	NA	3097.75	NA	NA	NA	NA	3242.11	NA	NA	NA	NA	3349.77	NA
Thailand	THA	PAS	NA	NA	NA	NA	NA	NA	NA	NA	NA	NA	NA	NA	NA	NA	NA	NA	NA	NA	NA	NA	NA	NA	NA	NA	NA	NA	NA	NA	NA	NA	2175.32	NA	NA	NA	NA	2292.75	NA	NA	NA	NA	2417.89	NA	NA	NA	NA	2516.17	NA
Tuvalu	TUV	PAS	NA	NA	NA	NA	NA	NA	NA	NA	NA	NA	NA	NA	NA	NA	NA	NA	NA	NA	NA	NA	NA	NA	NA	NA	NA	NA	NA	NA	NA	NA	NA	NA	NA	NA	NA	NA	NA	NA	NA	NA	NA	NA	NA	NA	NA	NA	NA
Vanuatu	VUT	PAS	NA	NA	NA	NA	NA	NA	NA	NA	NA	NA	NA	NA	NA	NA	NA	NA	NA	NA	NA	NA	NA	NA	NA	NA	NA	NA	NA	NA	NA	NA	2561.36	NA	NA	NA	NA	2652.76	NA	NA	NA	NA	2742.14	NA	NA	NA	NA	2797.63	NA
Samoa	WSM	PAS	NA	NA	NA	NA	NA	NA	NA	NA	NA	NA	NA	NA	NA	NA	NA	NA	NA	NA	NA	NA	NA	NA	NA	NA	NA	NA	NA	NA	NA	NA	2618.98	NA	NA	NA	NA	2747.62	NA	NA	NA	NA	2871.18	NA	NA	NA	NA	2951.16	NA
Timor-Leste	TLS	PAS	NA	NA	NA	NA	NA	NA	NA	NA	NA	NA	NA	NA	NA	NA	NA	NA	NA	NA	NA	NA	NA	NA	NA	NA	NA	NA	NA	NA	NA	NA	NA	NA	NA	NA	NA	NA	NA	NA	NA	NA	NA	NA	NA	NA	NA	NA	NA
Afghanistan	AFG	SAS	NA	NA	NA	NA	NA	NA	NA	NA	NA	NA	NA	NA	NA	NA	NA	NA	NA	NA	NA	NA	NA	NA	NA	NA	NA	NA	NA	NA	NA	NA	NA	NA	NA	NA	NA	NA	NA	NA	NA	NA	NA	NA	NA	NA	NA	NA	NA
Bangladesh	BGD	SAS	NA	NA	NA	NA	NA	NA	NA	NA	NA	NA	NA	NA	NA	NA	NA	NA	NA	NA	NA	NA	NA	NA	NA	NA	NA	NA	NA	NA	NA	NA	1959.5	NA	NA	NA	NA	1997.44	NA	NA	NA	NA	2030.57	NA	NA	NA	NA	2073.28	NA
Bhutan	BTN	SAS	NA	NA	NA	NA	NA	NA	NA	NA	NA	NA	NA	NA	NA	NA	NA	NA	NA	NA	NA	NA	NA	NA	NA	NA	NA	NA	NA	NA	NA	NA	2181.18	NA	NA	NA	NA	2220.32	NA	NA	NA	NA	2235.02	NA	NA	NA	NA	2262.38	NA
India	IND	SAS	NA	NA	NA	NA	NA	NA	NA	NA	NA	NA	NA	NA	NA	NA	NA	NA	NA	NA	NA	NA	NA	NA	NA	NA	NA	NA	NA	NA	NA	NA	2219.5	NA	NA	NA	NA	2248.83	NA	NA	NA	NA	2277.82	NA	NA	NA	NA	2320.24	NA
Maldives	MDV	SAS	NA	NA	NA	NA	NA	NA	NA	NA	NA	NA	NA	NA	NA	NA	NA	NA	NA	NA	NA	NA	NA	NA	NA	NA	NA	NA	NA	NA	NA	NA	NA	NA	NA	NA	NA	NA	NA	NA	NA	NA	NA	NA	NA	NA	NA	NA	NA
Myanmar	MMR	SAS	NA	NA	NA	NA	NA	NA	NA	NA	NA	NA	NA	NA	NA	NA	NA	NA	NA	NA	NA	NA	NA	NA	NA	NA	NA	NA	NA	NA	NA	NA	NA	NA	NA	NA	NA	NA	NA	NA	NA	NA	NA	NA	NA	NA	NA	NA	NA
Nepal	NPL	SAS	NA	NA	NA	NA	NA	NA	NA	NA	NA	NA	NA	NA	NA	NA	NA	NA	NA	NA	NA	NA	NA	NA	NA	NA	NA	NA	NA	NA	NA	NA	2158.23	NA	NA	NA	NA	2168.54	NA	NA	NA	NA	2183.93	NA	NA	NA	NA	2211.57	NA
Pakistan	PAK	SAS	NA	NA	NA	NA	NA	NA	NA	NA	NA	NA	NA	NA	NA	NA	NA	NA	NA	NA	NA	NA	NA	NA	NA	NA	NA	NA	NA	NA	NA	NA	2241.91	NA	NA	NA	NA	2246.28	NA	NA	NA	NA	2264.53	NA	NA	NA	NA	2295.32	NA
Sri Lanka	LKA	SAS	NA	NA	NA	NA	NA	NA	NA	NA	NA	NA	NA	NA	NA	NA	NA	NA	NA	NA	NA	NA	NA	NA	NA	NA	NA	NA	NA	NA	NA	NA	2171.58	NA	NA	NA	NA	2217.35	NA	NA	NA	NA	2260.84	NA	NA	NA	NA	2315.21	NA
Whole Region AFR		AFR	NA	NA	NA	NA	NA	NA	NA	NA	NA	NA	NA	NA	NA	NA	NA	NA	NA	NA	NA	NA	NA	NA	NA	NA	NA	NA	NA	NA	NA	NA	2096.62	NA	NA	NA	NA	2123.53	NA	NA	NA	NA	2145.78	NA	NA	NA	NA	2172.5	NA
Whole Region CPA		CPA	NA	NA	NA	NA	NA	NA	NA	NA	NA	NA	NA	NA	NA	NA	NA	NA	NA	NA	NA	NA	NA	NA	NA	NA	NA	NA	NA	NA	NA	NA	2575.12	NA	NA	NA	NA	2704.9	NA	NA	NA	NA	2839.35	NA	NA	NA	NA	2955.37	NA
Whole Region EUR		EUR	NA	NA	NA	NA	NA	NA	NA	NA	NA	NA	NA	NA	NA	NA	NA	NA	NA	NA	NA	NA	NA	NA	NA	NA	NA	NA	NA	NA	NA	NA	3399.18	NA	NA	NA	NA	3444.09	NA	NA	NA	NA	3485.27	NA	NA	NA	NA	3532.71	NA
Whole Region FSU		FSU	NA	NA	NA	NA	NA	NA	NA	NA	NA	NA	NA	NA	NA	NA	NA	NA	NA	NA	NA	NA	NA	NA	NA	NA	NA	NA	NA	NA	NA	NA	3363.71	NA	NA	NA	NA	3330.91	NA	NA	NA	NA	3295.78	NA	NA	NA	NA	3321.53	NA
Whole Region LAM		LAM	NA	NA	NA	NA	NA	NA	NA	NA	NA	NA	NA	NA	NA	NA	NA	NA	NA	NA	NA	NA	NA	NA	NA	NA	NA	NA	NA	NA	NA	NA	2642.11	NA	NA	NA	NA	2694.24	NA	NA	NA	NA	2742.08	NA	NA	NA	NA	2778.86	NA
Whole Region MEA		MEA	NA	NA	NA	NA	NA	NA	NA	NA	NA	NA	NA	NA	NA	NA	NA	NA	NA	NA	NA	NA	NA	NA	NA	NA	NA	NA	NA	NA	NA	NA	2928.78	NA	NA	NA	NA	2935.08	NA	NA	NA	NA	2946.7	NA	NA	NA	NA	2951.09	NA
Whole Region NAM		NAM	NA	NA	NA	NA	NA	NA	NA	NA	NA	NA	NA	NA	NA	NA	NA	NA	NA	NA	NA	NA	NA	NA	NA	NA	NA	NA	NA	NA	NA	NA	3439.27	NA	NA	NA	NA	3502.29	NA	NA	NA	NA	3563.84	NA	NA	NA	NA	3612.63	NA
Whole Region PAO		PAO	NA	NA	NA	NA	NA	NA	NA	NA	NA	NA	NA	NA	NA	NA	NA	NA	NA	NA	NA	NA	NA	NA	NA	NA	NA	NA	NA	NA	NA	NA	2963.55	NA	NA	NA	NA	3033.06	NA	NA	NA	NA	3099	NA	NA	NA	NA	3155.71	NA
Whole Region PAS		PAS	NA	NA	NA	NA	NA	NA	NA	NA	NA	NA	NA	NA	NA	NA	NA	NA	NA	NA	NA	NA	NA	NA	NA	NA	NA	NA	NA	NA	NA	NA	2397.3	NA	NA	NA	NA	2506.79	NA	NA	NA	NA	2619.23	NA	NA	NA	NA	2701.57	NA
Whole Region SAS		SAS	NA	NA	NA	NA	NA	NA	NA	NA	NA	NA	NA	NA	NA	NA	NA	NA	NA	NA	NA	NA	NA	NA	NA	NA	NA	NA	NA	NA	NA	NA	2181.18	NA	NA	NA	NA	2209.58	NA	NA	NA	NA	2237.68	NA	NA	NA	NA	2278.15	NA
[truncated: 22 more columns]

## Sheet: lvst_shr_history
Share of animal based calories		History	Unit:	share
country	country_id	region	y1960	y1961	y1962	y1963	y1964	y1965	y1966	y1967	y1968	y1969	y1970	y1971	y1972	y1973	y1974	y1975	y1976	y1977	y1978	y1979	y1980	y1981	y1982	y1983	y1984	y1985	y1986	y1987	y1988	y1989	y1990	y1991	y1992	y1993	y1994	y1995	y1996	y1997	y1998	y1999	y2000	y2001	y2002	y2003	y2004	y2005	y2006
Angola	AGO	AFR	NA	0.0560328	0.0582611	0.0576191	0.0627011	0.0644202	0.0636991	0.0674274	0.0699942	0.0681267	0.0714505	0.0670734	0.0639516	0.0668478	0.0688068	0.0704537	0.0724786	0.0892937	0.0883837	0.0874361	0.0918189	0.103956	0.115069	0.114189	0.126321	0.143919	0.121286	0.135449	0.133507	0.136733	0.116901	0.0985253	0.0941501	0.0911377	0.0814271	0.0813057	0.0777519	0.0826593	0.0824505	0.0778876	0.0819305	0.0792137	0.0826817	0.0799925	0.0753604	0.0796106	0.0815331
Benin	BEN	AFR	NA	0.0382142	0.0408229	0.0425109	0.046089	0.0431798	0.0412014	0.0475533	0.0447253	0.0464385	0.0502922	0.048678	0.0497177	0.047981	0.0526473	0.0580508	0.0488501	0.0489951	0.0497657	0.0466945	0.050477	0.051675	0.0534278	0.0593	0.0544991	0.0536547	0.049433	0.0534474	0.044389	0.0370911	0.0385387	0.0353065	0.0398228	0.0435267	0.0392257	0.0379238	0.0365577	0.0376048	0.0396239	0.0401624	0.0398425	0.0378844	0.0447694	0.0432045	0.0433218	0.0471445	0.0417399
Botswana	BWA	AFR	NA	0.160098	0.171274	0.175751	0.174792	0.185147	0.178629	0.169641	0.161278	0.172501	0.18081	0.171665	0.169666	0.174794	0.162529	0.15211	0.151999	0.148113	0.150672	0.178525	0.154233	0.144989	0.144748	0.135918	0.189077	0.151859	0.138491	0.1424	0.144164	0.158855	0.213211	0.21794	0.236295	0.207317	0.171075	0.179557	0.169199	0.158272	0.154951	0.149947	0.166902	0.161921	0.157605	0.120668	0.139178	0.143007	0.14214
Burkina Faso	BFA	AFR	NA	0.0458023	0.0471515	0.0445658	0.0443515	0.0463578	0.0483895	0.0467445	0.0444876	0.0489605	0.0521558	0.0526094	0.0491052	0.0396645	0.0413117	0.040688	0.0432888	0.049422	0.0488162	0.0497215	0.0523748	0.0553291	0.0499537	0.0550806	0.0564122	0.0543507	0.0482143	0.0480326	0.0490015	0.0439649	0.0510991	0.0517324	0.0483736	0.049253	0.0492413	0.0521416	0.0513382	0.053972	0.0553592	0.0565206	0.0570778	0.054714	0.0539611	0.0536211	0.0558605	0.0555277	0.0570496
Burundi	BDI	AFR	NA	0.0187105	0.0199466	0.0211412	0.0200994	0.0245461	0.0243004	0.0234985	0.0247691	0.0285766	0.0274873	0.0290199	0.0314983	0.0301258	0.0361943	0.0329833	0.0349237	0.0329025	0.0327918	0.034052	0.0346384	0.0289439	0.0331553	0.0335684	0.0355846	0.0298678	0.0307857	0.0282685	0.0310591	0.0304756	0.0314505	0.0295894	0.0313532	0.0314388	0.0301455	0.0275292	0.0223319	0.0233436	0.0246029	0.0216336	0.0223302	0.0211554	0.0210361	0.022618	0.0216929	0.0220436	0.029601
Cameroon	CMR	AFR	NA	0.0458501	0.0447624	0.0441185	0.0409217	0.0446994	0.0446248	0.0467649	0.0476938	0.0476447	0.0519522	0.0497363	0.0474615	0.0464966	0.0440036	0.0445913	0.0485125	0.0511443	0.0513213	0.0547253	0.0564311	0.0550618	0.0532315	0.0533446	0.0584434	0.0615935	0.0672314	0.0683917	0.0684204	0.0697403	0.0677611	0.061527	0.0597615	0.059494	0.0580501	0.0575393	0.0572852	0.0576788	0.0578834	0.0599175	0.0603002	0.0608665	0.0584147	0.0588602	0.0597814	0.0556816	0.0545562
Cape Verde	CPV	AFR	NA	0.0473633	0.0519115	0.057115	0.0546243	0.0490218	0.0578128	0.0660743	0.0700631	0.083249	0.087516	0.107941	0.105932	0.109005	0.113513	0.155338	0.14129	0.137652	0.136886	0.0829346	0.106211	0.149408	0.167695	0.141765	0.150088	0.14764	0.138135	0.12807	0.130272	0.136798	0.16179	0.163222	0.197823	0.183578	0.155725	0.213668	0.166743	0.17548	0.194913	0.20233	0.192216	0.203162	0.196749	0.184162	0.193017	0.203537	0.219754
Central African Republic	CAF	AFR	NA	0.0361941	0.0373478	0.0398709	0.0405097	0.037108	0.0439226	0.0433081	0.0437617	0.0443084	0.0445352	0.0462313	0.0469315	0.048033	0.047042	0.052296	0.0563413	0.0554021	0.0576221	0.0558835	0.0619975	0.0653969	0.0704308	0.0826447	0.0863487	0.0919389	0.0891725	0.0971712	0.0997664	0.0997998	0.101385	0.101668	0.100477	0.103679	0.102333	0.103384	0.117635	0.106404	0.10277	0.103747	0.114671	0.113984	0.114936	0.116923	0.118127	0.115741	0.112088
Chad	TCD	AFR	NA	0.0699027	0.0687795	0.0699883	0.0700333	0.0720807	0.0717532	0.0717691	0.0731865	0.064916	0.0683102	0.0691661	0.0795901	0.0801952	0.0660719	0.0720417	0.0742722	0.079179	0.0838644	0.0873908	0.087286	0.091242	0.0919094	0.0922709	0.0740201	0.072741	0.0885965	0.0903837	0.0833319	0.0862384	0.0879024	0.0830984	0.0825798	0.0837632	0.063333	0.0723565	0.0736376	0.0744672	0.0711266	0.0715829	0.0704705	0.0680006	0.0680689	0.066251	0.0641144	0.0625793	0.0616686
Comoros	COM	AFR	NA	0.0301117	0.0313921	0.0325629	0.0340639	0.0342787	0.0395478	0.0392759	0.0401669	0.0419894	0.0493842	0.0489719	0.0476916	0.0477272	0.0508205	0.0520796	0.0536476	0.0585578	0.0589686	0.0570994	0.0542631	0.0495082	0.0527191	0.0518516	0.0546232	0.0494226	0.0480344	0.0516659	0.0510854	0.0654947	0.062985	0.0700369	0.0625728	0.0637954	0.0691362	0.06285	0.0578792	0.060737	0.0562713	0.0524453	0.0547194	0.0491904	0.0569189	0.0660646	0.0692038	0.0623272	0.0601172
Congo, Rep.	COG	AFR	NA	0.0542393	0.050873	0.0526622	0.052903	0.0484012	0.0495227	0.0498849	0.0538505	0.0599058	0.0552054	0.0538326	0.0574996	0.0533128	0.0471984	0.0504577	0.0554873	0.0536336	0.0598447	0.0637651	0.0581437	0.0584339	0.0633186	0.0677605	0.0773238	0.0766628	0.0722649	0.068761	0.074605	0.0686857	0.0640719	0.0865403	0.097086	0.097443	0.0741076	0.0726544	0.0757696	0.062304	0.0687019	0.0542132	0.062235	0.057731	0.0600141	0.0674712	0.0745486	0.0698764	0.0719621
Djibouti	DJI	AFR	NA	0.14822	0.13927	0.137409	0.134888	0.125799	0.12857	0.122337	0.12225	0.13278	0.12132	0.119793	0.123028	0.109834	0.130263	0.15214	0.172223	0.147695	0.162556	0.174076	0.18007	0.18224	0.169572	0.16789	0.165763	0.162029	0.154573	0.14449	0.125056	0.116825	0.108852	0.112628	0.116917	0.123225	0.121742	0.117246	0.109563	0.112852	0.107618	0.104277	0.132449	0.116772	0.121151	0.109914	0.101198	0.105957	0.123394
Equatorial Guinea	GNQ	AFR	NA	0.0701768	0.0684191	0.068207	0.0691208	0.0712945	0.0730334	0.0725348	0.0721775	0.0724821	0.0715482	0.0730924	0.0726456	0.0701153	0.0685411	0.0700987	0.0717898	0.0736168	0.075881	0.0759808	0.0777095	0.0799441	0.079899	0.0781393	0.0749227	0.0736615	0.0712655	0.0727797	0.0728553	0.0722505	0.0731973	0.07023	0.070735	0.0680263	0.0651024	0.0673378	0.0656076	0.0661067	0.0659593	0.0662263	0.0672008	0.0671676	0.06828	0.068693	0.0688006	0.068625	0.0685623
Eritrea	ERI	AFR	NA	0.0701768	0.0684191	0.068207	0.0691208	0.0712945	0.0730334	0.0725348	0.0721775	0.0724821	0.0715482	0.0730924	0.0726456	0.0701153	0.0685411	0.0700987	0.0717898	0.0736168	0.075881	0.0759808	0.0777095	0.0799441	0.079899	0.0781393	0.0749227	0.0736615	0.0712655	0.0727797	0.0728553	0.0722505	0.0731973	0.07023	0.070735	0.0523413	0.0571939	0.0571805	0.0594278	0.0587002	0.0695356	0.0669677	0.0704839	0.0662657	0.056094	0.0583017	0.0528121	0.0499751	0.0464144
Ethiopia	ETH	AFR	NA	0.0908666	0.0914662	0.0885218	0.0876886	0.0887133	0.0912972	0.0905874	0.0932216	0.090287	0.0900917	0.0811301	0.0833477	0.0835608	0.0826843	0.078972	0.0795005	0.0780725	0.0779696	0.0704944	0.0655666	0.0690283	0.0666731	0.0647115	0.0687414	0.0743558	0.0815141	0.0635569	0.0619283	0.0646424	0.0655268	0.0611157	0.0608641	0.0554903	0.0520361	0.0510571	0.0515012	0.0497148	0.0490566	0.0479002	0.0452594	0.045444	0.0499849	0.0475604	0.0465634	0.0480502	0.0497215
Gabon	GAB	AFR	NA	0.105087	0.106111	0.114906	0.118043	0.117562	0.11841	0.113393	0.116024	0.123116	0.120531	0.115166	0.118935	0.119184	0.115333	0.131512	0.115629	0.134362	0.140723	0.137503	0.150141	0.157697	0.160356	0.150913	0.163214	0.170994	0.154229	0.153463	0.144378	0.129088	0.120999	0.135064	0.143956	0.15754	0.141372	0.139891	0.133829	0.140439	0.141941	0.1343	0.135749	0.139017	0.123276	0.122479	0.14248	0.146968	0.149707
Gambia, The	GMB	AFR	NA	0.0516981	0.0544426	0.0539552	0.0536327	0.0524066	0.0539481	0.0535206	0.0556578	0.0538512	0.0590332	0.0577494	0.0608692	0.0641437	0.0688802	0.0709467	0.0714673	0.0688113	0.0665402	0.061204	0.059529	0.0696984	0.0556403	0.0616752	0.0559038	0.0560536	0.0478029	0.0485786	0.0516609	0.0525342	0.0485259	0.0528332	0.0483899	0.0525576	0.0523939	0.0492013	0.0574637	0.0555649	0.0538022	0.0644275	0.0547714	0.0541065	0.062459	0.0673911	0.063072	0.0605618	0.0633151
Ghana	GHA	AFR	NA	0.05187	0.0477739	0.0516384	0.0491795	0.0482011	0.0470075	0.0460571	0.0448844	0.0521235	0.0583841	0.0640861	0.0639286	0.0566297	0.0558399	0.05865	0.0732511	0.0712138	0.0677064	0.0603282	0.05802	0.0567102	0.0590381	0.0630292	0.0511408	0.050675	0.0525581	0.0532998	0.050334	0.0524193	0.0587436	0.0489821	0.0532595	0.0432173	0.0386662	0.0382817	0.0449212	0.0478648	0.0466721	0.0471953	0.0452404	0.0428664	0.0432021	0.0398618	0.0450334	0.0441107	0.0449028
Guinea	GIN	AFR	NA	0.0234505	0.0239164	0.0243769	0.0235712	0.0240672	0.0244301	0.0237286	0.0241617	0.0240009	0.0230248	0.0232379	0.0245331	0.0245188	0.027184	0.027295	0.0271094	0.0308597	0.0282617	0.0297088	0.0280432	0.0289814	0.027068	0.0282825	0.0277562	0.0265154	0.023957	0.0259579	0.0260989	0.0263431	0.027297	0.0288356	0.0317845	0.0314259	0.0303237	0.0339923	0.0314457	0.0322987	0.0333298	0.0353964	0.0361367	0.0360526	0.0344643	0.0375746	0.0351275	0.0364001	0.0390008
Guinea-Bissau	GNB	AFR	NA	0.0816947	0.0836471	0.0831338	0.0801183	0.077901	0.0780563	0.0815594	0.0880087	0.0859174	0.0950352	0.0897309	0.0898191	0.0891846	0.0828433	0.0822386	0.0843869	0.0843818	0.0825793	0.084792	0.0791155	0.0715641	0.0737475	0.0733494	0.0714561	0.0651456	0.0728653	0.0722764	0.0707514	0.0726132	0.0701285	0.0673523	0.0695712	0.0729314	0.0680984	0.0670936	0.0705228	0.0724494	0.0726374	0.0711385	0.066513	0.0663385	0.0646536	0.065779	0.0629455	0.0618274	0.0630568
Cote d'Ivoire	CIV	AFR	NA	0.0576493	0.0523567	0.0517609	0.0556728	0.0554115	0.0578557	0.0615455	0.0638462	0.0644771	0.0656082	0.0690595	0.0664812	0.0641958	0.0663102	0.0577051	0.0633697	0.0724333	0.067079	0.0660248	0.063682	0.066704	0.0589066	0.0578761	0.0561436	0.0618	0.0605438	0.0603773	0.0661588	0.0574825	0.0568895	0.0525972	0.0512674	0.0494368	0.0416141	0.0434418	0.0408579	0.0397361	0.0416225	0.0422302	0.0372922	0.0387155	0.0393909	0.0422347	0.0428344	0.0433232	0.0400076
Kenya	KEN	AFR	NA	0.107878	0.104632	0.099505	0.102718	0.0996875	0.098044	0.0946702	0.0966241	0.0935928	0.0957268	0.102573	0.0954525	0.0899488	0.0909786	0.0993993	0.0887963	0.0965724	0.0978626	0.104961	0.0986521	0.0900052	0.097302	0.105011	0.115164	0.102111	0.113611	0.127384	0.138824	0.137125	0.139497	0.130157	0.123213	0.123051	0.11439	0.112295	0.108614	0.11108	0.107963	0.112384	0.105892	0.111586	0.120167	0.12088	0.119928	0.115344	0.128084
Lesotho	LSO	AFR	NA	0.0714758	0.0740866	0.0662057	0.0654658	0.0686907	0.0569485	0.0608619	0.0568506	0.0593858	0.0642363	0.0682553	0.0740951	0.074543	0.0694618	0.0701111	0.0665316	0.0640175	0.0665192	0.0692047	0.0741334	0.0692842	0.0834203	0.0930983	0.0854281	0.0784432	0.0743898	0.073218	0.0693643	0.0621579	0.0573695	0.0549632	0.056791	0.0583156	0.0535589	0.0526487	0.0490724	0.0520316	0.0484867	0.0527283	0.0536039	0.0547164	0.0529326	0.0518196	0.0527863	0.0542465	0.0548289
Liberia	LBR	AFR	NA	0.0495084	0.0454183	0.0413398	0.0379994	0.0399735	0.0396759	0.0436011	0.0396456	0.0406746	0.0392821	0.0415531	0.0405687	0.0425175	0.0399557	0.0406063	0.0391892	0.0395946	0.0393123	0.0420694	0.042171	0.0391466	0.0376867	0.0444226	0.0431225	0.0422642	0.0424941	0.0429594	0.0389164	0.0369424	0.0353459	0.0326294	0.0346272	0.0358624	0.0344304	0.0349211	0.0316768	0.0320269	0.0307107	0.0328518	0.0303929	0.0289671	0.0268913	0.0272098	0.0343571	0.0331484	0.0301675
Madagascar	MDG	AFR	NA	0.117481	0.121841	0.119335	0.117389	0.10811	0.125342	0.122317	0.119338	0.111863	0.110607	0.101974	0.105384	0.103382	0.0981709	0.100134	0.0944747	0.0886948	0.112764	0.10603	0.103951	0.105217	0.109216	0.100416	0.102401	0.100856	0.102846	0.106073	0.110745	0.107353	0.106909	0.109101	0.108239	0.105847	0.105979	0.104432	0.104644	0.105596	0.0963289	0.0918801	0.0854021	0.0731713	0.0731691	0.0710752	0.0713891	0.0765271	0.0774651
Malawi	MWI	AFR	NA	0.0252476	0.0299896	0.0304659	0.0262671	0.0363948	0.0313539	0.0335284	0.0357835	0.0408591	0.0365527	0.0389752	0.0399523	0.0389675	0.0398762	0.0362814	0.0393191	0.0371935	0.03737	0.0409571	0.0415639	0.0420742	0.0385882	0.0434825	0.0343867	0.0308785	0.0364273	0.0361581	0.0315099	0.0306766	0.031265	0.0315142	0.0346184	0.0315495	0.029423	0.0284458	0.0308723	0.0297181	0.0275208	0.0273264	0.0278342	0.0269756	0.0276569	0.0283437	0.027805	0.0281919	0.0275022
Mali	MLI	AFR	NA	0.119693	0.118612	0.122158	0.130233	0.138928	0.142103	0.144392	0.136036	0.150074	0.130984	0.146973	0.125322	0.110177	0.107862	0.114281	0.12041	0.129387	0.144512	0.135963	0.147649	0.156321	0.137649	0.128065	0.115686	0.0962761	0.0992372	0.0957461	0.0925579	0.0973733	0.10398	0.0982779	0.0909606	0.0897155	0.0877488	0.0924818	0.0891488	0.0926402	0.09272	0.0940277	0.0879926	0.0867218	0.0898926	0.0921486	0.0900986	0.0937595	0.0978351
Mauritania	MRT	AFR	NA	0.309168	0.313938	0.314283	0.312953	0.315614	0.308578	0.31038	0.324165	0.318416	0.32652	0.322308	0.312566	0.266314	0.253515	0.265234	0.258081	0.26784	0.26553	0.267503	0.261104	0.264035	0.256753	0.241556	0.251323	0.253674	0.235785	0.218122	0.20685	0.201582	0.198638	0.19337	0.190967	0.17253	0.173861	0.16355	0.166535	0.166689	0.167317	0.173637	0.176458	0.18551	0.189913	0.192317	0.187493	0.182131	0.179114
Mauritius	MUS	AFR	NA	0.07324	0.0695002	0.0708395	0.0739912	0.0727687	0.0776067	0.0749986	0.0750591	0.0759932	0.0808644	0.0757729	0.0821406	0.0807486	0.0911908	0.0930117	0.107462	0.125653	0.112958	0.110552	0.104896	0.103384	0.0978657	0.10126	0.105446	0.101293	0.0997543	0.113807	0.12265	0.117876	0.137609	0.143179	0.143586	0.143287	0.146617	0.130109	0.131579	0.135165	0.135161	0.144425	0.151639	0.152333	0.158112	0.154236	0.150807	0.148658	0.150115
Mozambique	MOZ	AFR	NA	0.0309169	0.0316199	0.0323321	0.0324446	0.0351759	0.0345929	0.0348188	0.0386741	0.0360356	0.0375594	0.0372001	0.0372289	0.0355983	0.0359654	0.0345767	0.0281333	0.0302797	0.0343026	0.0306276	0.0310834	0.0315132	0.032917	0.0325615	0.0355441	0.0333097	0.0334591	0.0378399	0.0304861	0.0309609	0.0268022	0.0303207	0.0285367	0.0284586	0.0276104	0.0647977	0.0621519	0.060287	0.060861	0.0571395	0.0580066	0.0548818	0.0529421	0.0444059	0.0464669	0.0483427	0.0372057
Namibia	NAM	AFR	NA	0.195084	0.183022	0.185356	0.18226	0.174179	0.180898	0.184159	0.179984	0.178293	0.173321	0.173577	0.171848	0.167642	0.17058	0.147455	0.157947	0.167028	0.169128	0.172036	0.170636	0.144016	0.136411	0.124772	0.128237	0.132787	0.134974	0.121833	0.12512	0.126951	0.128817	0.137457	0.130038	0.112582	0.111866	0.107202	0.108548	0.143568	0.141787	0.16179	0.1845	0.178556	0.1502	0.155267	0.141246	0.145713	0.150786
Niger	NER	AFR	NA	0.110015	0.108036	0.114752	0.114101	0.10377	0.110358	0.111269	0.112414	0.11188	0.115014	0.102839	0.103904	0.0907385	0.0895906	0.0946235	0.0909173	0.105472	0.105358	0.0995738	0.107991	0.111759	0.105258	0.109796	0.0920455	0.0790774	0.0809512	0.0813637	0.0834821	0.0826895	0.0763115	0.0830124	0.085945	0.0926977	0.090882	0.0857525	0.0923558	0.0892124	0.0871915	0.0867143	0.0953376	0.0959828	0.0947214	0.0974732	0.10328	0.102356	0.0989764
Nigeria	NGA	AFR	NA	0.0260673	0.0244152	0.0261079	0.0285804	0.0302564	0.0320034	0.0299132	0.0289621	0.0301721	0.0309578	0.0349407	0.0384218	0.0374674	0.0352705	0.0374618	0.0456325	0.048531	0.0564045	0.0548612	0.0605217	0.0617903	0.0626181	0.058532	0.0497397	0.0455855	0.0363875	0.038948	0.0358318	0.0340784	0.0339844	0.032221	0.0293051	0.0303732	0.0286598	0.0338599	0.0295816	0.0288551	0.0311431	0.0308426	0.0309097	0.0333628	0.0336963	0.0339932	0.0332655	0.0320808	0.032869
Rwanda	RWA	AFR	NA	0.0202712	0.0189909	0.019404	0.0187702	0.0178386	0.0173422	0.017037	0.0167223	0.0160563	0.0167232	0.0160987	0.0164814	0.0175323	0.0177278	0.0177516	0.0184579	0.0210813	0.0238048	0.0221197	0.026197	0.0262803	0.026051	0.0247957	0.0277481	0.0288686	0.0300243	0.0279778	0.0273704	0.0266499	0.0296998	0.0301512	0.0308974	0.0318747	0.0342538	0.0332635	0.0351998	0.0351561	0.0350302	0.0349951	0.0288891	0.0285857	0.0279321	0.0321133	0.0328874	0.0322633	0.0319247
Sao Tome and Principe	STP	AFR	NA	0.0387823	0.040718	0.040422	0.0434353	0.0440498	0.0597548	0.0594329	0.0565808	0.0582483	0.0595346	0.0643943	0.0547616	0.0502154	0.0436406	0.0497614	0.053335	0.0596532	0.0750919	0.070967	0.0691966	0.0667409	0.0792772	0.0815118	0.0753914	0.0693001	0.0555391	0.0646888	0.0626884	0.0565755	0.0478388	0.047851	0.0423201	0.0396496	0.0458985	0.0515765	0.0520366	0.0487083	0.0452244	0.0525796	0.0471372	0.0433767	0.0477924	0.0623433	0.0677801	0.0656605	0.0680912
Senegal	SEN	AFR	NA	0.0757691	0.0760268	0.0701474	0.0748689	0.0769643	0.0818447	0.0833618	0.0832548	0.0851498	0.0875884	0.0846159	0.0786917	0.0742383	0.0674014	0.0725417	0.07777	0.0898249	0.0856948	0.0779535	0.0738401	0.0700126	0.0682897	0.0803674	0.0754904	0.068197	0.0777329	0.0916855	0.0926511	0.0862987	0.0801282	0.0795775	0.0946972	0.089673	0.0790199	0.0762465	0.0790904	0.0788398	0.0774503	0.0741733	0.0792132	0.08244	0.0790944	0.0825644	0.0823767	0.0814227	0.0817976
Sierra Leone	SLE	AFR	NA	0.0359439	0.039159	0.0373683	0.0403795	0.0386421	0.039074	0.0371208	0.0335029	0.0373817	0.0384115	0.0374482	0.0409195	0.0493094	0.0459949	0.0440221	0.041373	0.039185	0.0394069	0.0429095	0.0471626	0.0471142	0.0399282	0.0408996	0.0372666	0.0352066	0.0338912	0.0328875	0.0322816	0.0318881	0.0319268	0.0340217	0.0345082	0.0335665	0.0311352	0.0311725	0.029426	0.0292571	0.0289724	0.0273299	0.0322385	0.0314846	0.0352243	0.0366731	0.0432534	0.0440585	0.0437588
Somalia	SOM	AFR	NA	0.0701768	0.0684191	0.068207	0.0691208	0.0712945	0.0730334	0.0725348	0.0721775	0.0724821	0.0715482	0.0730924	0.0726456	0.0701153	0.0685411	0.0700987	0.0717898	0.0736168	0.075881	0.0759808	0.0777095	0.0799441	0.079899	0.0781393	0.0749227	0.0736615	0.0712655	0.0727797	0.0728553	0.0722505	0.0731973	0.07023	0.070735	0.0680263	0.0651024	0.0673378	0.0656076	0.0661067	0.0659593	0.0662263	0.0672008	0.0671676	0.06828	0.068693	0.0688006	0.068625	0.0685623
South Africa	ZAF	AFR	NA	0.152829	0.155984	0.145365	0.146981	0.159107	0.162896	0.16813	0.164602	0.161303	0.153724	0.157531	0.151447	0.151154	0.15281	0.151375	0.149013	0.143675	0.14056	0.145405	0.140086	0.147246	0.143095	0.140776	0.141375	0.136455	0.130629	0.13471	0.138948	0.135749	0.140537	0.134999	0.136689	0.129645	0.131717	0.132575	0.126231	0.129124	0.118116	0.117613	0.125225	0.120375	0.121916	0.12498	0.130829	0.135593	0.140774
Sudan	SDN	AFR	NA	0.186713	0.164957	0.172264	0.170102	0.185357	0.184795	0.174188	0.172729	0.165547	0.150257	0.148808	0.14745	0.141482	0.137336	0.15191	0.154349	0.154095	0.154103	0.170531	0.186362	0.206845	0.214833	0.201289	0.174102	0.186306	0.18015	0.171903	0.169174	0.185108	0.18708	0.179276	0.185312	0.180991	0.185226	0.191619	0.191761	0.193077	0.200817	0.209545	0.231181	0.229386	0.237005	0.247943	0.244454	0.243127	0.228663
Swaziland	SWZ	AFR	NA	0.135606	0.146443	0.143792	0.147733	0.135327	0.134923	0.143262	0.133749	0.126656	0.125892	0.12302	0.132498	0.116667	0.122369	0.126298	0.126056	0.125826	0.129379	0.13116	0.130525	0.135172	0.124469	0.131294	0.110786	0.109506	0.101375	0.11328	0.108714	0.107314	0.0982765	0.103761	0.114733	0.11183	0.105397	0.106118	0.0971217	0.146301	0.136984	0.133661	0.146464	0.118902	0.135972	0.138034	0.17803	0.160396	0.130177
Tanzania	TZA	AFR	NA	0.0809283	0.0776279	0.076566	0.080768	0.0782464	0.0807609	0.089668	0.0920373	0.0914249	0.0906706	0.0906919	0.0892646	0.0787576	0.0737044	0.0680628	0.0680285	0.0710909	0.067832	0.0619695	0.0610432	0.0623741	0.0610603	0.0583363	0.0622037	0.0619494	0.0677493	0.0648874	0.0755753	0.0662308	0.0703557	0.0653633	0.0700419	0.0748473	0.0691035	0.0711762	0.0622364	0.063226	0.0627126	0.0663616	0.0629688	0.0669151	0.0656905	0.0667167	0.0638844	0.0614355	0.0577401
Togo	TGO	AFR	NA	0.0289999	0.028039	0.0316767	0.0335393	0.0330927	0.0344868	0.0338373	0.0323016	0.0371673	0.0326438	0.0292291	0.0305835	0.0347394	0.0366591	0.0390137	0.040299	0.0398791	0.0380881	0.030655	0.0324873	0.0370451	0.0395831	0.0378611	0.0406771	0.0429811	0.045835	0.0477379	0.0499725	0.0466339	0.0403863	0.0419395	0.0408987	0.0354397	0.0381395	0.0358363	0.0395694	0.0379486	0.0345866	0.0334585	0.0353174	0.0344564	0.0345606	0.0352288	0.0334723	0.035191	0.0370042
Uganda	UGA	AFR	NA	0.063566	0.0617564	0.0615939	0.0595772	0.0599514	0.0614911	0.0573653	0.0552602	0.0600909	0.0599873	0.0614086	0.0616382	0.0655981	0.0643768	0.0646963	0.0592417	0.0651909	0.0736074	0.0722398	0.0694752	0.067706	0.0647806	0.0594027	0.0652469	0.0636728	0.0601396	0.0587178	0.0590629	0.0620204	0.0690623	0.0684025	0.0760955	0.0717628	0.0674913	0.0634222	0.0625559	0.0617329	0.0616603	0.0626731	0.059542	0.0584528	0.0614209	0.0619824	0.0643674	0.0650195	0.0637319
Congo, Dem. Rep.	ZAR	AFR	NA	0.0323515	0.0309516	0.029678	0.0295795	0.0284847	0.0304417	0.0292424	0.0298602	0.030386	0.0319973	0.0307397	0.030193	0.0303605	0.0296781	0.0272609	0.0279333	0.02354	0.0246375	0.0235883	0.0222014	0.0229265	0.0212183	0.0212576	0.0238605	0.0279884	0.0264625	0.0244849	0.0230229	0.0228435	0.0214753	0.0206009	0.0201898	0.0224721	0.0194282	0.0208973	0.0213032	0.0219798	0.0226645	0.021652	0.0219017	0.0217464	0.0223965	0.0212194	0.0218521	0.0210737	0.0219634
Zambia	ZMB	AFR	NA	0.05729	0.0566558	0.0595674	0.0607024	0.063759	0.0657245	0.0664673	0.069147	0.0708857	0.0730585	0.0703916	0.0715967	0.063215	0.0682996	0.0697405	0.068578	0.0604507	0.0589732	0.0558468	0.05587	0.0523761	0.0586357	0.0494009	0.046243	0.0520097	0.0486472	0.0487457	0.0473123	0.0489248	0.057487	0.0586476	0.0608271	0.0583111	0.0561625	0.0511985	0.0504814	0.0561474	0.0564157	0.0575013	0.0548742	0.0549085	0.0563004	0.0562076	0.0548098	0.0548593	0.0519698
Zimbabwe	ZWE	AFR	NA	0.0986685	0.0948425	0.0942107	0.0854458	0.0798894	0.0877614	0.0765286	0.0810753	0.0862244	0.0858338	0.096272	0.105674	0.112698	0.0948946	0.0962433	0.0961248	0.0947076	0.0826718	0.0844115	0.0912005	0.0918086	0.0883225	0.0875278	0.0779132	0.0830065	0.0818683	0.0854574	0.0834362	0.084837	0.0880705	0.0824591	0.0886235	0.0775276	0.072883	0.0742059	0.0758589	0.0770956	0.0872376	0.0818092	0.0870452	0.0968583	0.0820149	0.0856187	0.084974	0.0832876	0.0849641
Cambodia	KHM	CPA	NA	0.028951	0.0319383	0.0352695	0.0400757	0.0435595	0.0457578	0.0505764	0.0525761	0.0569564	0.0565884	0.0586869	0.0596856	0.0618691	0.057052	0.0533454	0.0468268	0.0425045	0.0298379	0.0296677	0.0248001	0.032016	0.0529978	0.0537457	0.0596579	0.068748	0.0674645	0.0665288	0.0719924	0.0786113	0.0719349	0.0694557	0.0762123	0.0779778	0.07536	0.0760044	0.080388	0.0831079	0.0796753	0.0886305	0.0890231	0.105427	0.0985478	0.09474	0.0927203	0.0971135	0.0975705
China	CHN	CPA	NA	0.0392684	0.0427033	0.0562387	0.0643618	0.0651532	0.065366	0.0687995	0.0687778	0.0666107	0.0611806	0.0671745	0.0729464	0.0690284	0.0695594	0.0696895	0.0687717	0.0682379	0.0667923	0.0765042	0.0804431	0.0811111	0.0796653	0.0794033	0.0850065	0.0952122	0.100936	0.103518	0.113448	0.117653	0.119939	0.131968	0.141493	0.148631	0.16014	0.16492	0.167038	0.178567	0.187418	0.192701	0.196839	0.197391	0.199409	0.206103	0.209894	0.214909	0.220376
Lao PDR	LAO	CPA	NA	0.0454287	0.0481011	0.0460259	0.050513	0.0548793	0.0578999	0.0599281	0.0587452	0.0526743	0.0513405	0.0490439	0.0481861	0.0441096	0.0402976	0.0408479	0.0443918	0.0388885	0.0410273	0.0445303	0.0526942	0.0531406	0.0526241	0.0553077	0.0572761	0.049775	0.0540839	0.0533884	0.052883	0.0552127	0.0527614	0.0541126	0.0570657	0.0588401	0.0658938	0.0718579	0.0682505	0.0701364	0.0679857	0.0753341	0.0688353	0.0739455	0.0759328	0.0800393	0.0800995	0.0827711	0.0845491
Mongolia	MNG	CPA	NA	0.521015	0.491712	0.479466	0.439518	0.433292	0.437084	0.463002	0.46861	0.468084	0.442933	0.427773	0.435726	0.420274	0.440439	0.456212	0.429265	0.402299	0.423732	0.416745	0.395524	0.392851	0.379648	0.371397	0.369824	0.369542	0.372248	0.373996	0.366159	0.376404	0.410924	0.454397	0.483777	0.464263	0.459653	0.416629	0.421417	0.44207	0.444047	0.467583	0.425125	0.376151	0.336357	0.323413	0.341347	0.322008	0.313044
Vietnam	VNM	CPA	NA	0.0724328	0.0717089	0.0731315	0.0733775	0.0740644	0.0770975	0.0759133	0.0742607	0.0720709	0.0630697	0.0653825	0.068236	0.0641866	0.0572165	0.0552024	0.0547823	0.0570218	0.0596915	0.0561893	0.0548823	0.0619382	0.0694879	0.0746638	0.0739899	0.0764356	0.0779485	0.0841654	0.0820959	0.0861775	0.0840826	0.0826212	0.0909017	0.0865446	0.0952296	0.0976019	0.0985045	0.102444	0.101383	0.105659	0.112341	0.119386	0.126288	0.133397	0.140871	0.153486	0.159994
Hong Kong SAR, China	HKG	CPA	NA	0.0415465	0.0447457	0.0574955	0.0651139	0.0659226	0.0663029	0.0695443	0.0694622	0.0673366	0.061756	0.0674843	0.0730624	0.0691715	0.0693151	0.0693409	0.068389	0.0679202	0.0666654	0.0756094	0.0792003	0.0802294	0.0793721	0.079393	0.0846466	0.09436	0.0997947	0.102524	0.111703	0.115908	0.117911	0.129079	0.138488	0.144833	0.155974	0.160459	0.162467	0.17343	0.181517	0.186782	0.190923	0.191886	0.193992	0.200523	0.204444	0.209811	0.215216
Macao SAR, China	MAC	CPA	NA	0.0415465	0.0447457	0.0574955	0.0651139	0.0659226	0.0663029	0.0695443	0.0694622	0.0673366	0.061756	0.0674843	0.0730624	0.0691715	0.0693151	0.0693409	0.068389	0.0679202	0.0666654	0.0756094	0.0792003	0.0802294	0.0793721	0.079393	0.0846466	0.09436	0.0997947	0.102524	0.111703	0.115908	0.117911	0.129079	0.138488	0.144833	0.155974	0.160459	0.162467	0.17343	0.181517	0.186782	0.190923	0.191886	0.193992	0.200523	0.204444	0.209811	0.215216
Albania	ALB	EUR	NA	0.173669	0.169467	0.165643	0.154241	0.162298	0.168101	0.169943	0.162395	0.156769	0.162236	0.156997	0.141407	0.148085	0.146065	0.144091	0.136473	0.131249	0.140559	0.146405	0.146352	0.152203	0.149836	0.145558	0.142959	0.149707	0.142944	0.159875	0.163053	0.167572	0.176263	0.209183	0.211286	0.216775	0.235951	0.279238	0.276464	0.250419	0.241126	0.24631	0.253818	0.268008	0.278838	0.292276	0.294915	0.293328	0.299755
Austria	AUT	EUR	NA	0.319674	0.326771	0.320455	0.321735	0.322905	0.314579	0.321437	0.320473	0.328352	0.322072	0.328668	0.336068	0.328088	0.336484	0.342903	0.350926	0.351425	0.356754	0.356924	0.350408	0.362427	0.353625	0.362892	0.361729	0.370853	0.362278	0.361478	0.346251	0.342695	0.342892	0.343729	0.350244	0.347608	0.352926	0.34716	0.346575	0.358967	0.344937	0.3382	0.328954	0.326836	0.33144	0.313094	0.295749	0.302676	0.286185
Belgium	BEL	EUR	NA	0.263143	0.264542	0.266791	0.266894	0.267702	0.268091	0.274281	0.275954	0.277567	0.280839	0.283535	0.285191	0.282806	0.28816	0.290571	0.287905	0.290628	0.294314	0.296309	0.297108	0.298039	0.294418	0.296183	0.296447	0.297398	0.294065	0.294018	0.291754	0.290157	0.290133	0.28965	0.284573	0.283029	0.281814	0.280288	0.278496	0.276722	0.279646	0.27844	0.313015	0.319755	0.318032	0.31049	0.309958	0.312422	0.311906
Bosnia and Herzegovina	BIH	EUR	NA	0.172925	0.167255	0.156168	0.158383	0.168723	0.168722	0.176367	0.180979	0.176683	0.180273	0.18505	0.18674	0.194391	0.200405	0.20747	0.212579	0.218388	0.22659	0.228051	0.220376	0.219048	0.227527	0.218543	0.235706	0.2303	0.217971	0.222392	0.222186	0.230206	0.290133	0.28965	0.111568	0.117697	0.115845	0.12077	0.12593	0.129667	0.144024	0.152983	0.152833	0.155715	0.156187	0.141699	0.145736	0.156572	0.153414
Bulgaria	BGR	EUR	NA	0.13269	0.132806	0.132709	0.13804	0.138671	0.140665	0.148303	0.150134	0.14231	0.142211	0.147384	0.162271	0.16326	0.167937	0.184017	0.185713	0.191391	0.19197	0.1999	0.202192	0.210237	0.215489	0.227063	0.229192	0.236225	0.237591	0.235773	0.237716	0.245506	0.226279	0.234666	0.237518	0.241552	0.229369	0.229355	0.233355	0.235931	0.249565	0.227782	0.23057	0.218778	0.213397	0.203452	0.221914	0.213895	0.219425
Croatia	HRV	EUR	NA	0.172925	0.167255	0.156168	0.158383	0.168723	0.168722	0.176367	0.180979	0.176683	0.180273	0.18505	0.18674	0.194391	0.200405	0.20747	0.212579	0.218388	0.22659	0.228051	0.220376	0.219048	0.227527	0.218543	0.235706	0.2303	0.217971	0.222392	0.222186	0.230206	0.290133	0.28965	0.237542	0.221812	0.212313	0.214878	0.201652	0.1958	0.183996	0.201953	0.211861	0.207892	0.209233	0.198941	0.213004	0.213209	0.238239
Cyprus	CYP	EUR	NA	0.124968	0.123961	0.139605	0.133377	0.13977	0.151183	0.154591	0.169206	0.162069	0.178474	0.190594	0.219706	0.220752	0.20952	0.160108	0.171747	0.185709	0.192724	0.185508	0.197441	0.204339	0.199594	0.215409	0.215974	0.217192	0.232519	0.244601	0.262269	0.269048	0.272768	0.253805	0.265997	0.265964	0.274012	0.278263	0.282819	0.277945	0.280961	0.283653	0.294621	0.29645	0.299501	0.285359	0.290414	0.278638	0.270707
Czech Republic	CZE	EUR	NA	NA	NA	NA	NA	NA	NA	NA	NA	NA	NA	NA	NA	NA	NA	NA	NA	NA	NA	NA	NA	NA	NA	NA	NA	NA	NA	NA	NA	NA	0.290133	0.28965	0.284573	0.311836	0.272413	0.263805	0.254329	0.250731	0.260605	0.273727	0.267089	0.259625	0.248309	0.241846	0.244502	0.265853	0.256731
Czechoslovakia	CSK	EUR	NA	0.263143	0.264542	0.266791	0.266894	0.267702	0.268091	0.274281	0.275954	0.277567	0.280839	0.283535	0.285191	0.282806	0.28816	0.290571	0.287905	0.290628	0.294314	0.296309	0.297108	0.298039	0.294418	0.296183	0.296447	0.297398	0.294065	0.294018	0.291754	0.290157	0.317482	0.297544	0.301605	0.283029	0.281814	0.280288	0.278496	0.276722	0.279646	0.27844	0.274811	0.273047	0.273242	0.27642	0.270645	0.27061	0.270907
Denmark	DNK	EUR	NA	0.356772	0.342497	0.356244	0.364668	0.366931	0.364599	0.364784	0.37046	0.375369	0.369362	0.380244	0.361421	0.338064	0.347352	0.359824	0.346267	0.36221	0.368347	0.377933	0.380083	0.373072	0.354403	0.35333	0.346126	0.375905	0.367461	0.371811	0.388779	0.388478	0.382701	0.370501	0.376579	0.370444	0.371039	0.386461	0.385842	0.359873	0.373875	0.38349	0.379569	0.391799	0.374395	0.367403	0.374269	0.386653	0.377976
Estonia	EST	EUR	NA	0.263143	0.264542	0.266791	0.266894	0.267702	0.268091	0.274281	0.275954	0.277567	0.280839	0.283535	0.285191	0.282806	0.28816	0.290571	0.287905	0.290628	0.294314	0.296309	0.297108	0.298039	0.294418	0.296183	0.296447	0.297398	0.294065	0.294018	0.291754	0.290157	0.290133	0.28965	0.420474	0.377658	0.351481	0.308012	0.274925	0.259956	0.279791	0.302967	0.267844	0.259966	0.295269	0.294532	0.269365	0.260342	0.254919
Faeroe Islands	FRO	EUR	NA	0.263143	0.264542	0.266791	0.266894	0.267702	0.268091	0.274281	0.275954	0.277567	0.280839	0.283535	0.285191	0.282806	0.28816	0.290571	0.287905	0.290628	0.294314	0.296309	0.297108	0.298039	0.294418	0.296183	0.296447	0.297398	0.294065	0.294018	0.291754	0.290157	0.290133	0.28965	0.284573	0.283029	0.281814	0.280288	0.278496	0.276722	0.279646	0.27844	0.274811	0.273047	0.273242	0.27642	0.270645	0.27061	0.270907
Finland	FIN	EUR	NA	0.394445	0.413911	0.42992	0.42173	0.417224	0.420233	0.430387	0.423066	0.412338	0.402535	0.425514	0.418955	0.423455	0.412511	0.423674	0.428205	0.442867	0.426784	0.43427	0.428081	0.427111	0.436691	0.430547	0.422855	0.4164	0.424525	0.417338	0.406304	0.394346	0.389032	0.387317	0.381397	0.381233	0.391397	0.400087	0.400951	0.387012	0.398465	0.372843	0.372655	0.370344	0.373352	0.369765	0.3664	0.363227	0.36538
France	FRA	EUR	NA	0.317485	0.315841	0.321289	0.321424	0.33258	0.330901	0.339771	0.350571	0.350595	0.355782	0.360598	0.365195	0.361501	0.36527	0.370847	0.371283	0.375152	0.380492	0.392924	0.393656	0.38374	0.372482	0.372089	0.379047	0.383392	0.38112	0.382409	0.379929	0.386403	0.379778	0.385661	0.384325	0.37847	0.38174	0.380787	0.383218	0.385337	0.384902	0.381792	0.380832	0.37872	0.373225	0.373781	0.359734	0.349048	0.33769
Germany	DEU	EUR	NA	0.325947	0.321746	0.327431	0.319146	0.31534	0.314338	0.322823	0.32298	0.328354	0.334347	0.33257	0.332311	0.328695	0.334838	0.335881	0.32875	0.331388	0.332979	0.338531	0.339688	0.339698	0.33805	0.342023	0.343091	0.343538	0.336527	0.34436	0.342347	0.335246	0.343311	0.325869	0.320987	0.317253	0.321074	0.314441	0.315272	0.320166	0.315737	0.314345	0.302862	0.304959	0.303939	0.312814	0.304499	0.303035	0.302965
Greece	GRC	EUR	NA	0.132629	0.144867	0.151311	0.15002	0.162288	0.167803	0.170947	0.166579	0.174135	0.176212	0.183275	0.184528	0.191413	0.1918	0.190672	0.200768	0.19773	0.204434	0.209654	0.212313	0.200044	0.207063	0.218146	0.217043	0.218557	0.220065	0.212522	0.203012	0.209868	0.211048	0.210062	0.214277	0.216641	0.219746	0.227235	0.219665	0.227108	0.225832	0.227449	0.229558	0.222042	0.217746	0.225606	0.217321	0.22552	0.23791
Hungary	HUN	EUR	NA	0.306673	0.30181	0.303636	0.303298	0.293959	0.299674	0.318278	0.322375	0.325941	0.335882	0.333951	0.335002	0.331735	0.332282	0.341823	0.345718	0.342073	0.346491	0.351969	0.349102	0.359523	0.355917	0.36887	0.370775	0.370093	0.369903	0.371663	0.37697	0.370751	0.357773	0.357583	0.342105	0.3408	0.341335	0.325391	0.319692	0.315111	0.312033	0.323056	0.314305	0.304705	0.320811	0.301673	0.30679	0.308899	0.295185
Iceland	ISL	EUR	NA	0.471476	0.463361	0.487274	0.470193	0.473387	0.470059	0.463479	0.446983	0.461011	0.467923	0.458796	0.475542	0.462648	0.458268	0.509484	0.468811	0.464114	0.468396	0.479312	0.474833	0.484168	0.470276	0.471322	0.455387	0.461056	0.45894	0.42743	0.410527	0.404241	0.414982	0.396759	0.399064	0.405572	0.416269	0.400682	0.399793	0.405353	0.412897	0.419843	0.425435	0.417943	0.452726	0.457121	0.451498	0.437196	0.441001
Ireland	IRL	EUR	NA	0.359911	0.365143	0.361128	0.374244	0.375792	0.372791	0.370671	0.366441	0.368299	0.373098	0.375043	0.377224	0.36577	0.380668	0.371187	0.377098	0.368544	0.385075	0.37172	0.403112	0.402538	0.374768	0.371137	0.366765	0.359655	0.346006	0.361553	0.352659	0.326061	0.306048	0.322518	0.311219	0.311553	0.286376	0.306275	0.299192	0.308551	0.315003	0.330895	0.317815	0.323121	0.320403	0.328485	0.327847	0.316263	0.284684
Italy	ITA	EUR	NA	0.155171	0.160561	0.165353	0.167845	0.171097	0.170993	0.175726	0.175459	0.177679	0.187891	0.194056	0.195121	0.200628	0.201286	0.203551	0.211168	0.22086	0.222123	0.224714	0.232737	0.23665	0.248058	0.256642	0.255027	0.261275	0.254895	0.257712	0.256518	0.2564	0.260962	0.257585	0.261594	0.262772	0.261671	0.256259	0.262057	0.257721	0.264653	0.266451	0.263572	0.259257	0.262235	0.259617	0.254334	0.256012	0.257964
Latvia	LVA	EUR	NA	0.263143	0.264542	0.266791	0.266894	0.267702	0.268091	0.274281	0.275954	0.277567	0.280839	0.283535	0.285191	0.282806	0.28816	0.290571	0.287905	0.290628	0.294314	0.296309	0.297108	0.298039	0.294418	0.296183	0.296447	0.297398	0.294065	0.294018	0.291754	0.290157	0.290133	0.28965	0.340257	0.315371	0.316708	0.365982	0.290581	0.274595	0.263741	0.25891	0.276179	0.264339	0.287482	0.283977	0.284775	0.288745	0.284107
Lithuania	LTU	EUR	NA	0.263143	0.264542	0.266791	0.266894	0.267702	0.268091	0.274281	0.275954	0.277567	0.280839	0.283535	0.285191	0.282806	0.28816	0.290571	0.287905	0.290628	0.294314	0.296309	0.297108	0.298039	0.294418	0.296183	0.296447	0.297398	0.294065	0.294018	0.291754	0.290157	0.290133	0.28965	0.286217	0.283915	0.310325	0.28633	0.241268	0.209302	0.20405	0.224678	0.236621	0.232871	0.245912	0.264629	0.281499	0.270493	0.275627
Luxembourg	LUX	EUR	NA	0.263143	0.264542	0.266791	0.266894	0.267702	0.268091	0.274281	0.275954	0.277567	0.280839	0.283535	0.285191	0.282806	0.28816	0.290571	0.287905	0.290628	0.294314	0.296309	0.297108	0.298039	0.294418	0.296183	0.296447	0.297398	0.294065	0.294018	0.291754	0.290157	0.290133	0.28965	0.284573	0.283029	0.281814	0.280288	0.278496	0.276722	0.279646	0.27844	0.372678	0.371863	0.379339	0.384694	0.374271	0.383246	0.386954
Macedonia, FYR	MKD	EUR	NA	0.172925	0.167255	0.156168	0.158383	0.168723	0.168722	0.176367	0.180979	0.176683	0.180273	0.18505	0.18674	0.194391	0.200405	0.20747	0.212579	0.218388	0.22659	0.228051	0.220376	0.219048	0.227527	0.218543	0.235706	0.2303	0.217971	0.222392	0.222186	0.230206	0.290133	0.28965	0.184193	0.20582	0.208571	0.202832	0.195615	0.165155	0.173562	0.180283	0.18451	0.181204	0.198663	0.189876	0.190129	0.194075	0.204256
Montenegro	MNE	EUR	NA	0.263143	0.264542	0.266791	0.266894	0.267702	0.268091	0.274281	0.275954	0.277567	0.280839	0.283535	0.285191	0.282806	0.28816	0.290571	0.287905	0.290628	0.294314	0.296309	0.297108	0.298039	0.294418	0.296183	0.296447	0.297398	0.294065	0.294018	0.291754	0.290157	0.290133	0.28965	0.284573	0.283029	0.281814	0.280288	0.278496	0.276722	0.279646	0.27844	0.274811	0.273047	0.273242	0.27642	0.270645	0.27061	0.304479
Malta	MLT	EUR	NA	0.219132	0.203966	0.206071	0.202722	0.197712	0.204839	0.212361	0.225936	0.2312	0.243963	0.247653	0.24041	0.239591	0.248352	0.243954	0.264446	0.277604	0.278729	0.279589	0.277669	0.269282	0.26698	0.266672	0.265874	0.289871	0.26597	0.27597	0.256447	0.268504	0.251327	0.272796	0.271299	0.255135	0.234781	0.26038	0.273299	0.276495	0.271031	0.274494	0.268239	0.276068	0.263722	0.267744	0.268827	0.261725	0.262436
Netherlands	NLD	EUR	NA	0.311829	0.325321	0.32378	0.329115	0.333875	0.334357	0.343151	0.346423	0.348208	0.354595	0.352385	0.35656	0.350661	0.358036	0.366807	0.33702	0.352047	0.363641	0.364377	0.372748	0.376031	0.381769	0.373842	0.38585	0.375863	0.35368	0.34474	0.339853	0.332688	0.328448	0.333068	0.319385	0.34746	0.329218	0.357064	0.343512	0.346499	0.355245	0.356256	0.354388	0.357379	0.343719	0.325117	0.328437	0.33994	0.332665
Norway	NOR	EUR	NA	0.441851	0.43098	0.452859	0.441224	0.437936	0.44555	0.424134	0.427535	0.423421	0.427895	0.414129	0.411263	0.409083	0.453246	0.430289	0.414758	0.423949	0.433154	0.422761	0.419446	0.389648	0.412019	0.395393	0.410979	0.405919	0.382288	0.367756	0.365923	0.361079	0.341626	0.364044	0.346416	0.356841	0.349337	0.3385	0.341492	0.331456	0.329683	0.320226	0.323028	0.325198	0.314752	0.304414	0.315801	0.309793	0.315917
Poland	POL	EUR	NA	0.277613	0.27307	0.275191	0.274448	0.282389	0.287483	0.294126	0.303832	0.305809	0.306701	0.314262	0.317361	0.323887	0.325355	0.336003	0.330861	0.335401	0.333497	0.331186	0.323269	0.331119	0.302814	0.3209	0.313175	0.32559	0.334728	0.32738	0.325668	0.325206	0.320185	0.323665	0.309622	0.285128	0.272517	0.268357	0.266703	0.261004	0.268999	0.269712	0.264581	0.260813	0.26952	0.269627	0.262901	0.259699	0.266566
Portugal	PRT	EUR	NA	0.1395	0.132977	0.131546	0.144682	0.135508	0.137686	0.142525	0.137228	0.142264	0.148831	0.154745	0.158704	0.155933	0.163578	0.165284	0.16703	0.176122	0.173845	0.174903	0.179666	0.19279	0.194103	0.193275	0.191336	0.191863	0.187406	0.197202	0.202742	0.217233	0.233197	0.232086	0.243228	0.249778	0.257534	0.262658	0.264786	0.270865	0.277481	0.293071	0.294062	0.298832	0.298223	0.291984	0.283622	0.291272	0.295237
Romania	ROM	EUR	NA	0.15031	0.149184	0.138656	0.146503	0.147253	0.14776	0.159564	0.155103	0.161075	0.181848	0.184674	0.202713	0.201067	0.202744	0.220335	0.216508	0.224088	0.221627	0.242994	0.232721	0.231355	0.226699	0.223977	0.234372	0.243751	0.237094	0.241348	0.233697	0.219452	0.254686	0.266111	0.252105	0.238894	0.239322	0.24097	0.23517	0.232003	0.239294	0.22505	0.219476	0.219851	0.236548	0.24462	0.23778	0.24626	0.24914
Serbia	SRB	EUR	NA	0.172925	0.167255	0.156168	0.158383	0.168723	0.168722	0.176367	0.180979	0.176683	0.180273	0.18505	0.18674	0.194391	0.200405	0.20747	0.212579	0.218388	0.22659	0.228051	0.220376	0.219048	0.227527	0.218543	0.235706	0.2303	0.217971	0.222392	0.222186	0.230206	0.290133	0.28965	0.284573	0.283029	0.281814	0.280288	0.278496	0.276722	0.279646	0.27844	0.274811	0.273047	0.273242	0.27642	0.270645	0.27061	0.322505
Slovak Republic	SVK	EUR	NA	NA	NA	NA	NA	NA	NA	NA	NA	NA	NA	NA	NA	NA	NA	NA	NA	NA	NA	NA	NA	NA	NA	NA	NA	NA	NA	NA	NA	NA	0.290133	0.28965	0.284573	0.298214	0.258607	0.26023	0.255789	0.254571	0.253669	0.268868	0.238058	0.253074	0.273798	0.258841	0.237494	0.230484	0.238356
Slovenia	SVN	EUR	NA	0.172925	0.167255	0.156168	0.158383	0.168723	0.168722	0.176367	0.180979	0.176683	0.180273	0.18505	0.18674	0.194391	0.200405	0.20747	0.212579	0.218388	0.22659	0.228051	0.220376	0.219048	0.227527	0.218543	0.235706	0.2303	0.217971	0.222392	0.222186	0.230206	0.290133	0.28965	0.260859	0.304985	0.312795	0.299366	0.295723	0.301703	0.284991	0.292324	0.274041	0.29893	0.290637	0.297397	0.300149	0.290451	0.289262
Spain	ESP	EUR	NA	0.134962	0.132736	0.153497	0.155599	0.155715	0.168838	0.177597	0.18526	0.192019	0.197984	0.204126	0.20781	0.202409	0.20744	0.211311	0.220177	0.214607	0.224491	0.223191	0.236535	0.242788	0.246421	0.25181	0.252943	0.244382	0.248473	0.248237	0.251745	0.250936	0.252952	0.258366	0.255229	0.262333	0.269152	0.268826	0.263648	0.260978	0.280827	0.278145	0.278192	0.279367	0.284561	0.286148	0.276558	0.271329	0.277931
Sweden	SWE	EUR	NA	0.359784	0.353594	0.341262	0.329873	0.337552	0.32698	0.323219	0.327102	0.324279	0.321141	0.315593	0.310152	0.314308	0.326735	0.331089	0.339007	0.345618	0.350444	0.351421	0.354627	0.360186	0.355524	0.35528	0.349225	0.354764	0.35817	0.355587	0.352999	0.355195	0.340956	0.337865	0.331714	0.332643	0.344755	0.338532	0.333175	0.3408	0.347478	0.335167	0.333551	0.3374	0.347613	0.358273	0.346018	0.357053	0.335938
Switzerland	CHE	EUR	NA	0.299689	0.309647	0.31279	0.315784	0.314973	0.311957	0.320262	0.32178	0.323704	0.330657	0.332821	0.328601	0.334985	0.345131	0.363359	0.368337	0.360754	0.371567	0.37159	0.374772	0.372293	0.38191	0.380965	0.387795	0.388251	0.380359	0.379791	0.372148	0.374406	0.362817	0.374481	0.360357	0.359753	0.353074	0.355783	0.343209	0.340028	0.344718	0.33549	0.327368	0.34317	0.333961	0.330113	0.329663	0.329331	0.329109
Turkey	TUR	EUR	NA	0.157128	0.162609	0.157673	0.15756	0.150072	0.152148	0.149034	0.144385	0.146482	0.137843	0.13525	0.13215	0.136635	0.136729	0.134415	0.131388	0.136551	0.137823	0.132278	0.129718	0.136621	0.123856	0.116666	0.12536	0.121175	0.123451	0.116855	0.115538	0.111607	0.109626	0.113119	0.113597	0.114274	0.11418	0.115452	0.114348	0.114215	0.11219	0.113181	0.108966	0.101915	0.09666	0.115478	0.11172	0.111935	0.115044
United Kingdom	GBR	EUR	NA	0.379381	0.390643	0.382626	0.387782	0.385582	0.380315	0.387342	0.386949	0.381733	0.377211	0.380412	0.381191	0.367615	0.386134	0.378299	0.366841	0.362535	0.374835	0.367203	0.364465	0.363153	0.364038	0.357812	0.346553	0.341417	0.335314	0.333602	0.329304	0.331347	0.323399	0.32217	0.319684	0.317698	0.316782	0.312218	0.313417	0.305738	0.309255	0.304123	0.300655	0.295066	0.293471	0.305487	0.301064	0.305616	0.306472
Greenland	GRL	EUR	NA	0.263143	0.264542	0.266791	0.266894	0.267702	0.268091	0.274281	0.275954	0.277567	0.280839	0.283535	0.285191	0.282806	0.28816	0.290571	0.287905	0.290628	0.294314	0.296309	0.297108	0.298039	0.294418	0.296183	0.296447	0.297398	0.294065	0.294018	0.291754	0.290157	0.290133	0.28965	0.284573	0.283029	0.281814	0.280288	0.278496	0.276722	0.279646	0.27844	0.274811	0.273047	0.273242	0.27642	0.270645	0.27061	0.270907
Kosovo	KSV	EUR	NA	0.263143	0.264542	0.266791	0.266894	0.267702	0.268091	0.274281	0.275954	0.277567	0.280839	0.283535	0.285191	0.282806	0.28816	0.290571	0.287905	0.290628	0.294314	0.296309	0.297108	0.298039	0.294418	0.296183	0.296447	0.297398	0.294065	0.294018	0.291754	0.290157	0.290133	0.28965	0.284573	0.283029	0.281814	0.280288	0.278496	0.276722	0.279646	0.27844	0.274811	0.273047	0.273242	0.27642	0.270645	0.27061	0.270907
Armenia	ARM	FSU	NA	NA	NA	NA	NA	NA	NA	NA	NA	NA	NA	NA	NA	NA	NA	NA	NA	NA	NA	NA	NA	NA	NA	NA	NA	NA	NA	NA	NA	NA	0.276269	0.270293	0.180945	0.165259	0.172612	0.182713	0.143001	0.144013	0.149643	0.157246	0.167424	0.163088	0.193405	0.184063	0.222068	0.218771	0.21831
Azerbaijan	AZE	FSU	NA	NA	NA	NA	NA	NA	NA	NA	NA	NA	NA	NA	NA	NA	NA	NA	NA	NA	NA	NA	NA	NA	NA	NA	NA	NA	NA	NA	NA	NA	0.276269	0.270293	0.152841	0.144022	0.150123	0.146504	0.140214	0.135951	0.148361	0.144604	0.13249	0.131638	0.129477	0.126083	0.119878	0.123773	0.124876
Belarus	BLR	FSU	NA	NA	NA	NA	NA	NA	NA	NA	NA	NA	NA	NA	NA	NA	NA	NA	NA	NA	NA	NA	NA	NA	NA	NA	NA	NA	NA	NA	NA	NA	0.276269	0.270293	0.309218	0.307391	0.312676	0.294677	0.294264	0.283552	0.29885	0.2963	0.264613	0.267672	0.269176	0.278788	0.25804	0.26588	0.253519
Georgia	GEO	FSU	NA	NA	NA	NA	NA	NA	NA	NA	NA	NA	NA	NA	NA	NA	NA	NA	NA	NA	NA	NA	NA	NA	NA	NA	NA	NA	NA	NA	NA	NA	0.276269	0.270293	0.163263	0.175166	0.157058	0.163524	0.163649	0.175267	0.171227	0.176849	0.182414	0.183927	0.187977	0.193939	0.20168	0.208344	0.172398
Kazakhstan	KAZ	FSU	NA	NA	NA	NA	NA	NA	NA	NA	NA	NA	NA	NA	NA	NA	NA	NA	NA	NA	NA	NA	NA	NA	NA	NA	NA	NA	NA	NA	NA	NA	0.276269	0.270293	0.252751	0.224466	0.213221	0.210353	0.204208	0.187719	0.231471	0.273031	0.270165	0.251368	0.238658	0.244789	0.246492	0.255347	0.252377
Kyrgyz Republic	KGZ	FSU	NA	NA	NA	NA	NA	NA	NA	NA	NA	NA	NA	NA	NA	NA	NA	NA	NA	NA	NA	NA	NA	NA	NA	NA	NA	NA	NA	NA	NA	NA	0.276269	0.270293	0.227873	0.244611	0.234313	0.225613	0.216887	0.207751	0.226752	0.227879	0.241951	0.239992	0.240065	0.221871	0.215062	0.214495	0.202003
Moldova	MDA	FSU	NA	NA	NA	NA	NA	NA	NA	NA	NA	NA	NA	NA	NA	NA	NA	NA	NA	NA	NA	NA	NA	NA	NA	NA	NA	NA	NA	NA	NA	NA	0.276269	0.270293	0.187846	0.158986	0.173282	0.170844	0.181952	0.168792	0.170999	0.165403	0.165977	0.171376	0.178483	0.172485	0.174264	0.182083	0.201193
Russian Federation	RUS	FSU	NA	NA	NA	NA	NA	NA	NA	NA	NA	NA	NA	NA	NA	NA	NA	NA	NA	NA	NA	NA	NA	NA	NA	NA	NA	NA	NA	NA	NA	NA	0.276269	0.270293	0.26186	0.27371	0.260404	0.25613	0.246917	0.246367	0.237371	0.23199	0.218576	0.221625	0.217981	0.2241	0.216481	0.224599	0.223823
Tajikistan	TJK	FSU	NA	NA	NA	NA	NA	NA	NA	NA	NA	NA	NA	NA	NA	NA	NA	NA	NA	NA	NA	NA	NA	NA	NA	NA	NA	NA	NA	NA	NA	NA	0.276269	0.270293	0.133242	0.11503	0.11584	0.109552	0.0763691	0.0708808	0.070332	0.0722791	0.0766479	0.0830248	0.0846117	0.0817988	0.0828944	0.0892577	0.0937868
Turkmenistan	TKM	FSU	NA	NA	NA	NA	NA	NA	NA	NA	NA	NA	NA	NA	NA	NA	NA	NA	NA	NA	NA	NA	NA	NA	NA	NA	NA	NA	NA	NA	NA	NA	0.276269	0.270293	0.185887	0.20335	0.190824	0.189244	0.174529	0.172283	0.180084	0.183713	0.198613	0.200565	0.213264	0.222499	0.221434	0.218015	0.213411
Ukraine	UKR	FSU	NA	NA	NA	NA	NA	NA	NA	NA	NA	NA	NA	NA	NA	NA	NA	NA	NA	NA	NA	NA	NA	NA	NA	NA	NA	NA	NA	NA	NA	NA	0.276269	0.270293	0.226793	0.202902	0.216722	0.227417	0.214122	0.213355	0.216441	0.213759	0.199093	0.192355	0.20333	0.203612	0.205565	0.201044	0.208156
USSR	SUN	FSU	NA	0.209679	0.215287	0.221999	0.207085	0.20899	0.219793	0.229013	0.239279	0.240133	0.242317	0.242861	0.250748	0.244988	0.255359	0.260663	0.256769	0.251892	0.255509	0.258276	0.254369	0.250691	0.245656	0.253445	0.260559	0.267222	0.266314	0.265735	0.272662	0.281522	NA	NA	NA	NA	NA	NA	NA	NA	NA	NA	NA	NA	NA	NA	NA	NA	NA
Uzbekistan	UZB	FSU	NA	NA	NA	NA	NA	NA	NA	NA	NA	NA	NA	NA	NA	NA	NA	NA	NA	NA	NA	NA	NA	NA	NA	NA	NA	NA	NA	NA	NA	NA	0.276269	0.270293	0.166914	0.17042	0.185763	0.173884	0.149327	0.180556	0.180097	0.166619	0.169108	0.170931	0.16997	0.173015	0.174762	0.175059	0.175487
Argentina	ARG	LAM	NA	0.312254	0.315559	0.321085	0.279217	0.282539	0.312032	0.303304	0.312815	0.316792	0.297804	0.286332	0.284095	0.298846	0.303428	0.321681	0.324404	0.321296	0.323499	0.329576	0.33002	0.326727	0.305267	0.302591	0.313235	0.32461	0.309314	0.3224	0.308775	0.311027	0.300427	0.298225	0.305546	0.315218	0.314079	0.305047	0.306913	0.306577	0.313634	0.316008	0.310313	0.301463	0.274399	0.270932	0.264014	0.289373	0.308472
Bahamas, The	BHS	LAM	NA	0.292835	0.298733	0.296653	0.309853	0.306727	0.318186	0.326015	0.335814	0.334076	0.350205	0.346431	0.350995	0.34861	0.353721	0.345531	0.343443	0.31757	0.312495	0.334133	0.344098	0.339316	0.337473	0.33912	0.349922	0.342263	0.353242	0.352732	0.348049	0.338062	0.335032	0.349386	0.330917	0.333008	0.336445	0.293202	0.292729	0.304915	0.316062	0.319103	0.314094	0.325204	0.336354	0.323321	0.320872	0.298893	0.301393
Belize	BLZ	LAM	NA	0.29524	0.289234	0.27737	0.290459	0.278753	0.285602	0.284264	0.289816	0.282797	0.298931	0.29721	0.293833	0.288291	0.292702	0.300383	0.303533	0.304065	0.298752	0.301641	0.298215	0.296881	0.293582	0.314518	0.309301	0.306568	0.302033	0.282853	0.285277	0.23475	0.24619	0.237192	0.229002	0.230485	0.233906	0.231707	0.22039	0.228967	0.217783	0.210524	0.21288	0.22996	0.225788	0.207477	0.204615	0.211512	0.201455
Bolivia	BOL	LAM	NA	0.169523	0.166219	0.172314	0.167683	0.160815	0.171938	0.167727	0.166129	0.180604	0.179362	0.169246	0.172965	0.178581	0.17843	0.175714	0.178741	0.193438	0.195335	0.19064	0.225047	0.206246	0.195976	0.207677	0.178881	0.172334	0.165068	0.172024	0.176621	0.169164	0.156965	0.146499	0.142537	0.145431	0.155842	0.153311	0.164598	0.161447	0.167031	0.161693	0.157329	0.154752	0.16421	0.169073	0.17343	0.180311	0.166129
Brazil	BRA	LAM	NA	0.129461	0.12889	0.128842	0.131331	0.133401	0.133876	0.129174	0.130444	0.128924	0.132268	0.128316	0.13154	0.135541	0.134835	0.141368	0.14281	0.1365	0.136632	0.138361	0.150151	0.146621	0.141325	0.141271	0.139419	0.140496	0.158944	0.157341	0.152478	0.163684	0.166693	0.173201	0.173185	0.174171	0.180701	0.20482	0.205603	0.208767	0.21153	0.219078	0.222771	0.217211	0.223416	0.215003	0.219951	0.211056	0.218728
Chile	CHL	LAM	NA	0.165279	0.166587	0.164829	0.152245	0.161144	0.16085	0.162324	0.168607	0.171382	0.177551	0.161826	0.16118	0.147468	0.172657	0.15604	0.14052	0.145337	0.148076	0.153175	0.159602	0.167342	0.165845	0.162431	0.152563	0.155483	0.153629	0.16284	0.172812	0.18699	0.191281	0.187406	0.199516	0.212138	0.21313	0.221295	0.224422	0.224059	0.228442	0.219367	0.224586	0.22312	0.223113	0.232607	0.229544	0.231942	0.240087
Colombia	COL	LAM	NA	0.182158	0.183802	0.192658	0.181471	0.183648	0.177501	0.179335	0.175883	0.172873	0.172119	0.171497	0.164436	0.154192	0.148966	0.154798	0.159395	0.161432	0.147778	0.152004	0.146942	0.15153	0.15134	0.146525	0.153798	0.156161	0.159016	0.151711	0.164228	0.168131	0.175828	0.176428	0.165991	0.168683	0.174359	0.182082	0.180335	0.176877	0.179807	0.170766	0.173339	0.175042	0.178015	0.17509	0.176768	0.185283	0.187111
Costa Rica	CRI	LAM	NA	0.157145	0.134494	0.142939	0.134135	0.132866	0.125552	0.128855	0.134435	0.133418	0.139867	0.146405	0.144188	0.14331	0.146046	0.149466	0.165861	0.172643	0.178187	0.182642	0.167817	0.158886	0.152416	0.157481	0.154175	0.163524	0.155346	0.158119	0.160947	0.159678	0.169264	0.166674	0.170031	0.177047	0.185258	0.189096	0.178089	0.185763	0.18762	0.192663	0.194621	0.193799	0.197078	0.198827	0.196244	0.192649	0.198647
Cuba	CUB	LAM	NA	0.185979	0.191358	0.201796	0.215572	0.210053	0.226384	0.236323	0.252066	0.248096	0.254625	0.241278	0.24606	0.252421	0.237682	0.254821	0.244911	0.255611	0.247033	0.250165	0.251725	0.256087	0.247581	0.23998	0.223409	0.236495	0.220514	0.218506	0.228669	0.229379	0.226132	0.196262	0.154477	0.157541	0.157118	0.143605	0.135097	0.12461	0.127112	0.123146	0.118258	0.11066	0.105503	0.103578	0.101826	0.100672	0.109483
Dominican Republic	DOM	LAM	NA	0.122828	0.121058	0.121231	0.13267	0.11964	0.125768	0.126303	0.131446	0.124962	0.128939	0.128062	0.122688	0.120498	0.114101	0.11471	0.118771	0.127356	0.123233	0.134845	0.131092	0.128987	0.128112	0.13131	0.121203	0.111306	0.108769	0.116285	0.123485	0.12975	0.130925	0.134968	0.138325	0.139741	0.136095	0.142668	0.148107	0.148289	0.154777	0.14409	0.149869	0.143561	0.148891	0.127122	0.134066	0.154299	0.161607
Ecuador	ECU	LAM	NA	0.166673	0.164041	0.162981	0.163833	0.153668	0.159768	0.159408	0.165312	0.159078	0.164512	0.163152	0.154789	0.163578	0.165526	0.158104	0.156014	0.16927	0.178046	0.176039	0.160657	0.160513	0.159237	0.16365	0.163045	0.170346	0.159164	0.159887	0.141888	0.138643	0.171422	0.181284	0.172974	0.178778	0.175195	0.194796	0.212041	0.208834	0.202736	0.190935	0.207006	0.217212	0.215903	0.226997	0.223878	0.216575	0.230976
El Salvador	SLV	LAM	NA	0.133189	0.132257	0.128849	0.119626	0.115221	0.120677	0.118772	0.109654	0.10725	0.10421	0.102686	0.102366	0.101582	0.109902	0.109698	0.123474	0.119797	0.118128	0.119535	0.118868	0.113686	0.104093	0.0949694	0.105618	0.104659	0.106737	0.112158	0.111972	0.111106	0.103677	0.108885	0.114806	0.110313	0.113678	0.112458	0.117564	0.121419	0.119597	0.130131	0.130505	0.133655	0.140639	0.139035	0.143517	0.154561	0.161703
Guatemala	GTM	LAM	NA	0.0955545	0.0893986	0.0963171	0.096403	0.0864871	0.0809431	0.0847671	0.086263	0.0871321	0.0907692	0.0903522	0.0884236	0.0822611	0.080806	0.0780904	0.0754233	0.0740218	0.079056	0.0780216	0.075245	0.0641932	0.0685215	0.0758241	0.0761539	0.0680743	0.0650757	0.0686026	0.0706596	0.0749352	0.0683173	0.0662948	0.0737745	0.0729026	0.0806037	0.0848027	0.0888632	0.0989424	0.0970204	0.0949778	0.0941901	0.0956639	0.0976782	0.0985073	0.0965337	0.098861	0.0972089
Guyana	GUY	LAM	NA	0.127446	0.125026	0.131317	0.132096	0.140296	0.139406	0.141366	0.143559	0.149087	0.150642	0.14665	0.136303	0.128805	0.12433	0.121783	0.130939	0.136507	0.130541	0.128351	0.138519	0.13142	0.0994096	0.0924957	0.0845278	0.0811945	0.0762175	0.0852523	0.0839414	0.0812788	0.088566	0.0923762	0.122271	0.134517	0.127962	0.130745	0.13891	0.151581	0.160255	0.178218	0.16083	0.15142	0.158709	0.158716	0.163754	0.141952	0.140287
Haiti	HTI	LAM	NA	0.0579512	0.0576984	0.0563762	0.060183	0.0563756	0.0577336	0.0605671	0.0630467	0.059361	0.0590957	0.0597154	0.0593307	0.0728984	0.0605492	0.0599984	0.0627765	0.0635395	0.0659833	0.0597476	0.0585762	0.0524916	0.0569173	0.0545355	0.0603678	0.0637682	0.0618307	0.0675876	0.0623799	0.0587397	0.0542377	0.0531627	0.0542659	0.0549958	0.0555496	0.0628544	0.0608521	0.0620734	0.0666201	0.0691008	0.0641023	0.0738574	0.0729505	0.0812234	0.0718663	0.0714834	0.0798081
Honduras	HND	LAM	NA	0.111206	0.109135	0.111459	0.111226	0.10584	0.0999676	0.106203	0.11279	0.109638	0.111713	0.114695	0.114178	0.109703	0.116391	0.108973	0.107661	0.108625	0.116802	0.116016	0.118979	0.119386	0.118717	0.109534	0.113615	0.115336	0.10928	0.115683	0.114298	0.110882	0.112167	0.118796	0.122738	0.120264	0.128854	0.132449	0.146689	0.147992	0.151202	0.149482	0.152201	0.14379	0.140344	0.146881	0.145945	0.152736	0.158241
Jamaica	JAM	LAM	NA	0.14481	0.150495	0.156837	0.15746	0.146328	0.152055	0.15533	0.165942	0.16495	0.171732	0.165789	0.171732	0.152593	0.16938	0.166168	0.17049	0.150909	0.166609	0.14813	0.142863	0.144091	0.152359	0.147383	0.149904	0.140933	0.154094	0.164981	0.152993	0.150013	0.145856	0.153837	0.146541	0.154108	0.166057	0.177694	0.189757	0.196182	0.190784	0.187003	0.188539	0.187174	0.192199	0.195417	0.199844	0.192535	0.184152
Mexico	MEX	LAM	NA	0.122352	0.122895	0.12096	0.116372	0.113197	0.122273	0.124389	0.120239	0.121428	0.122722	0.123129	0.137238	0.140129	0.14722	0.146333	0.156154	0.163148	0.163708	0.166455	0.172584	0.166585	0.164816	0.165302	0.167971	0.1656	0.160498	0.162082	0.161921	0.152088	0.15573	0.156069	0.16184	0.165498	0.167434	0.163457	0.158761	0.166857	0.172669	0.179399	0.183867	0.186433	0.188315	0.187933	0.193368	0.197081	0.197492
Grenada	GRD	LAM	NA	0.127183	0.134046	0.140069	0.142295	0.144365	0.160555	0.158832	0.167123	0.170728	0.185734	0.200661	0.199942	0.202033	0.204535	0.209147	0.213188	0.229489	0.220252	0.220699	0.21737	0.218941	0.211652	0.208175	0.205112	0.246781	0.250215	0.267781	0.249354	0.229554	0.238889	0.243974	0.225052	0.228025	0.225705	0.226297	0.245058	0.242016	0.258016	0.248595	0.245296	0.249841	0.265458	0.26234	0.261403	0.27963	0.281252
Nicaragua	NIC	LAM	NA	0.141886	0.139885	0.148927	0.144254	0.148146	0.155424	0.152516	0.156611	0.165893	0.170269	0.171564	0.172013	0.167176	0.174144	0.183238	0.188712	0.180722	0.179083	0.165439	0.113307	0.104092	0.114618	0.101967	0.112358	0.123369	0.123186	0.115896	0.101459	0.100869	0.117294	0.0971172	0.108662	0.0955722	0.0854372	0.085	0.0807645	0.0866052	0.092424	0.11248	0.121582	0.112203	0.11021	0.104345	0.105333	0.108185	0.118945
Panama	PAN	LAM	NA	0.175056	0.188626	0.178131	0.171103	0.178096	0.181663	0.177782	0.175717	0.177472	0.182761	0.184473	0.20284	0.192262	0.186251	0.192774	0.220256	0.199162	0.209732	0.200224	0.213074	0.18754	0.198719	0.203804	0.201658	0.193643	0.204348	0.217258	0.189233	0.204311	0.204802	0.217063	0.216569	0.208628	0.208922	0.200138	0.196499	0.211189	0.198865	0.217562	0.223846	0.209904	0.201726	0.198359	0.201667	0.206303	0.207422
Paraguay	PRY	LAM	NA	0.220519	0.205385	0.19132	0.185231	0.179688	0.187771	0.178621	0.178382	0.173943	0.174269	0.172058	0.166294	0.152394	0.164	0.160037	0.165535	0.172646	0.167238	0.18731	0.190382	0.198547	0.190779	0.186382	0.19119	0.1844	0.174287	0.176131	0.189336	0.183281	0.193728	0.231803	0.248723	0.237138	0.238771	0.245955	0.235726	0.246625	0.244435	0.2369	0.22137	0.213582	0.222797	0.209223	0.194664	0.192999	0.197692
Peru	PER	LAM	NA	0.126376	0.126109	0.125687	0.131312	0.120939	0.135597	0.127486	0.122518	0.110988	0.116765	0.120754	0.120789	0.123018	0.113736	0.109142	0.112397	0.115389	0.116431	0.112262	0.141144	0.127386	0.139052	0.132966	0.161836	0.1766	0.16897	0.165309	0.156003	0.145138	0.147519	0.142104	0.14569	0.140968	0.150461	0.154681	0.151564	0.142684	0.124592	0.135567	0.133543	0.132038	0.13409	0.114538	0.112371	0.103035	0.111257
St. Vincent and the Grenadines	VCT	LAM	NA	0.117198	0.107412	0.11442	0.107915	0.106959	0.107532	0.111422	0.115112	0.122961	0.129182	0.137253	0.130331	0.118445	0.120977	0.111137	0.115503	0.117129	0.11997	0.112816	0.107349	0.10261	0.122187	0.119208	0.136029	0.136528	0.13836	0.16563	0.156936	0.174019	0.184953	0.18436	0.196952	0.177218	0.184032	0.192728	0.198551	0.197807	0.183541	0.186379	0.177377	0.176031	0.191449	0.188003	0.193663	0.199685	0.207303
Suriname	SUR	LAM	NA	0.134958	0.130639	0.129024	0.112932	0.110939	0.118533	0.117664	0.124427	0.13559	0.129579	0.128333	0.130781	0.131065	0.13739	0.13983	0.145003	0.140653	0.145353	0.140956	0.142519	0.152236	0.154244	0.148852	0.124421	0.129106	0.127711	0.128402	0.126174	0.1389	0.142684	0.149225	0.134311	0.130616	0.12148	0.11231	0.116194	0.131232	0.129855	0.124111	0.117424	0.121414	0.121385	0.114879	0.116079	0.117573	0.112474
Trinidad and Tobago	TTO	LAM	NA	0.160704	0.155607	0.161513	0.172632	0.161337	0.161481	0.165341	0.168502	0.167044	0.169499	0.164055	0.167119	0.159529	0.153889	0.164482	0.167467	0.180844	0.19626	0.172569	0.187029	0.199044	0.215569	0.220112	0.217825	0.222187	0.200064	0.186876	0.159887	0.161919	0.14972	0.158025	0.162872	0.165071	0.159863	0.159253	0.150003	0.14938	0.158139	0.161973	0.161609	0.16897	0.176376	0.173776	0.183294	0.174905	0.191401
Uruguay	URY	LAM	NA	0.415381	0.408853	0.402426	0.397927	0.393595	0.38069	0.367426	0.412331	0.400767	0.410594	0.386251	0.365999	0.365071	0.377929	0.376079	0.376851	0.393515	0.384065	0.357129	0.368479	0.371908	0.390951	0.357906	0.353589	0.349381	0.347807	0.36666	0.364733	0.362945	0.330737	0.354746	0.350028	0.350885	0.369923	0.346002	0.359855	0.340319	0.341374	0.360961	0.330032	0.316784	0.274938	0.252425	0.237867	0.24349	0.214197
Venezuela, RB	VEN	LAM	NA	0.154404	0.15583	0.153434	0.147785	0.143134	0.142943	0.139098	0.139551	0.145747	0.14527	0.148111	0.153577	0.170742	0.162204	0.169987	0.169523	0.185727	0.186022	0.175319	0.161222	0.177227	0.191549	0.170784	0.168458	0.168636	0.168899	0.166311	0.17148	0.166157	0.148324	0.161509	0.158404	0.167671	0.157333	0.157599	0.1605	0.168816	0.170924	0.170909	0.172277	0.169884	0.189327	0.164542	0.161647	0.153285	0.173567
Barbados	BRB	LAM	NA	0.223091	0.222331	0.241997	0.245741	0.265241	0.247355	0.232891	0.249865	0.283586	0.284862	0.303487	0.299314	0.298895	0.313198	0.266406	0.281522	0.269803	0.278681	0.273586	0.254826	0.26514	0.278586	0.270307	0.284901	0.272016	0.263381	0.27058	0.267924	0.284336	0.279367	0.273557	0.255571	0.253717	0.255107	0.253384	0.245742	0.236732	0.245206	0.242731	0.228626	0.223878	0.225725	0.226705	0.239617	0.252636	0.245705
Netherlands Antilles	ANT	LAM	NA	0.288467	0.298076	0.310438	0.290312	0.29966	0.296576	0.307122	0.306958	0.306278	0.329613	0.346877	0.337213	0.349901	0.336483	0.328355	0.338473	0.369186	0.335542	0.35735	0.384327	0.426408	0.406393	0.380179	0.353676	0.325101	0.315518	0.330525	0.316934	0.303864	0.283137	0.284743	0.290489	0.289791	0.276546	0.300717	0.27647	0.282543	0.314873	0.308242	0.300065	0.298946	0.258686	0.241244	0.226071	0.260011	0.228994
Curacao	CUW	LAM	NA	0.157764	0.157525	0.158393	0.153439	0.152294	0.157512	0.155116	0.156481	0.15553	0.156121	0.152515	0.155196	0.157754	0.158496	0.162101	0.16482	0.165566	0.16505	0.165993	0.171414	0.168513	0.165482	0.163161	0.16456	0.166339	0.169175	0.169972	0.167821	0.169705	0.170876	0.173153	0.173659	0.176125	0.179482	0.187627	0.187675	0.190071	0.192286	0.195694	0.197634	0.195174	0.196941	0.191379	0.193065	0.19282	0.199259
Sint Maarten (Dutch part)	SXM	LAM	NA	0.157764	0.157525	0.158393	0.153439	0.152294	0.157512	0.155116	0.156481	0.15553	0.156121	0.152515	0.155196	0.157754	0.158496	0.162101	0.16482	0.165566	0.16505	0.165993	0.171414	0.168513	0.165482	0.163161	0.16456	0.166339	0.169175	0.169972	0.167821	0.169705	0.170876	0.173153	0.173659	0.176125	0.179482	0.187627	0.187675	0.190071	0.192286	0.195694	0.197634	0.195174	0.196941	0.191379	0.193065	0.19282	0.199259
St. Martin (French part)	MAF	LAM	NA	0.157764	0.157525	0.158393	0.153439	0.152294	0.157512	0.155116	0.156481	0.15553	0.156121	0.152515	0.155196	0.157754	0.158496	0.162101	0.16482	0.165566	0.16505	0.165993	0.171414	0.168513	0.165482	0.163161	0.16456	0.166339	0.169175	0.169972	0.167821	0.169705	0.170876	0.173153	0.173659	0.176125	0.179482	0.187627	0.187675	0.190071	0.192286	0.195694	0.197634	0.195174	0.196941	0.191379	0.193065	0.19282	0.199259
Algeria	DZA	MEA	NA	0.113853	0.100162	0.0893949	0.0932977	0.0959403	0.0972849	0.09327	0.0980797	0.0988569	0.0966565	0.0985449	0.0977245	0.0986508	0.102088	0.101091	0.104704	0.106638	0.101251	0.0958768	0.108089	0.116504	0.119242	0.134511	0.122794	0.133702	0.118344	0.114253	0.110247	0.110659	0.111777	0.106861	0.104633	0.111832	0.106813	0.100567	0.0887888	0.0919527	0.0971567	0.0947189	0.0984144	0.0998791	0.100823	0.0997215	0.108759	0.110138	0.11197
Egypt, Arab Rep.	EGY	MEA	NA	0.0686442	0.0667037	0.0646982	0.0637211	0.0623725	0.0619047	0.0605732	0.0676253	0.066445	0.0652857	0.0667209	0.064774	0.0630332	0.0637079	0.0648663	0.066975	0.0698588	0.0707188	0.068899	0.0719234	0.0737216	0.0712901	0.0741992	0.0776251	0.0780786	0.077696	0.0754447	0.0731883	0.0713158	0.0669343	0.065406	0.0648997	0.0645485	0.0670814	0.0666763	0.0682743	0.0703808	0.0738007	0.075983	0.0778081	0.0740844	0.0745434	0.0830769	0.0766767	0.0763193	0.0769724
Iran, Islamic Rep.	IRN	MEA	NA	0.121917	0.12233	0.11241	0.108167	0.106891	0.096629	0.098622	0.0944253	0.102942	0.103452	0.102903	0.0994228	0.0978705	0.101426	0.110812	0.109266	0.120352	0.113117	0.111767	0.10638	0.11811	0.111552	0.110926	0.108386	0.100679	0.0915741	0.0937363	0.0875372	0.0853526	0.0880037	0.0886019	0.0883267	0.0899824	0.0876158	0.0893259	0.0945187	0.0892657	0.0939322	0.0917278	0.0955312	0.0961495	0.0985761	0.102444	0.106939	0.111765	0.117322
Iraq	IRQ	MEA	NA	0.0954466	0.0934623	0.0904392	0.090004	0.0906949	0.089105	0.0880283	0.0897425	0.0920645	0.0900388	0.0895706	0.0876693	0.0885646	0.0904819	0.0933486	0.0953261	0.10253	0.101995	0.103206	0.10466	0.108966	0.107679	0.109259	0.109033	0.107687	0.102244	0.100877	0.0987915	0.0963198	0.0954528	0.0954562	0.0916548	0.0922152	0.0912834	0.0933336	0.0931005	0.0940096	0.095861	0.0977047	0.100002	0.0983714	0.09904	0.103915	0.104601	0.106409	0.107846
Israel	ISR	MEA	NA	0.16268	0.178972	0.182688	0.190261	0.194113	0.199015	0.188108	0.193984	0.19201	0.197614	0.191908	0.192124	0.193788	0.188721	0.199897	0.201949	0.212085	0.200646	0.212753	0.189462	0.193303	0.197849	0.197328	0.212706	0.200284	0.1869	0.186091	0.195889	0.186174	0.192988	0.196452	0.192578	0.194167	0.206908	0.200189	0.189867	0.19253	0.194349	0.187852	0.207714	0.211569	0.21047	0.209175	0.212951	0.211091	0.214604
Jordan	JOR	MEA	NA	0.0557801	0.0639915	0.0677385	0.0728039	0.0789635	0.0795605	0.060805	0.0951005	0.103964	0.0859175	0.0969918	0.0877954	0.111691	0.0834848	0.0907921	0.0845066	0.0936281	0.112704	0.11964	0.115022	0.120192	0.134358	0.12739	0.132747	0.150572	0.140419	0.137983	0.144362	0.103577	0.110638	0.138137	0.122973	0.146747	0.125817	0.114626	0.0978336	0.113865	0.119917	0.120902	0.126654	0.120174	0.0994514	0.119344	0.125985	0.11063	0.114169
Kuwait	KWT	MEA	NA	0.200895	0.183658	0.194207	0.189824	0.202449	0.186698	0.184072	0.189678	0.187378	0.184306	0.186143	0.191571	0.189165	0.192039	0.199618	0.198593	0.227016	0.237246	0.244311	0.248818	0.237607	0.240536	0.233918	0.238007	0.238147	0.24333	0.233982	0.226809	0.222283	0.226677	0.275209	0.212286	0.231909	0.238213	0.235165	0.235259	0.240758	0.225864	0.219962	0.223568	0.228643	0.197355	0.18732	0.196283	0.220585	0.195771
Lebanon	LBN	MEA	NA	0.136206	0.147663	0.162657	0.153104	0.153795	0.153794	0.147309	0.144722	0.144317	0.153646	0.138927	0.130563	0.138193	0.137341	0.12575	0.129428	0.143639	0.138968	0.161989	0.184025	0.183721	0.183278	0.181669	0.168211	0.156888	0.149348	0.136573	0.147678	0.14649	0.137378	0.126768	0.14104	0.15297	0.145874	0.14227	0.141605	0.153991	0.144816	0.150809	0.15359	0.157344	0.16257	0.164569	0.160251	0.159501	0.157377
Libya	LBY	MEA	NA	0.0994067	0.10062	0.098876	0.100586	0.115408	0.122945	0.131215	0.13637	0.144471	0.147961	0.143402	0.151455	0.140666	0.140707	0.143439	0.138335	0.152314	0.15915	0.1675	0.183989	0.188363	0.1844	0.182684	0.178234	0.164305	0.15345	0.147129	0.141047	0.140161	0.134881	0.133932	0.127586	0.12623	0.122557	0.121931	0.120451	0.119427	0.118995	0.119249	0.114336	0.118546	0.107448	0.106268	0.109278	0.108141	0.111945
Morocco	MAR	MEA	NA	0.0741528	0.0714936	0.0692876	0.0663294	0.0685906	0.0730502	0.0757037	0.0799913	0.0734256	0.0764505	0.0727013	0.0707765	0.0687705	0.0656184	0.0592438	0.0586101	0.0625128	0.0640778	0.0685043	0.0681206	0.0657371	0.0633764	0.059144	0.058479	0.0564537	0.0579315	0.0622416	0.0671706	0.0726436	0.0676552	0.0694405	0.0770552	0.0734728	0.0699659	0.0700155	0.0650941	0.0688856	0.0639859	0.0703651	0.0710355	0.0688848	0.073564	0.0719609	0.0692202	0.0738031	0.0745266
Bahrain	BHR	MEA	NA	0.0954466	0.0934623	0.0904392	0.090004	0.0906949	0.089105	0.0880283	0.0897425	0.0920645	0.0900388	0.0895706	0.0876693	0.0885646	0.0904819	0.0933486	0.0953261	0.10253	0.101995	0.103206	0.10466	0.108966	0.107679	0.109259	0.109033	0.107687	0.102244	0.100877	0.0987915	0.0963198	0.0954528	0.0954562	0.0916548	0.0922152	0.0912834	0.0933336	0.0931005	0.0940096	0.095861	0.0977047	0.100002	0.0983714	0.09904	0.103915	0.104601	0.106409	0.107846
Oman	OMN	MEA	NA	0.0954466	0.0934623	0.0904392	0.090004	0.0906949	0.089105	0.0880283	0.0897425	0.0920645	0.0900388	0.0895706	0.0876693	0.0885646	0.0904819	0.0933486	0.0953261	0.10253	0.101995	0.103206	0.10466	0.108966	0.107679	0.109259	0.109033	0.107687	0.102244	0.100877	0.0987915	0.0963198	0.0954528	0.0954562	0.0916548	0.0922152	0.0912834	0.0933336	0.0931005	0.0940096	0.095861	0.0977047	0.100002	0.0983714	0.09904	0.103915	0.104601	0.106409	0.107846
Qatar	QAT	MEA	NA	0.0954466	0.0934623	0.0904392	0.090004	0.0906949	0.089105	0.0880283	0.0897425	0.0920645	0.0900388	0.0895706	0.0876693	0.0885646	0.0904819	0.0933486	0.0953261	0.10253	0.101995	0.103206	0.10466	0.108966	0.107679	0.109259	0.109033	0.107687	0.102244	0.100877	0.0987915	0.0963198	0.0954528	0.0954562	0.0916548	0.0922152	0.0912834	0.0933336	0.0931005	0.0940096	0.095861	0.0977047	0.100002	0.0983714	0.09904	0.103915	0.104601	0.106409	0.107846
Saudi Arabia	SAU	MEA	NA	0.0790748	0.0769402	0.076414	0.076974	0.0760291	0.0799133	0.0824384	0.0854549	0.089405	0.0835409	0.0894049	0.0960973	0.109379	0.121212	0.132197	0.135279	0.149128	0.154724	0.156531	0.160009	0.148457	0.155315	0.166385	0.17534	0.166309	0.172508	0.170443	0.156572	0.148613	0.149266	0.153935	0.123842	0.113705	0.116836	0.139482	0.144673	0.135228	0.136735	0.154272	0.147462	0.143354	0.139116	0.143607	0.144474	0.142272	0.13577
Syrian Arab Republic	SYR	MEA	NA	0.121632	0.121038	0.138916	0.13016	0.139418	0.132942	0.121811	0.114773	0.117847	0.11076	0.107867	0.0997048	0.10755	0.115087	0.111755	0.122914	0.129664	0.141447	0.151061	0.149831	0.153765	0.153685	0.153609	0.147283	0.152174	0.138338	0.132156	0.134724	0.128775	0.128667	0.129657	0.124103	0.117132	0.119827	0.124964	0.126374	0.129471	0.132891	0.132376	0.131948	0.121583	0.120911	0.132368	0.137913	0.146171	0.152643
Tunisia	TUN	MEA	NA	0.0792106	0.0748427	0.0710735	0.0760136	0.0752915	0.0831323	0.0791085	0.0758344	0.080651	0.0710949	0.0726069	0.0705294	0.077381	0.080926	0.0891444	0.0981763	0.101245	0.0858959	0.0836811	0.0816967	0.0935959	0.0858603	0.0885429	0.0884976	0.0902225	0.0918637	0.0911174	0.0947273	0.0917776	0.0868012	0.0847947	0.0912723	0.0889766	0.0902537	0.0916903	0.0874897	0.0921563	0.0936293	0.0986923	0.10852	0.107797	0.111123	0.10651	0.105201	0.104503	0.10745
United Arab Emirates	ARE	MEA	NA	0.394706	0.376887	0.347136	0.340638	0.327457	0.297531	0.323568	0.328718	0.328933	0.347961	0.340912	0.303647	0.29092	0.249533	0.251879	0.308373	0.259137	0.256735	0.26948	0.322893	0.30823	0.322121	0.301012	0.300209	0.289365	0.264905	0.274925	0.261015	0.251155	0.258027	0.253916	0.242278	0.246087	0.264763	0.256709	0.261069	0.23948	0.229184	0.233317	0.212854	0.20326	0.215158	0.225878	0.194509	0.189841	0.200138
Yemen, Rep.	YEM	MEA	NA	0.0929802	0.0917707	0.092813	0.107586	0.106002	0.101983	0.100246	0.0869457	0.100003	0.0753487	0.0651789	0.0638284	0.0654373	0.0694745	0.0722807	0.0712718	0.0905144	0.103781	0.109068	0.106133	0.109882	0.113387	0.0961768	0.102369	0.102136	0.0888429	0.076337	0.0809728	0.0741316	0.0728187	0.0730493	0.0611197	0.0678319	0.0587298	0.0564946	0.0574524	0.0697856	0.0640857	0.0629245	0.0679853	0.0681418	0.071682	0.085032	0.0891979	0.0896178	0.0838878
West Bank and Gaza	WBG	MEA	NA	0.0954466	0.0934623	0.0904392	0.090004	0.0906949	0.089105	0.0880283	0.0897425	0.0920645	0.0900388	0.0895706	0.0876693	0.0885646	0.0904819	0.0933486	0.0953261	0.10253	0.101995	0.103206	0.10466	0.108966	0.107679	0.109259	0.109033	0.107687	0.102244	0.100877	0.0987915	0.0963198	0.0954528	0.0954562	0.0916548	0.0922152	0.0912834	0.0933336	0.0931005	0.0940096	0.095861	0.0977047	0.100002	0.0983714	0.09904	0.103915	0.104601	0.106409	0.107846
Guam	GUM	NAM	NA	0.353418	0.353131	0.3534	0.351086	0.346025	0.342272	0.340404	0.343263	0.3289	0.327486	0.331373	0.325509	0.312789	0.316625	0.302838	0.301287	0.306176	0.303709	0.300973	0.307156	0.302436	0.299199	0.304907	0.303859	0.302187	0.299646	0.291464	0.289274	0.287185	0.280907	0.280089	0.282483	0.278076	0.281326	0.27829	0.271959	0.26671	0.273062	0.277599	0.271328	0.271298	0.272862	0.272978	0.270846	0.270524	0.2721
Canada	CAN	NAM	NA	0.380906	0.375043	0.377279	0.398317	0.365336	0.374679	0.378461	0.374051	0.36744	0.364395	0.368442	0.357925	0.352007	0.362366	0.348243	0.342828	0.344195	0.338581	0.333528	0.340288	0.338255	0.328965	0.332279	0.316405	0.313759	0.304189	0.301152	0.312724	0.320491	0.306864	0.299439	0.2922	0.28192	0.278769	0.276783	0.261735	0.250797	0.264078	0.26699	0.269759	0.269118	0.268595	0.261162	0.26551	0.256743	0.255066
Puerto Rico	PRI	NAM	NA	0.353418	0.353131	0.3534	0.351086	0.346025	0.342272	0.340404	0.343263	0.3289	0.327486	0.331373	0.325509	0.312789	0.316625	0.302838	0.301287	0.306176	0.303709	0.300973	0.307156	0.302436	0.299199	0.304907	0.303859	0.302187	0.299646	0.291464	0.289274	0.287185	0.280907	0.280089	0.282483	0.278076	0.281326	0.27829	0.271959	0.26671	0.273062	0.277599	0.271328	0.271298	0.272862	0.272978	0.270846	0.270524	0.2721
United States	USA	NAM	NA	0.350683	0.350945	0.351008	0.34633	0.34407	0.338967	0.336495	0.340081	0.324901	0.323648	0.327509	0.322112	0.308649	0.311754	0.297959	0.296806	0.302068	0.299944	0.297461	0.30357	0.298549	0.295961	0.301927	0.302492	0.300925	0.29915	0.290403	0.286695	0.28349	0.278017	0.277934	0.281402	0.27765	0.281609	0.278457	0.273085	0.268461	0.274047	0.278759	0.271499	0.271535	0.273327	0.274267	0.271429	0.27203	0.273963
Australia	AUS	PAO	NA	0.402738	0.407209	0.394222	0.394399	0.396978	0.384344	0.380536	0.387781	0.38965	0.373712	0.387765	0.391119	0.386086	0.365547	0.382241	0.378826	0.357365	0.362255	0.34655	0.338339	0.341586	0.343547	0.349436	0.344493	0.337367	0.34825	0.345258	0.346928	0.351591	0.349929	0.336348	0.339013	0.344606	0.348269	0.330295	0.329397	0.322739	0.327329	0.328059	0.328232	0.3141	0.318215	0.316526	0.311848	0.323853	0.327304
French Polynesia	PYF	PAO	NA	0.175856	0.188844	0.160893	0.194509	0.202814	0.218559	0.231947	0.250656	0.222659	0.226079	0.234233	0.2266	0.224738	0.219231	0.228349	0.235175	0.226092	0.236206	0.249812	0.233938	0.249561	0.242199	0.250585	0.253068	0.253596	0.264353	0.255009	0.3477	0.278903	0.266348	0.352682	0.332614	0.342493	0.282369	0.342423	0.286044	0.28444	0.279803	0.331433	0.289803	0.305265	0.307946	0.307561	0.312308	0.306467	0.301373
Japan	JPN	PAO	NA	0.0987655	0.105573	0.110775	0.11273	0.126462	0.130598	0.135625	0.141156	0.15131	0.156012	0.164119	0.167863	0.171776	0.16843	0.171941	0.181394	0.182882	0.191842	0.19271	0.191831	0.195943	0.192541	0.198027	0.200601	0.202615	0.203418	0.206755	0.208163	0.209187	0.208928	0.210479	0.208123	0.211281	0.211794	0.213674	0.210794	0.204922	0.204007	0.204811	0.208278	0.208202	0.208813	0.208896	0.204107	0.207737	0.207293
New Zealand	NZL	PAO	NA	0.41943	0.432192	0.423426	0.426883	0.420494	0.43361	0.444546	0.447617	0.428888	0.437951	0.460814	0.459113	0.451194	0.43298	0.450593	0.461853	0.427425	0.419188	0.406963	0.42528	0.425354	0.403007	0.41549	0.437315	0.418565	0.410556	0.39069	0.385752	0.38579	0.39079	0.382047	0.34559	0.354128	0.326121	0.35488	0.346498	0.335885	0.288234	0.29864	0.293165	0.320194	0.309869	0.327143	0.314155	0.317819	0.318035
New Caledonia	NCL	PAS	NA	0.23263	0.229542	0.23687	0.236668	0.228913	0.22075	0.231705	0.234231	0.240698	0.247269	0.245298	0.275707	0.26878	0.268813	0.247365	0.257396	0.255808	0.238376	0.24325	0.247692	0.247009	0.24122	0.236312	0.237845	0.225392	0.233953	0.232512	0.217734	0.218208	0.237883	0.236805	0.253922	0.243376	0.25653	0.245528	0.272599	0.250995	0.251337	0.255399	0.23276	0.246079	0.245334	0.25164	0.261698	0.2523	0.24818
Brunei Darussalam	BRN	PAS	NA	0.112782	0.12499	0.132233	0.11878	0.112926	0.111314	0.107703	0.114197	0.108558	0.121003	0.115338	0.122207	0.122524	0.126786	0.135987	0.162854	0.156276	0.175497	0.19478	0.195139	0.214058	0.219299	0.206409	0.197091	0.191212	0.186511	0.19159	0.204074	0.193701	0.179402	0.202759	0.178576	0.192803	0.221102	0.206362	0.217078	0.1962	0.202478	0.193671	0.188629	0.196074	0.190963	0.189954	0.212633	0.199609	0.20712
Micronesia, Fed. Sts.	FSM	PAS	NA	0.055197	0.0565668	0.0563003	0.0569995	0.0579416	0.0593049	0.0604838	0.0641875	0.064264	0.0643625	0.0634461	0.0618019	0.0620739	0.0643145	0.0622503	0.0627477	0.0637518	0.0663768	0.0672642	0.0668502	0.0689338	0.069482	0.073871	0.074466	0.074575	0.0749535	0.0769376	0.0769277	0.0803526	0.0855222	0.0904193	0.0922552	0.0948553	0.0967689	0.0950345	0.0959093	0.097436	0.0933111	0.0948811	0.0957963	0.098272	0.100711	0.1016	0.100461	0.100587	0.105932
Fiji	FJI	PAS	NA	0.102091	0.102842	0.111289	0.138823	0.125734	0.127838	0.130506	0.133107	0.131396	0.162517	0.146989	0.148626	0.143357	0.17414	0.200916	0.191489	0.20101	0.205788	0.205048	0.193461	0.195675	0.180683	0.16843	0.170923	0.166676	0.196736	0.18278	0.183372	0.182003	0.206196	0.206578	0.211297	0.210718	0.198599	0.208316	0.193842	0.198132	0.192781	0.198325	0.182854	0.184625	0.168276	0.17403	0.175079	0.176287	0.17724
Indonesia	IDN	PAS	NA	0.0295608	0.0298238	0.0298035	0.0293584	0.0292452	0.0298523	0.0293976	0.0295786	0.0284758	0.0299868	0.0305396	0.0304132	0.0284844	0.0293943	0.0285848	0.0310037	0.0315278	0.0312482	0.0324598	0.0336622	0.0332654	0.0345025	0.0370442	0.0386205	0.039477	0.0408733	0.0405664	0.0400639	0.0412233	0.0472531	0.0485482	0.0496237	0.05196	0.0551319	0.0514301	0.0540446	0.0535987	0.0488596	0.049374	0.050074	0.0523318	0.0537016	0.0553208	0.0573091	0.0572874	0.0614389
Kiribati	KIR	PAS	NA	0.104282	0.118014	0.1159	0.126333	0.123657	0.107751	0.109023	0.110199	0.10845	0.105325	0.10398	0.104237	0.10562	0.110774	0.109253	0.114182	0.116261	0.110559	0.11201	0.112178	0.103536	0.0996212	0.101546	0.114026	0.11222	0.107158	0.119557	0.112913	0.124332	0.110544	0.113847	0.116329	0.114431	0.116051	0.135441	0.125864	0.116361	0.124803	0.128589	0.123101	0.123771	0.12687	0.125748	0.125131	0.132012	0.134262
Malaysia	MYS	PAS	NA	0.103602	0.106743	0.106733	0.108175	0.108726	0.109088	0.109253	0.112908	0.109654	0.11358	0.112284	0.108689	0.117421	0.124474	0.133023	0.138175	0.142955	0.147351	0.145483	0.147696	0.147244	0.145173	0.152522	0.156307	0.161104	0.159357	0.171532	0.166694	0.17487	0.181337	0.192373	0.196226	0.199209	0.204335	0.203047	0.196859	0.199021	0.183144	0.171528	0.174713	0.18301	0.185378	0.18606	0.184347	0.18068	0.175284
Marshall Islands	MHL	PAS	NA	0.055197	0.0565668	0.0563003	0.0569995	0.0579416	0.0593049	0.0604838	0.0641875	0.064264	0.0643625	0.0634461	0.0618019	0.0620739	0.0643145	0.0622503	0.0627477	0.0637518	0.0663768	0.0672642	0.0668502	0.0689338	0.069482	0.073871	0.074466	0.074575	0.0749535	0.0769376	0.0769277	0.0803526	0.0855222	0.0904193	0.0922552	0.0948553	0.0967689	0.0950345	0.0959093	0.097436	0.0933111	0.0948811	0.0957963	0.098272	0.100711	0.1016	0.100461	0.100587	0.105932
Singapore	SGP	PAS	NA	0.055197	0.0565668	0.0563003	0.0569995	0.0579416	0.0593049	0.0604838	0.0641875	0.064264	0.0643625	0.0634461	0.0618019	0.0620739	0.0643145	0.0622503	0.0627477	0.0637518	0.0663768	0.0672642	0.0668502	0.0689338	0.069482	0.073871	0.074466	0.074575	0.0749535	0.0769376	0.0769277	0.0803526	0.0855222	0.0904193	0.0922552	0.0948553	0.0967689	0.0950345	0.0959093	0.097436	0.0933111	0.0948811	0.0957963	0.098272	0.100711	0.1016	0.100461	0.100587	0.105932
Korea, Dem. Rep.	PRK	PAS	NA	0.0686492	0.0677184	0.0652685	0.064097	0.0693606	0.0699155	0.0764734	0.0750321	0.0696392	0.0707347	0.0730644	0.0780143	0.0747276	0.0864485	0.087222	0.0903946	0.0952295	0.099037	0.0954848	0.101935	0.102178	0.116536	0.116676	0.113969	0.116332	0.113701	0.114823	0.115899	0.113287	0.0990007	0.0981396	0.0802402	0.0726763	0.062113	0.0541343	0.0529574	0.0435622	0.051278	0.0571402	0.062117	0.0683625	0.0748235	0.070898	0.070468	0.0723006	0.0725801
Papua New Guinea	PNG	PAS	NA	0.055197	0.0565668	0.0563003	0.0569995	0.0579416	0.0593049	0.0604838	0.0641875	0.064264	0.0643625	0.0634461	0.0618019	0.0620739	0.0643145	0.0622503	0.0627477	0.0637518	0.0663768	0.0672642	0.0668502	0.0689338	0.069482	0.073871	0.074466	0.074575	0.0749535	0.0769376	0.0769277	0.0803526	0.0855222	0.0904193	0.0922552	0.0948553	0.0967689	0.0950345	0.0959093	0.097436	0.0933111	0.0948811	0.0957963	0.098272	0.100711	0.1016	0.100461	0.100587	0.105932
Philippines	PHL	PAS	NA	0.111098	0.118272	0.113906	0.116612	0.119487	0.127395	0.128194	0.143361	0.145861	0.142144	0.139421	0.125005	0.131504	0.134286	0.117112	0.107295	0.106349	0.102844	0.110755	0.107175	0.110609	0.106463	0.119344	0.112398	0.0954128	0.100822	0.10738	0.111562	0.116828	0.124646	0.136257	0.132054	0.136019	0.133914	0.137491	0.135488	0.14508	0.145678	0.149263	0.154156	0.153914	0.154621	0.156962	0.151224	0.14794	0.157062
Solomon Islands	SLB	PAS	NA	0.0849294	0.0894401	0.0912622	0.0944451	0.092271	0.103143	0.106448	0.113778	0.109356	0.11835	0.124838	0.124631	0.125115	0.128743	0.124855	0.128659	0.123262	0.128771	0.12378	0.127035	0.117365	0.124272	0.115653	0.120968	0.118218	0.118484	0.111383	0.108708	0.122017	0.111038	0.108705	0.097553	0.0995722	0.089493	0.0865411	0.0970941	0.0950797	0.0860579	0.0824585	0.0738629	0.0705073	0.0738859	0.0729764	0.0714303	0.0730819	0.075899
Korea, Rep.	KOR	PAS	NA	0.0261505	0.0249789	0.0296795	0.0293492	0.0311549	0.030483	0.030427	0.0337608	0.0391411	0.0366678	0.0395792	0.045241	0.0420278	0.0500345	0.0537568	0.0600796	0.0602548	0.0648095	0.0747663	0.0700064	0.0807625	0.0777327	0.0877783	0.0909691	0.0920868	0.0936585	0.092534	0.0948687	0.100809	0.108252	0.10997	0.123361	0.130662	0.135331	0.136681	0.136143	0.13966	0.136855	0.148711	0.143604	0.142269	0.153751	0.156763	0.145829	0.151917	0.157716
Thailand	THA	PAS	NA	0.0875986	0.0888975	0.0869439	0.0892737	0.0891201	0.0884583	0.0941386	0.099498	0.0989738	0.0977081	0.0889953	0.0863556	0.0891373	0.0843743	0.0840158	0.0816997	0.0843088	0.0996036	0.0874914	0.0854621	0.0881075	0.0898827	0.0875577	0.0907171	0.102931	0.0951309	0.0988699	0.0949358	0.101808	0.105345	0.11633	0.124441	0.125962	0.12979	0.127361	0.130149	0.130073	0.12046	0.118571	0.117323	0.122729	0.122809	0.119259	0.120835	0.122137	0.132266
Tuvalu	TUV	PAS	NA	0.055197	0.0565668	0.0563003	0.0569995	0.0579416	0.0593049	0.0604838	0.0641875	0.064264	0.0643625	0.0634461	0.0618019	0.0620739	0.0643145	0.0622503	0.0627477	0.0637518	0.0663768	0.0672642	0.0668502	0.0689338	0.069482	0.073871	0.074466	0.074575	0.0749535	0.0769376	0.0769277	0.0803526	0.0855222	0.0904193	0.0922552	0.0948553	0.0967689	0.0950345	0.0959093	0.097436	0.0933111	0.0948811	0.0957963	0.098272	0.100711	0.1016	0.100461	0.100587	0.105932
Vanuatu	VUT	PAS	NA	0.196223	0.193484	0.198255	0.21191	0.204952	0.203151	0.192475	0.198337	0.195959	0.20774	0.216058	0.211977	0.20851	0.217711	0.204355	0.228969	0.202605	0.18881	0.195438	0.19223	0.181534	0.171354	0.173235	0.169259	0.170973	0.171621	0.16833	0.157509	0.155229	0.166291	0.169082	0.170418	0.164301	0.167984	0.166955	0.170842	0.159397	0.163662	0.163878	0.161878	0.150865	0.141111	0.142431	0.137612	0.13913	0.143862
Samoa	WSM	PAS	NA	0.158363	0.156165	0.169373	0.174532	0.161818	0.159312	0.143963	0.144007	0.138412	0.142366	0.152306	0.147139	0.128263	0.126939	0.146299	0.146504	0.179229	0.191289	0.189927	0.195571	0.200217	0.200108	0.177213	0.194007	0.26244	0.242421	0.278851	0.255324	0.271698	0.28694	0.27319	0.312872	0.312228	0.298619	0.286971	0.302632	0.262878	0.271045	0.264517	0.290552	0.30803	0.289765	0.275575	0.256186	0.278056	0.262667
Timor-Leste	TLS	PAS	NA	0.210329	0.205294	0.212733	0.233824	0.228436	0.215202	0.202673	0.200483	0.189214	0.199993	0.20518	0.203149	0.190335	0.187756	0.165868	0.144731	0.132267	0.126457	0.112406	0.11053	0.111451	0.114538	0.1198	0.121449	0.131951	0.132446	0.130834	0.130924	0.133798	0.153939	0.143821	0.149074	0.149137	0.132507	0.128142	0.106821	0.146272	0.154873	0.124984	0.127087	0.129862	0.122329	0.128104	0.0985791	0.0995084	0.0986684
Afghanistan	AFG	SAS	NA	0.0617612	0.0604687	0.0618834	0.0595805	0.0587926	0.0594211	0.0569506	0.0584255	0.0562863	0.0530337	0.058622	0.0582459	0.0566601	0.0605222	0.0577871	0.0622947	0.058411	0.0568448	0.0609783	0.06225	0.0629183	0.0651981	0.0643033	0.0680593	0.0717629	0.0732518	0.072137	0.0704443	0.0696683	0.0732744	0.0713919	0.071412	0.0769726	0.0762875	0.0773978	0.0794794	0.0808031	0.0826385	0.0813485	0.0826503	0.0849439	0.0855103	0.0850797	0.0893933	0.091042	0.0920474
Bangladesh	BGD	SAS	NA	0.0296485	0.0307123	0.0302158	0.03161	0.0327498	0.0314373	0.0334229	0.0320218	0.0311859	0.031142	0.0334607	0.0366135	0.0354971	0.0337422	0.0328213	0.0317441	0.0350007	0.0357983	0.0334514	0.0286549	0.0290272	0.0281038	0.0278729	0.028069	0.0297988	0.0296144	0.0288936	0.0289882	0.0297482	0.0290839	0.0291343	0.0289651	0.0312918	0.0312283	0.0311169	0.0324432	0.0334224	0.031944	0.0318218	0.0321529	0.0313951	0.0332312	0.0334062	0.0341672	0.0359015	0.0362129
Bhutan	BTN	SAS	NA	0.0617612	0.0604687	0.0618834	0.0595805	0.0587926	0.0594211	0.0569506	0.0584255	0.0562863	0.0530337	0.058622	0.0582459	0.0566601	0.0605222	0.0577871	0.0622947	0.058411	0.0568448	0.0609783	0.06225	0.0629183	0.0651981	0.0643033	0.0680593	0.0717629	0.0732518	0.072137	0.0704443	0.0696683	0.0732744	0.0713919	0.071412	0.0769726	0.0762875	0.0773978	0.0794794	0.0808031	0.0826385	0.0813485	0.0826503	0.0849439	0.0855103	0.0850797	0.0893933	0.091042	0.0920474
India	IND	SAS	NA	0.055281	0.0540235	0.0558498	0.0537178	0.0532477	0.0538501	0.0504484	0.0523533	0.0516776	0.0473526	0.0541066	0.0536869	0.0516284	0.0568293	0.0527982	0.058839	0.0533652	0.0514538	0.0571096	0.0587576	0.05968	0.0632611	0.0619517	0.0666564	0.0704331	0.0716395	0.0702953	0.066834	0.0672098	0.0715296	0.0672672	0.0675828	0.0741699	0.073238	0.0738167	0.0748778	0.0760787	0.0783059	0.076811	0.0777595	0.0803449	0.0792195	0.0773166	0.0827453	0.0842639	0.0836213
Maldives	MDV	SAS	NA	0.025435	0.0310032	0.0306541	0.0362302	0.103401	0.104711	0.116917	0.110613	0.0975627	0.153044	0.121712	0.105981	0.128387	0.128699	0.121177	0.112989	0.0869783	0.095178	0.0807356	0.0808866	0.0947838	0.0878006	0.120807	0.142317	0.145915	0.143095	0.146892	0.166472	0.127809	0.124199	0.125276	0.161862	0.176585	0.188705	0.17807	0.175786	0.195202	0.209645	0.223508	0.220848	0.234612	0.240445	0.235503	0.239817	0.267854	0.257051
Myanmar	MMR	SAS	NA	0.0563941	0.0546581	0.0564125	0.0533806	0.0554746	0.0534903	0.0532863	0.0510851	0.0495199	0.0496133	0.048964	0.0453538	0.0474795	0.0449768	0.0464574	0.0482394	0.0479151	0.0481452	0.0481511	0.0483976	0.0492495	0.0483691	0.049856	0.05121	0.0534599	0.0530078	0.0520684	0.0538353	0.0484635	0.0470535	0.0493357	0.0500933	0.0473639	0.0522297	0.0514241	0.0530751	0.0543871	0.0547512	0.0566911	0.0637063	0.0642971	0.0722705	0.0823062	0.0912119	0.101212	0.108686
Nepal	NPL	SAS	NA	0.0838669	0.0840985	0.0846382	0.0840803	0.0839012	0.0850956	0.0861939	0.0835622	0.083915	0.0833426	0.0850584	0.0872509	0.085611	0.086837	0.0925497	0.0881625	0.087736	0.0857182	0.0878669	0.0875553	0.0847331	0.0915712	0.0851657	0.0805191	0.0794218	0.0816101	0.0735797	0.068105	0.0665671	0.0707756	0.0679107	0.0672067	0.0688997	0.065923	0.0657328	0.0660988	0.0671322	0.0685366	0.068462	0.0680036	0.0657382	0.0677583	0.0723152	0.0661872	0.066396	0.0671127
Pakistan	PAK	SAS	NA	0.16152	0.156198	0.155277	0.145739	0.138701	0.142599	0.141767	0.145078	0.126482	0.126104	0.129957	0.125666	0.126509	0.128602	0.130314	0.130806	0.128787	0.125703	0.126075	0.13126	0.13115	0.127207	0.127781	0.130274	0.137502	0.144418	0.14452	0.153431	0.142697	0.147847	0.159475	0.156814	0.162292	0.161145	0.166078	0.177265	0.179215	0.181989	0.179115	0.181353	0.186072	0.19322	0.197269	0.197935	0.198424	0.208048
Sri Lanka	LKA	SAS	NA	0.0466462	0.0470085	0.0504474	0.0531608	0.0489863	0.0498049	0.0461714	0.0458681	0.0461309	0.0460965	0.0417731	0.04495	0.0385857	0.0375061	0.0393398	0.0405243	0.0432192	0.0453557	0.0483378	0.0494683	0.0460444	0.0442264	0.0490116	0.050686	0.0498844	0.0456513	0.0508217	0.0520557	0.0562365	0.0526944	0.0587921	0.0578712	0.0552528	0.0512363	0.0652631	0.062592	0.0644169	0.0625654	0.060314	0.064022	0.0597329	0.0669569	0.0691582	0.062948	0.0535569	0.0620328
Whole Region AFR		AFR	NA	0.07	0.07	0.07	0.07	0.07	0.08	0.08	0.08	0.08	0.07	0.08	0.08	0.07	0.07	0.07	0.07	0.08	0.08	0.08	0.08	0.08	0.08	0.08	0.08	0.08	0.07	0.07	0.07	0.07	0.07	0.07	0.07	0.07	0.07	0.07	0.07	0.07	0.07	0.07	0.07	0.07	0.07	0.07	0.07	0.07	0.07
Whole Region CPA		CPA	NA	0.04	0.05	0.06	0.07	0.07	0.07	0.07	0.07	0.07	0.06	0.07	0.07	0.07	0.07	0.07	0.07	0.07	0.07	0.08	0.08	0.08	0.08	0.08	0.08	0.09	0.1	0.1	0.11	0.12	0.12	0.13	0.14	0.15	0.16	0.16	0.16	0.17	0.18	0.19	0.19	0.19	0.19	0.2	0.21	0.21	0.22
Whole Region EUR		EUR	NA	0.26	0.26	0.27	0.27	0.27	0.27	0.27	0.27	0.28	0.28	0.28	0.28	0.28	0.28	0.29	0.29	0.29	0.29	0.29	0.29	0.3	0.29	0.29	0.29	0.29	0.29	0.29	0.29	0.29	0.29	0.29	0.28	0.28	0.28	0.28	0.28	0.28	0.28	0.28	0.28	0.27	0.27	0.28	0.27	0.27	0.27
Whole Region FSU		FSU	NA	0.21	0.22	0.22	0.21	0.21	0.22	0.23	0.24	0.24	0.24	0.24	0.25	0.24	0.26	0.26	0.26	0.25	0.26	0.26	0.25	0.25	0.25	0.25	0.26	0.27	0.27	0.27	0.27	0.28	0.28	0.27	0.24	0.24	0.24	0.23	0.22	0.22	0.22	0.22	0.21	0.21	0.21	0.21	0.21	0.21	0.21
Whole Region LAM		LAM	NA	0.16	0.16	0.16	0.16	0.16	0.16	0.16	0.16	0.16	0.16	0.16	0.16	0.16	0.16	0.17	0.17	0.17	0.17	0.17	0.18	0.17	0.17	0.17	0.17	0.17	0.17	0.17	0.17	0.17	0.17	0.18	0.18	0.18	0.18	0.19	0.19	0.19	0.2	0.2	0.2	0.2	0.2	0.19	0.2	0.2	0.2
Whole Region MEA		MEA	NA	0.09	0.09	0.09	0.09	0.09	0.09	0.09	0.09	0.09	0.09	0.09	0.09	0.09	0.09	0.09	0.1	0.1	0.1	0.1	0.11	0.11	0.11	0.11	0.11	0.11	0.1	0.1	0.1	0.1	0.1	0.1	0.09	0.09	0.09	0.09	0.09	0.09	0.1	0.1	0.1	0.1	0.1	0.1	0.11	0.11	0.11
Whole Region NAM		NAM	NA	0.35	0.35	0.35	0.35	0.35	0.34	0.34	0.34	0.33	0.33	0.33	0.33	0.31	0.32	0.3	0.3	0.31	0.3	0.3	0.31	0.3	0.3	0.3	0.3	0.3	0.3	0.29	0.29	0.29	0.28	0.28	0.28	0.28	0.28	0.28	0.27	0.27	0.27	0.28	0.27	0.27	0.27	0.27	0.27	0.27	0.27
Whole Region PAO		PAO	NA	0.14	0.15	0.15	0.15	0.17	0.17	0.17	0.18	0.19	0.19	0.2	0.2	0.21	0.2	0.21	0.21	0.21	0.22	0.22	0.22	0.22	0.22	0.22	0.22	0.22	0.23	0.23	0.23	0.23	0.23	0.23	0.23	0.23	0.23	0.23	0.23	0.22	0.22	0.22	0.23	0.23	0.23	0.23	0.22	0.23	0.23
Whole Region PAS		PAS	NA	0.06	0.06	0.06	0.06	0.06	0.06	0.06	0.06	0.06	0.06	0.06	0.06	0.06	0.06	0.06	0.06	0.06	0.07	0.07	0.07	0.07	0.07	0.07	0.07	0.07	0.07	0.08	0.08	0.08	0.09	0.09	0.09	0.1	0.1	0.1	0.1	0.1	0.09	0.1	0.1	0.1	0.1	0.1	0.1	0.1	0.11
Whole Region SAS		SAS	NA	0.06	0.06	0.06	0.06	0.06	0.06	0.06	0.06	0.06	0.05	0.06	0.06	0.06	0.06	0.06	0.06	0.06	0.06	0.06	0.06	0.06	0.07	0.06	0.07	0.07	0.07	0.07	0.07	0.07	0.07	0.07	0.07	0.08	0.08	0.08	0.08	0.08	0.08	0.08	0.08	0.09	0.09	0.08	0.09	0.09	0.09
[truncated: 22 more columns]

## Sheet: lvst_shr_a1
Share of animal based calories	Szenario:	A1	Unit:	share
country	country_id	region	y1960	y1961	y1962	y1963	y1964	y1965	y1966	y1967	y1968	y1969	y1970	y1971	y1972	y1973	y1974	y1975	y1976	y1977	y1978	y1979	y1980	y1981	y1982	y1983	y1984	y1985	y1986	y1987	y1988	y1989	y1990	y1991	y1992	y1993	y1994	y1995	y1996	y1997	y1998	y1999	y2000	y2001	y2002	y2003	y2004	y2005	y2006
Angola	AGO	AFR	NA	NA	NA	NA	NA	NA	NA	NA	NA	NA	NA	NA	NA	NA	NA	NA	NA	NA	NA	NA	NA	NA	NA	NA	NA	NA	NA	NA	NA	NA	0.116901	NA	NA	NA	NA	0.117817	NA	NA	NA	NA	0.118261	NA	NA	NA	NA	0.126196	NA
Benin	BEN	AFR	NA	NA	NA	NA	NA	NA	NA	NA	NA	NA	NA	NA	NA	NA	NA	NA	NA	NA	NA	NA	NA	NA	NA	NA	NA	NA	NA	NA	NA	NA	0.0385387	NA	NA	NA	NA	0.0410476	NA	NA	NA	NA	0.0436122	NA	NA	NA	NA	0.0490559	NA
Botswana	BWA	AFR	NA	NA	NA	NA	NA	NA	NA	NA	NA	NA	NA	NA	NA	NA	NA	NA	NA	NA	NA	NA	NA	NA	NA	NA	NA	NA	NA	NA	NA	NA	0.213211	NA	NA	NA	NA	0.212911	NA	NA	NA	NA	0.213975	NA	NA	NA	NA	0.232199	NA
Burkina Faso	BFA	AFR	NA	NA	NA	NA	NA	NA	NA	NA	NA	NA	NA	NA	NA	NA	NA	NA	NA	NA	NA	NA	NA	NA	NA	NA	NA	NA	NA	NA	NA	NA	0.0510991	NA	NA	NA	NA	0.0534841	NA	NA	NA	NA	0.0555292	NA	NA	NA	NA	0.0606279	NA
Burundi	BDI	AFR	NA	NA	NA	NA	NA	NA	NA	NA	NA	NA	NA	NA	NA	NA	NA	NA	NA	NA	NA	NA	NA	NA	NA	NA	NA	NA	NA	NA	NA	NA	0.0314505	NA	NA	NA	NA	0.0344268	NA	NA	NA	NA	0.0375446	NA	NA	NA	NA	0.0419222	NA
Cameroon	CMR	AFR	NA	NA	NA	NA	NA	NA	NA	NA	NA	NA	NA	NA	NA	NA	NA	NA	NA	NA	NA	NA	NA	NA	NA	NA	NA	NA	NA	NA	NA	NA	0.0677611	NA	NA	NA	NA	0.0709011	NA	NA	NA	NA	0.0737023	NA	NA	NA	NA	0.0815212	NA
Cape Verde	CPV	AFR	NA	NA	NA	NA	NA	NA	NA	NA	NA	NA	NA	NA	NA	NA	NA	NA	NA	NA	NA	NA	NA	NA	NA	NA	NA	NA	NA	NA	NA	NA	0.16179	NA	NA	NA	NA	0.164438	NA	NA	NA	NA	0.164128	NA	NA	NA	NA	0.17448	NA
Central African Republic	CAF	AFR	NA	NA	NA	NA	NA	NA	NA	NA	NA	NA	NA	NA	NA	NA	NA	NA	NA	NA	NA	NA	NA	NA	NA	NA	NA	NA	NA	NA	NA	NA	0.101385	NA	NA	NA	NA	0.10354	NA	NA	NA	NA	0.105203	NA	NA	NA	NA	0.114403	NA
Chad	TCD	AFR	NA	NA	NA	NA	NA	NA	NA	NA	NA	NA	NA	NA	NA	NA	NA	NA	NA	NA	NA	NA	NA	NA	NA	NA	NA	NA	NA	NA	NA	NA	0.0879024	NA	NA	NA	NA	0.089702	NA	NA	NA	NA	0.089989	NA	NA	NA	NA	0.0961817	NA
Comoros	COM	AFR	NA	NA	NA	NA	NA	NA	NA	NA	NA	NA	NA	NA	NA	NA	NA	NA	NA	NA	NA	NA	NA	NA	NA	NA	NA	NA	NA	NA	NA	NA	0.062985	NA	NA	NA	NA	0.0654278	NA	NA	NA	NA	0.0670284	NA	NA	NA	NA	0.0730266	NA
Congo, Rep.	COG	AFR	NA	NA	NA	NA	NA	NA	NA	NA	NA	NA	NA	NA	NA	NA	NA	NA	NA	NA	NA	NA	NA	NA	NA	NA	NA	NA	NA	NA	NA	NA	0.0640719	NA	NA	NA	NA	0.0675071	NA	NA	NA	NA	0.070287	NA	NA	NA	NA	0.0776531	NA
Djibouti	DJI	AFR	NA	NA	NA	NA	NA	NA	NA	NA	NA	NA	NA	NA	NA	NA	NA	NA	NA	NA	NA	NA	NA	NA	NA	NA	NA	NA	NA	NA	NA	NA	0.108852	NA	NA	NA	NA	0.113344	NA	NA	NA	NA	0.113785	NA	NA	NA	NA	0.125322	NA
Equatorial Guinea	GNQ	AFR	NA	NA	NA	NA	NA	NA	NA	NA	NA	NA	NA	NA	NA	NA	NA	NA	NA	NA	NA	NA	NA	NA	NA	NA	NA	NA	NA	NA	NA	NA	0.0731973	NA	NA	NA	NA	0.0764612	NA	NA	NA	NA	0.0786535	NA	NA	NA	NA	0.0857994	NA
Eritrea	ERI	AFR	NA	NA	NA	NA	NA	NA	NA	NA	NA	NA	NA	NA	NA	NA	NA	NA	NA	NA	NA	NA	NA	NA	NA	NA	NA	NA	NA	NA	NA	NA	NA	NA	NA	NA	NA	NA	NA	NA	NA	NA	NA	NA	NA	NA	NA	NA	NA
Ethiopia	ETH	AFR	NA	NA	NA	NA	NA	NA	NA	NA	NA	NA	NA	NA	NA	NA	NA	NA	NA	NA	NA	NA	NA	NA	NA	NA	NA	NA	NA	NA	NA	NA	0.0655268	NA	NA	NA	NA	0.0667239	NA	NA	NA	NA	0.0677328	NA	NA	NA	NA	0.0732705	NA
Gabon	GAB	AFR	NA	NA	NA	NA	NA	NA	NA	NA	NA	NA	NA	NA	NA	NA	NA	NA	NA	NA	NA	NA	NA	NA	NA	NA	NA	NA	NA	NA	NA	NA	0.120999	NA	NA	NA	NA	0.124688	NA	NA	NA	NA	0.12724	NA	NA	NA	NA	0.138285	NA
Gambia, The	GMB	AFR	NA	NA	NA	NA	NA	NA	NA	NA	NA	NA	NA	NA	NA	NA	NA	NA	NA	NA	NA	NA	NA	NA	NA	NA	NA	NA	NA	NA	NA	NA	0.0485259	NA	NA	NA	NA	0.0501408	NA	NA	NA	NA	0.0517175	NA	NA	NA	NA	0.0573706	NA
Ghana	GHA	AFR	NA	NA	NA	NA	NA	NA	NA	NA	NA	NA	NA	NA	NA	NA	NA	NA	NA	NA	NA	NA	NA	NA	NA	NA	NA	NA	NA	NA	NA	NA	0.0587436	NA	NA	NA	NA	0.0612662	NA	NA	NA	NA	0.0635804	NA	NA	NA	NA	0.0700296	NA
Guinea	GIN	AFR	NA	NA	NA	NA	NA	NA	NA	NA	NA	NA	NA	NA	NA	NA	NA	NA	NA	NA	NA	NA	NA	NA	NA	NA	NA	NA	NA	NA	NA	NA	0.027297	NA	NA	NA	NA	0.0295273	NA	NA	NA	NA	0.0322433	NA	NA	NA	NA	0.0377108	NA
Guinea-Bissau	GNB	AFR	NA	NA	NA	NA	NA	NA	NA	NA	NA	NA	NA	NA	NA	NA	NA	NA	NA	NA	NA	NA	NA	NA	NA	NA	NA	NA	NA	NA	NA	NA	0.0701285	NA	NA	NA	NA	0.0727976	NA	NA	NA	NA	0.0752105	NA	NA	NA	NA	0.0821874	NA
Cote d'Ivoire	CIV	AFR	NA	NA	NA	NA	NA	NA	NA	NA	NA	NA	NA	NA	NA	NA	NA	NA	NA	NA	NA	NA	NA	NA	NA	NA	NA	NA	NA	NA	NA	NA	0.0568895	NA	NA	NA	NA	0.0602706	NA	NA	NA	NA	0.063549	NA	NA	NA	NA	0.0711538	NA
Kenya	KEN	AFR	NA	NA	NA	NA	NA	NA	NA	NA	NA	NA	NA	NA	NA	NA	NA	NA	NA	NA	NA	NA	NA	NA	NA	NA	NA	NA	NA	NA	NA	NA	0.139497	NA	NA	NA	NA	0.140268	NA	NA	NA	NA	0.14067	NA	NA	NA	NA	0.150802	NA
Lesotho	LSO	AFR	NA	NA	NA	NA	NA	NA	NA	NA	NA	NA	NA	NA	NA	NA	NA	NA	NA	NA	NA	NA	NA	NA	NA	NA	NA	NA	NA	NA	NA	NA	0.0573695	NA	NA	NA	NA	0.0607668	NA	NA	NA	NA	0.0639574	NA	NA	NA	NA	0.0725469	NA
Liberia	LBR	AFR	NA	NA	NA	NA	NA	NA	NA	NA	NA	NA	NA	NA	NA	NA	NA	NA	NA	NA	NA	NA	NA	NA	NA	NA	NA	NA	NA	NA	NA	NA	0.0353459	NA	NA	NA	NA	0.0418155	NA	NA	NA	NA	0.0420645	NA	NA	NA	NA	0.0461857	NA
Madagascar	MDG	AFR	NA	NA	NA	NA	NA	NA	NA	NA	NA	NA	NA	NA	NA	NA	NA	NA	NA	NA	NA	NA	NA	NA	NA	NA	NA	NA	NA	NA	NA	NA	0.106909	NA	NA	NA	NA	0.10834	NA	NA	NA	NA	0.108232	NA	NA	NA	NA	0.115164	NA
Malawi	MWI	AFR	NA	NA	NA	NA	NA	NA	NA	NA	NA	NA	NA	NA	NA	NA	NA	NA	NA	NA	NA	NA	NA	NA	NA	NA	NA	NA	NA	NA	NA	NA	0.031265	NA	NA	NA	NA	0.0345137	NA	NA	NA	NA	0.0367565	NA	NA	NA	NA	0.0417464	NA
Mali	MLI	AFR	NA	NA	NA	NA	NA	NA	NA	NA	NA	NA	NA	NA	NA	NA	NA	NA	NA	NA	NA	NA	NA	NA	NA	NA	NA	NA	NA	NA	NA	NA	0.10398	NA	NA	NA	NA	0.106298	NA	NA	NA	NA	0.106731	NA	NA	NA	NA	0.113525	NA
Mauritania	MRT	AFR	NA	NA	NA	NA	NA	NA	NA	NA	NA	NA	NA	NA	NA	NA	NA	NA	NA	NA	NA	NA	NA	NA	NA	NA	NA	NA	NA	NA	NA	NA	0.198638	NA	NA	NA	NA	0.199042	NA	NA	NA	NA	0.195042	NA	NA	NA	NA	0.203834	NA
Mauritius	MUS	AFR	NA	NA	NA	NA	NA	NA	NA	NA	NA	NA	NA	NA	NA	NA	NA	NA	NA	NA	NA	NA	NA	NA	NA	NA	NA	NA	NA	NA	NA	NA	0.137609	NA	NA	NA	NA	0.143804	NA	NA	NA	NA	0.148638	NA	NA	NA	NA	0.162654	NA
Mozambique	MOZ	AFR	NA	NA	NA	NA	NA	NA	NA	NA	NA	NA	NA	NA	NA	NA	NA	NA	NA	NA	NA	NA	NA	NA	NA	NA	NA	NA	NA	NA	NA	NA	0.0268022	NA	NA	NA	NA	0.0287774	NA	NA	NA	NA	0.0311249	NA	NA	NA	NA	0.0360384	NA
Namibia	NAM	AFR	NA	NA	NA	NA	NA	NA	NA	NA	NA	NA	NA	NA	NA	NA	NA	NA	NA	NA	NA	NA	NA	NA	NA	NA	NA	NA	NA	NA	NA	NA	0.128817	NA	NA	NA	NA	0.130804	NA	NA	NA	NA	0.132924	NA	NA	NA	NA	0.1443	NA
Niger	NER	AFR	NA	NA	NA	NA	NA	NA	NA	NA	NA	NA	NA	NA	NA	NA	NA	NA	NA	NA	NA	NA	NA	NA	NA	NA	NA	NA	NA	NA	NA	NA	0.0763115	NA	NA	NA	NA	0.0776217	NA	NA	NA	NA	0.077843	NA	NA	NA	NA	0.082907	NA
Nigeria	NGA	AFR	NA	NA	NA	NA	NA	NA	NA	NA	NA	NA	NA	NA	NA	NA	NA	NA	NA	NA	NA	NA	NA	NA	NA	NA	NA	NA	NA	NA	NA	NA	0.0339844	NA	NA	NA	NA	0.0372857	NA	NA	NA	NA	0.0403241	NA	NA	NA	NA	0.0462845	NA
Rwanda	RWA	AFR	NA	NA	NA	NA	NA	NA	NA	NA	NA	NA	NA	NA	NA	NA	NA	NA	NA	NA	NA	NA	NA	NA	NA	NA	NA	NA	NA	NA	NA	NA	0.0296998	NA	NA	NA	NA	0.0377396	NA	NA	NA	NA	0.0364294	NA	NA	NA	NA	0.0417335	NA
Sao Tome and Principe	STP	AFR	NA	NA	NA	NA	NA	NA	NA	NA	NA	NA	NA	NA	NA	NA	NA	NA	NA	NA	NA	NA	NA	NA	NA	NA	NA	NA	NA	NA	NA	NA	NA	NA	NA	NA	NA	NA	NA	NA	NA	NA	NA	NA	NA	NA	NA	NA	NA
Senegal	SEN	AFR	NA	NA	NA	NA	NA	NA	NA	NA	NA	NA	NA	NA	NA	NA	NA	NA	NA	NA	NA	NA	NA	NA	NA	NA	NA	NA	NA	NA	NA	NA	0.0801282	NA	NA	NA	NA	0.0829479	NA	NA	NA	NA	0.084718	NA	NA	NA	NA	0.091976	NA
Sierra Leone	SLE	AFR	NA	NA	NA	NA	NA	NA	NA	NA	NA	NA	NA	NA	NA	NA	NA	NA	NA	NA	NA	NA	NA	NA	NA	NA	NA	NA	NA	NA	NA	NA	0.0319268	NA	NA	NA	NA	0.0363273	NA	NA	NA	NA	0.0396353	NA	NA	NA	NA	0.0436096	NA
Somalia	SOM	AFR	NA	NA	NA	NA	NA	NA	NA	NA	NA	NA	NA	NA	NA	NA	NA	NA	NA	NA	NA	NA	NA	NA	NA	NA	NA	NA	NA	NA	NA	NA	NA	NA	NA	NA	NA	NA	NA	NA	NA	NA	NA	NA	NA	NA	NA	NA	NA
South Africa	ZAF	AFR	NA	NA	NA	NA	NA	NA	NA	NA	NA	NA	NA	NA	NA	NA	NA	NA	NA	NA	NA	NA	NA	NA	NA	NA	NA	NA	NA	NA	NA	NA	0.140537	NA	NA	NA	NA	0.145113	NA	NA	NA	NA	0.148571	NA	NA	NA	NA	0.163429	NA
Sudan	SDN	AFR	NA	NA	NA	NA	NA	NA	NA	NA	NA	NA	NA	NA	NA	NA	NA	NA	NA	NA	NA	NA	NA	NA	NA	NA	NA	NA	NA	NA	NA	NA	0.18708	NA	NA	NA	NA	0.189089	NA	NA	NA	NA	0.188424	NA	NA	NA	NA	0.200943	NA
Swaziland	SWZ	AFR	NA	NA	NA	NA	NA	NA	NA	NA	NA	NA	NA	NA	NA	NA	NA	NA	NA	NA	NA	NA	NA	NA	NA	NA	NA	NA	NA	NA	NA	NA	0.0982765	NA	NA	NA	NA	0.102812	NA	NA	NA	NA	0.105345	NA	NA	NA	NA	0.116755	NA
Tanzania	TZA	AFR	NA	NA	NA	NA	NA	NA	NA	NA	NA	NA	NA	NA	NA	NA	NA	NA	NA	NA	NA	NA	NA	NA	NA	NA	NA	NA	NA	NA	NA	NA	0.0703557	NA	NA	NA	NA	0.0716902	NA	NA	NA	NA	0.073191	NA	NA	NA	NA	0.0797561	NA
Togo	TGO	AFR	NA	NA	NA	NA	NA	NA	NA	NA	NA	NA	NA	NA	NA	NA	NA	NA	NA	NA	NA	NA	NA	NA	NA	NA	NA	NA	NA	NA	NA	NA	0.0403863	NA	NA	NA	NA	0.0436751	NA	NA	NA	NA	0.0456594	NA	NA	NA	NA	0.0513187	NA
Uganda	UGA	AFR	NA	NA	NA	NA	NA	NA	NA	NA	NA	NA	NA	NA	NA	NA	NA	NA	NA	NA	NA	NA	NA	NA	NA	NA	NA	NA	NA	NA	NA	NA	0.0690623	NA	NA	NA	NA	0.0707676	NA	NA	NA	NA	0.0717667	NA	NA	NA	NA	0.077141	NA
Congo, Dem. Rep.	ZAR	AFR	NA	NA	NA	NA	NA	NA	NA	NA	NA	NA	NA	NA	NA	NA	NA	NA	NA	NA	NA	NA	NA	NA	NA	NA	NA	NA	NA	NA	NA	NA	0.0214753	NA	NA	NA	NA	0.0238014	NA	NA	NA	NA	0.0264807	NA	NA	NA	NA	0.0307546	NA
Zambia	ZMB	AFR	NA	NA	NA	NA	NA	NA	NA	NA	NA	NA	NA	NA	NA	NA	NA	NA	NA	NA	NA	NA	NA	NA	NA	NA	NA	NA	NA	NA	NA	NA	0.057487	NA	NA	NA	NA	0.0603807	NA	NA	NA	NA	0.0628568	NA	NA	NA	NA	0.0699589	NA
Zimbabwe	ZWE	AFR	NA	NA	NA	NA	NA	NA	NA	NA	NA	NA	NA	NA	NA	NA	NA	NA	NA	NA	NA	NA	NA	NA	NA	NA	NA	NA	NA	NA	NA	NA	0.0880705	NA	NA	NA	NA	0.0911384	NA	NA	NA	NA	0.0936377	NA	NA	NA	NA	0.102483	NA
Cambodia	KHM	CPA	NA	NA	NA	NA	NA	NA	NA	NA	NA	NA	NA	NA	NA	NA	NA	NA	NA	NA	NA	NA	NA	NA	NA	NA	NA	NA	NA	NA	NA	NA	NA	NA	NA	NA	NA	NA	NA	NA	NA	NA	NA	NA	NA	NA	NA	NA	NA
China	CHN	CPA	NA	NA	NA	NA	NA	NA	NA	NA	NA	NA	NA	NA	NA	NA	NA	NA	NA	NA	NA	NA	NA	NA	NA	NA	NA	NA	NA	NA	NA	NA	0.119939	NA	NA	NA	NA	0.134847	NA	NA	NA	NA	0.152571	NA	NA	NA	NA	0.1724	NA
Lao PDR	LAO	CPA	NA	NA	NA	NA	NA	NA	NA	NA	NA	NA	NA	NA	NA	NA	NA	NA	NA	NA	NA	NA	NA	NA	NA	NA	NA	NA	NA	NA	NA	NA	0.0527614	NA	NA	NA	NA	0.0596372	NA	NA	NA	NA	0.0680204	NA	NA	NA	NA	0.0776547	NA
Mongolia	MNG	CPA	NA	NA	NA	NA	NA	NA	NA	NA	NA	NA	NA	NA	NA	NA	NA	NA	NA	NA	NA	NA	NA	NA	NA	NA	NA	NA	NA	NA	NA	NA	0.410924	NA	NA	NA	NA	0.447357	NA	NA	NA	NA	0.494991	NA	NA	NA	NA	0.543448	NA
Vietnam	VNM	CPA	NA	NA	NA	NA	NA	NA	NA	NA	NA	NA	NA	NA	NA	NA	NA	NA	NA	NA	NA	NA	NA	NA	NA	NA	NA	NA	NA	NA	NA	NA	0.0840826	NA	NA	NA	NA	0.094104	NA	NA	NA	NA	0.10683	NA	NA	NA	NA	0.121109	NA
Hong Kong SAR, China	HKG	CPA	NA	NA	NA	NA	NA	NA	NA	NA	NA	NA	NA	NA	NA	NA	NA	NA	NA	NA	NA	NA	NA	NA	NA	NA	NA	NA	NA	NA	NA	NA	0.117911	NA	NA	NA	NA	0.127671	NA	NA	NA	NA	0.137827	NA	NA	NA	NA	0.157078	NA
Macao SAR, China	MAC	CPA	NA	NA	NA	NA	NA	NA	NA	NA	NA	NA	NA	NA	NA	NA	NA	NA	NA	NA	NA	NA	NA	NA	NA	NA	NA	NA	NA	NA	NA	NA	0.117911	NA	NA	NA	NA	0.125891	NA	NA	NA	NA	0.137154	NA	NA	NA	NA	0.156675	NA
Albania	ALB	EUR	NA	NA	NA	NA	NA	NA	NA	NA	NA	NA	NA	NA	NA	NA	NA	NA	NA	NA	NA	NA	NA	NA	NA	NA	NA	NA	NA	NA	NA	NA	0.176263	NA	NA	NA	NA	0.167895	NA	NA	NA	NA	0.158915	NA	NA	NA	NA	0.171494	NA
Austria	AUT	EUR	NA	NA	NA	NA	NA	NA	NA	NA	NA	NA	NA	NA	NA	NA	NA	NA	NA	NA	NA	NA	NA	NA	NA	NA	NA	NA	NA	NA	NA	NA	0.342892	NA	NA	NA	NA	0.34224	NA	NA	NA	NA	0.344755	NA	NA	NA	NA	0.346531	NA
Belgium	BEL	EUR	NA	NA	NA	NA	NA	NA	NA	NA	NA	NA	NA	NA	NA	NA	NA	NA	NA	NA	NA	NA	NA	NA	NA	NA	NA	NA	NA	NA	NA	NA	0.290133	NA	NA	NA	NA	0.294494	NA	NA	NA	NA	0.298216	NA	NA	NA	NA	0.301008	NA
Bosnia and Herzegovina	BIH	EUR	NA	NA	NA	NA	NA	NA	NA	NA	NA	NA	NA	NA	NA	NA	NA	NA	NA	NA	NA	NA	NA	NA	NA	NA	NA	NA	NA	NA	NA	NA	NA	NA	NA	NA	NA	NA	NA	NA	NA	NA	NA	NA	NA	NA	NA	NA	NA
Bulgaria	BGR	EUR	NA	NA	NA	NA	NA	NA	NA	NA	NA	NA	NA	NA	NA	NA	NA	NA	NA	NA	NA	NA	NA	NA	NA	NA	NA	NA	NA	NA	NA	NA	0.226279	NA	NA	NA	NA	0.214407	NA	NA	NA	NA	0.204461	NA	NA	NA	NA	0.225352	NA
Croatia	HRV	EUR	NA	NA	NA	NA	NA	NA	NA	NA	NA	NA	NA	NA	NA	NA	NA	NA	NA	NA	NA	NA	NA	NA	NA	NA	NA	NA	NA	NA	NA	NA	0.290133	NA	NA	NA	NA	0.266035	NA	NA	NA	NA	0.24734	NA	NA	NA	NA	0.267306	NA
Cyprus	CYP	EUR	NA	NA	NA	NA	NA	NA	NA	NA	NA	NA	NA	NA	NA	NA	NA	NA	NA	NA	NA	NA	NA	NA	NA	NA	NA	NA	NA	NA	NA	NA	0.272768	NA	NA	NA	NA	0.269342	NA	NA	NA	NA	0.268913	NA	NA	NA	NA	0.268338	NA
Czech Republic	CZE	EUR	NA	NA	NA	NA	NA	NA	NA	NA	NA	NA	NA	NA	NA	NA	NA	NA	NA	NA	NA	NA	NA	NA	NA	NA	NA	NA	NA	NA	NA	NA	0.290133	NA	NA	NA	NA	0.269609	NA	NA	NA	NA	0.251127	NA	NA	NA	NA	0.271274	NA
Czechoslovakia	CSK	EUR	NA	NA	NA	NA	NA	NA	NA	NA	NA	NA	NA	NA	NA	NA	NA	NA	NA	NA	NA	NA	NA	NA	NA	NA	NA	NA	NA	NA	NA	NA	NA	NA	NA	NA	NA	NA	NA	NA	NA	NA	NA	NA	NA	NA	NA	NA	NA
Denmark	DNK	EUR	NA	NA	NA	NA	NA	NA	NA	NA	NA	NA	NA	NA	NA	NA	NA	NA	NA	NA	NA	NA	NA	NA	NA	NA	NA	NA	NA	NA	NA	NA	0.382701	NA	NA	NA	NA	0.384089	NA	NA	NA	NA	0.383633	NA	NA	NA	NA	0.382486	NA
Estonia	EST	EUR	NA	NA	NA	NA	NA	NA	NA	NA	NA	NA	NA	NA	NA	NA	NA	NA	NA	NA	NA	NA	NA	NA	NA	NA	NA	NA	NA	NA	NA	NA	0.290133	NA	NA	NA	NA	0.27718	NA	NA	NA	NA	0.263781	NA	NA	NA	NA	0.289489	NA
Faeroe Islands	FRO	EUR	NA	NA	NA	NA	NA	NA	NA	NA	NA	NA	NA	NA	NA	NA	NA	NA	NA	NA	NA	NA	NA	NA	NA	NA	NA	NA	NA	NA	NA	NA	NA	NA	NA	NA	NA	NA	NA	NA	NA	NA	NA	NA	NA	NA	NA	NA	NA
Finland	FIN	EUR	NA	NA	NA	NA	NA	NA	NA	NA	NA	NA	NA	NA	NA	NA	NA	NA	NA	NA	NA	NA	NA	NA	NA	NA	NA	NA	NA	NA	NA	NA	0.389032	NA	NA	NA	NA	0.388483	NA	NA	NA	NA	0.388263	NA	NA	NA	NA	0.387051	NA
France	FRA	EUR	NA	NA	NA	NA	NA	NA	NA	NA	NA	NA	NA	NA	NA	NA	NA	NA	NA	NA	NA	NA	NA	NA	NA	NA	NA	NA	NA	NA	NA	NA	0.379778	NA	NA	NA	NA	0.380171	NA	NA	NA	NA	0.37915	NA	NA	NA	NA	0.376363	NA
Germany	DEU	EUR	NA	NA	NA	NA	NA	NA	NA	NA	NA	NA	NA	NA	NA	NA	NA	NA	NA	NA	NA	NA	NA	NA	NA	NA	NA	NA	NA	NA	NA	NA	0.343311	NA	NA	NA	NA	0.344362	NA	NA	NA	NA	0.346846	NA	NA	NA	NA	0.348236	NA
Greece	GRC	EUR	NA	NA	NA	NA	NA	NA	NA	NA	NA	NA	NA	NA	NA	NA	NA	NA	NA	NA	NA	NA	NA	NA	NA	NA	NA	NA	NA	NA	NA	NA	0.211048	NA	NA	NA	NA	0.21565	NA	NA	NA	NA	0.220503	NA	NA	NA	NA	0.22515	NA
Hungary	HUN	EUR	NA	NA	NA	NA	NA	NA	NA	NA	NA	NA	NA	NA	NA	NA	NA	NA	NA	NA	NA	NA	NA	NA	NA	NA	NA	NA	NA	NA	NA	NA	0.357773	NA	NA	NA	NA	0.332155	NA	NA	NA	NA	0.308962	NA	NA	NA	NA	0.333431	NA
Iceland	ISL	EUR	NA	NA	NA	NA	NA	NA	NA	NA	NA	NA	NA	NA	NA	NA	NA	NA	NA	NA	NA	NA	NA	NA	NA	NA	NA	NA	NA	NA	NA	NA	0.414982	NA	NA	NA	NA	0.41057	NA	NA	NA	NA	0.405562	NA	NA	NA	NA	0.399891	NA
Ireland	IRL	EUR	NA	NA	NA	NA	NA	NA	NA	NA	NA	NA	NA	NA	NA	NA	NA	NA	NA	NA	NA	NA	NA	NA	NA	NA	NA	NA	NA	NA	NA	NA	0.306048	NA	NA	NA	NA	0.308018	NA	NA	NA	NA	0.306545	NA	NA	NA	NA	0.303926	NA
Italy	ITA	EUR	NA	NA	NA	NA	NA	NA	NA	NA	NA	NA	NA	NA	NA	NA	NA	NA	NA	NA	NA	NA	NA	NA	NA	NA	NA	NA	NA	NA	NA	NA	0.260962	NA	NA	NA	NA	0.266709	NA	NA	NA	NA	0.272033	NA	NA	NA	NA	0.276893	NA
Latvia	LVA	EUR	NA	NA	NA	NA	NA	NA	NA	NA	NA	NA	NA	NA	NA	NA	NA	NA	NA	NA	NA	NA	NA	NA	NA	NA	NA	NA	NA	NA	NA	NA	0.290133	NA	NA	NA	NA	0.278879	NA	NA	NA	NA	0.264437	NA	NA	NA	NA	0.288603	NA
Lithuania	LTU	EUR	NA	NA	NA	NA	NA	NA	NA	NA	NA	NA	NA	NA	NA	NA	NA	NA	NA	NA	NA	NA	NA	NA	NA	NA	NA	NA	NA	NA	NA	NA	0.290133	NA	NA	NA	NA	0.271751	NA	NA	NA	NA	0.25319	NA	NA	NA	NA	0.273654	NA
Luxembourg	LUX	EUR	NA	NA	NA	NA	NA	NA	NA	NA	NA	NA	NA	NA	NA	NA	NA	NA	NA	NA	NA	NA	NA	NA	NA	NA	NA	NA	NA	NA	NA	NA	0.290133	NA	NA	NA	NA	0.290089	NA	NA	NA	NA	0.290013	NA	NA	NA	NA	0.28893	NA
Macedonia, FYR	MKD	EUR	NA	NA	NA	NA	NA	NA	NA	NA	NA	NA	NA	NA	NA	NA	NA	NA	NA	NA	NA	NA	NA	NA	NA	NA	NA	NA	NA	NA	NA	NA	0.290133	NA	NA	NA	NA	0.265961	NA	NA	NA	NA	0.247111	NA	NA	NA	NA	0.26678	NA
Montenegro	MNE	EUR	NA	NA	NA	NA	NA	NA	NA	NA	NA	NA	NA	NA	NA	NA	NA	NA	NA	NA	NA	NA	NA	NA	NA	NA	NA	NA	NA	NA	NA	NA	NA	NA	NA	NA	NA	NA	NA	NA	NA	NA	NA	NA	NA	NA	NA	NA	NA
Malta	MLT	EUR	NA	NA	NA	NA	NA	NA	NA	NA	NA	NA	NA	NA	NA	NA	NA	NA	NA	NA	NA	NA	NA	NA	NA	NA	NA	NA	NA	NA	NA	NA	0.251327	NA	NA	NA	NA	0.251803	NA	NA	NA	NA	0.253157	NA	NA	NA	NA	0.254079	NA
Netherlands	NLD	EUR	NA	NA	NA	NA	NA	NA	NA	NA	NA	NA	NA	NA	NA	NA	NA	NA	NA	NA	NA	NA	NA	NA	NA	NA	NA	NA	NA	NA	NA	NA	0.328448	NA	NA	NA	NA	0.329552	NA	NA	NA	NA	0.330377	NA	NA	NA	NA	0.330434	NA
Norway	NOR	EUR	NA	NA	NA	NA	NA	NA	NA	NA	NA	NA	NA	NA	NA	NA	NA	NA	NA	NA	NA	NA	NA	NA	NA	NA	NA	NA	NA	NA	NA	NA	0.341626	NA	NA	NA	NA	0.343846	NA	NA	NA	NA	0.344997	NA	NA	NA	NA	0.345094	NA
Poland	POL	EUR	NA	NA	NA	NA	NA	NA	NA	NA	NA	NA	NA	NA	NA	NA	NA	NA	NA	NA	NA	NA	NA	NA	NA	NA	NA	NA	NA	NA	NA	NA	0.320185	NA	NA	NA	NA	0.295584	NA	NA	NA	NA	0.273872	NA	NA	NA	NA	0.294677	NA
Portugal	PRT	EUR	NA	NA	NA	NA	NA	NA	NA	NA	NA	NA	NA	NA	NA	NA	NA	NA	NA	NA	NA	NA	NA	NA	NA	NA	NA	NA	NA	NA	NA	NA	0.233197	NA	NA	NA	NA	0.238759	NA	NA	NA	NA	0.243177	NA	NA	NA	NA	0.24651	NA
Romania	ROM	EUR	NA	NA	NA	NA	NA	NA	NA	NA	NA	NA	NA	NA	NA	NA	NA	NA	NA	NA	NA	NA	NA	NA	NA	NA	NA	NA	NA	NA	NA	NA	0.254686	NA	NA	NA	NA	0.239359	NA	NA	NA	NA	0.22396	NA	NA	NA	NA	0.243025	NA
Serbia	SRB	EUR	NA	NA	NA	NA	NA	NA	NA	NA	NA	NA	NA	NA	NA	NA	NA	NA	NA	NA	NA	NA	NA	NA	NA	NA	NA	NA	NA	NA	NA	NA	NA	NA	NA	NA	NA	NA	NA	NA	NA	NA	NA	NA	NA	NA	NA	NA	NA
Slovak Republic	SVK	EUR	NA	NA	NA	NA	NA	NA	NA	NA	NA	NA	NA	NA	NA	NA	NA	NA	NA	NA	NA	NA	NA	NA	NA	NA	NA	NA	NA	NA	NA	NA	0.290133	NA	NA	NA	NA	0.269215	NA	NA	NA	NA	0.250887	NA	NA	NA	NA	0.271347	NA
Slovenia	SVN	EUR	NA	NA	NA	NA	NA	NA	NA	NA	NA	NA	NA	NA	NA	NA	NA	NA	NA	NA	NA	NA	NA	NA	NA	NA	NA	NA	NA	NA	NA	NA	0.290133	NA	NA	NA	NA	0.266326	NA	NA	NA	NA	0.247902	NA	NA	NA	NA	0.268252	NA
Spain	ESP	EUR	NA	NA	NA	NA	NA	NA	NA	NA	NA	NA	NA	NA	NA	NA	NA	NA	NA	NA	NA	NA	NA	NA	NA	NA	NA	NA	NA	NA	NA	NA	0.252952	NA	NA	NA	NA	0.258239	NA	NA	NA	NA	0.263076	NA	NA	NA	NA	0.266983	NA
Sweden	SWE	EUR	NA	NA	NA	NA	NA	NA	NA	NA	NA	NA	NA	NA	NA	NA	NA	NA	NA	NA	NA	NA	NA	NA	NA	NA	NA	NA	NA	NA	NA	NA	0.340956	NA	NA	NA	NA	0.341931	NA	NA	NA	NA	0.344717	NA	NA	NA	NA	0.346706	NA
Switzerland	CHE	EUR	NA	NA	NA	NA	NA	NA	NA	NA	NA	NA	NA	NA	NA	NA	NA	NA	NA	NA	NA	NA	NA	NA	NA	NA	NA	NA	NA	NA	NA	NA	0.362817	NA	NA	NA	NA	0.362492	NA	NA	NA	NA	0.364676	NA	NA	NA	NA	0.366261	NA
Turkey	TUR	EUR	NA	NA	NA	NA	NA	NA	NA	NA	NA	NA	NA	NA	NA	NA	NA	NA	NA	NA	NA	NA	NA	NA	NA	NA	NA	NA	NA	NA	NA	NA	0.109626	NA	NA	NA	NA	0.112561	NA	NA	NA	NA	0.11591	NA	NA	NA	NA	0.11922	NA
United Kingdom	GBR	EUR	NA	NA	NA	NA	NA	NA	NA	NA	NA	NA	NA	NA	NA	NA	NA	NA	NA	NA	NA	NA	NA	NA	NA	NA	NA	NA	NA	NA	NA	NA	0.323399	NA	NA	NA	NA	0.326339	NA	NA	NA	NA	0.328255	NA	NA	NA	NA	0.328976	NA
Greenland	GRL	EUR	NA	NA	NA	NA	NA	NA	NA	NA	NA	NA	NA	NA	NA	NA	NA	NA	NA	NA	NA	NA	NA	NA	NA	NA	NA	NA	NA	NA	NA	NA	NA	NA	NA	NA	NA	NA	NA	NA	NA	NA	NA	NA	NA	NA	NA	NA	NA
Kosovo	KSV	EUR	NA	NA	NA	NA	NA	NA	NA	NA	NA	NA	NA	NA	NA	NA	NA	NA	NA	NA	NA	NA	NA	NA	NA	NA	NA	NA	NA	NA	NA	NA	NA	NA	NA	NA	NA	NA	NA	NA	NA	NA	NA	NA	NA	NA	NA	NA	NA
Armenia	ARM	FSU	NA	NA	NA	NA	NA	NA	NA	NA	NA	NA	NA	NA	NA	NA	NA	NA	NA	NA	NA	NA	NA	NA	NA	NA	NA	NA	NA	NA	NA	NA	0.276269	NA	NA	NA	NA	0.256344	NA	NA	NA	NA	0.241171	NA	NA	NA	NA	0.262506	NA
Azerbaijan	AZE	FSU	NA	NA	NA	NA	NA	NA	NA	NA	NA	NA	NA	NA	NA	NA	NA	NA	NA	NA	NA	NA	NA	NA	NA	NA	NA	NA	NA	NA	NA	NA	0.276269	NA	NA	NA	NA	0.252534	NA	NA	NA	NA	0.231686	NA	NA	NA	NA	0.247319	NA
Belarus	BLR	FSU	NA	NA	NA	NA	NA	NA	NA	NA	NA	NA	NA	NA	NA	NA	NA	NA	NA	NA	NA	NA	NA	NA	NA	NA	NA	NA	NA	NA	NA	NA	0.276269	NA	NA	NA	NA	0.26125	NA	NA	NA	NA	0.247258	NA	NA	NA	NA	0.270888	NA
Georgia	GEO	FSU	NA	NA	NA	NA	NA	NA	NA	NA	NA	NA	NA	NA	NA	NA	NA	NA	NA	NA	NA	NA	NA	NA	NA	NA	NA	NA	NA	NA	NA	NA	0.276269	NA	NA	NA	NA	0.255314	NA	NA	NA	NA	0.234577	NA	NA	NA	NA	0.250048	NA
Kazakhstan	KAZ	FSU	NA	NA	NA	NA	NA	NA	NA	NA	NA	NA	NA	NA	NA	NA	NA	NA	NA	NA	NA	NA	NA	NA	NA	NA	NA	NA	NA	NA	NA	NA	0.276269	NA	NA	NA	NA	0.260334	NA	NA	NA	NA	0.245594	NA	NA	NA	NA	0.266788	NA
Kyrgyz Republic	KGZ	FSU	NA	NA	NA	NA	NA	NA	NA	NA	NA	NA	NA	NA	NA	NA	NA	NA	NA	NA	NA	NA	NA	NA	NA	NA	NA	NA	NA	NA	NA	NA	0.276269	NA	NA	NA	NA	0.256116	NA	NA	NA	NA	0.233038	NA	NA	NA	NA	0.246836	NA
Moldova	MDA	FSU	NA	NA	NA	NA	NA	NA	NA	NA	NA	NA	NA	NA	NA	NA	NA	NA	NA	NA	NA	NA	NA	NA	NA	NA	NA	NA	NA	NA	NA	NA	0.276269	NA	NA	NA	NA	0.264441	NA	NA	NA	NA	0.251979	NA	NA	NA	NA	0.277163	NA
Russian Federation	RUS	FSU	NA	NA	NA	NA	NA	NA	NA	NA	NA	NA	NA	NA	NA	NA	NA	NA	NA	NA	NA	NA	NA	NA	NA	NA	NA	NA	NA	NA	NA	NA	0.276269	NA	NA	NA	NA	0.258065	NA	NA	NA	NA	0.241709	NA	NA	NA	NA	0.263036	NA
Tajikistan	TJK	FSU	NA	NA	NA	NA	NA	NA	NA	NA	NA	NA	NA	NA	NA	NA	NA	NA	NA	NA	NA	NA	NA	NA	NA	NA	NA	NA	NA	NA	NA	NA	0.276269	NA	NA	NA	NA	0.255373	NA	NA	NA	NA	0.236097	NA	NA	NA	NA	0.254331	NA
Turkmenistan	TKM	FSU	NA	NA	NA	NA	NA	NA	NA	NA	NA	NA	NA	NA	NA	NA	NA	NA	NA	NA	NA	NA	NA	NA	NA	NA	NA	NA	NA	NA	NA	NA	0.276269	NA	NA	NA	NA	0.249796	NA	NA	NA	NA	0.226221	NA	NA	NA	NA	0.238825	NA
Ukraine	UKR	FSU	NA	NA	NA	NA	NA	NA	NA	NA	NA	NA	NA	NA	NA	NA	NA	NA	NA	NA	NA	NA	NA	NA	NA	NA	NA	NA	NA	NA	NA	NA	0.276269	NA	NA	NA	NA	0.25863	NA	NA	NA	NA	0.243896	NA	NA	NA	NA	0.266663	NA
USSR	SUN	FSU	NA	NA	NA	NA	NA	NA	NA	NA	NA	NA	NA	NA	NA	NA	NA	NA	NA	NA	NA	NA	NA	NA	NA	NA	NA	NA	NA	NA	NA	NA	NA	NA	NA	NA	NA	NA	NA	NA	NA	NA	NA	NA	NA	NA	NA	NA	NA
Uzbekistan	UZB	FSU	NA	NA	NA	NA	NA	NA	NA	NA	NA	NA	NA	NA	NA	NA	NA	NA	NA	NA	NA	NA	NA	NA	NA	NA	NA	NA	NA	NA	NA	NA	0.276269	NA	NA	NA	NA	0.260283	NA	NA	NA	NA	0.243935	NA	NA	NA	NA	0.264866	NA
Argentina	ARG	LAM	NA	NA	NA	NA	NA	NA	NA	NA	NA	NA	NA	NA	NA	NA	NA	NA	NA	NA	NA	NA	NA	NA	NA	NA	NA	NA	NA	NA	NA	NA	0.300427	NA	NA	NA	NA	0.301894	NA	NA	NA	NA	0.302839	NA	NA	NA	NA	0.323913	NA
Bahamas, The	BHS	LAM	NA	NA	NA	NA	NA	NA	NA	NA	NA	NA	NA	NA	NA	NA	NA	NA	NA	NA	NA	NA	NA	NA	NA	NA	NA	NA	NA	NA	NA	NA	0.335032	NA	NA	NA	NA	0.33181	NA	NA	NA	NA	0.33145	NA	NA	NA	NA	0.353907	NA
Belize	BLZ	LAM	NA	NA	NA	NA	NA	NA	NA	NA	NA	NA	NA	NA	NA	NA	NA	NA	NA	NA	NA	NA	NA	NA	NA	NA	NA	NA	NA	NA	NA	NA	0.24619	NA	NA	NA	NA	0.247107	NA	NA	NA	NA	0.245378	NA	NA	NA	NA	0.261097	NA
Bolivia	BOL	LAM	NA	NA	NA	NA	NA	NA	NA	NA	NA	NA	NA	NA	NA	NA	NA	NA	NA	NA	NA	NA	NA	NA	NA	NA	NA	NA	NA	NA	NA	NA	0.156965	NA	NA	NA	NA	0.157784	NA	NA	NA	NA	0.158453	NA	NA	NA	NA	0.170281	NA
Brazil	BRA	LAM	NA	NA	NA	NA	NA	NA	NA	NA	NA	NA	NA	NA	NA	NA	NA	NA	NA	NA	NA	NA	NA	NA	NA	NA	NA	NA	NA	NA	NA	NA	0.166693	NA	NA	NA	NA	0.170583	NA	NA	NA	NA	0.174579	NA	NA	NA	NA	0.19066	NA
Chile	CHL	LAM	NA	NA	NA	NA	NA	NA	NA	NA	NA	NA	NA	NA	NA	NA	NA	NA	NA	NA	NA	NA	NA	NA	NA	NA	NA	NA	NA	NA	NA	NA	0.191281	NA	NA	NA	NA	0.193944	NA	NA	NA	NA	0.196979	NA	NA	NA	NA	0.213797	NA
Colombia	COL	LAM	NA	NA	NA	NA	NA	NA	NA	NA	NA	NA	NA	NA	NA	NA	NA	NA	NA	NA	NA	NA	NA	NA	NA	NA	NA	NA	NA	NA	NA	NA	0.175828	NA	NA	NA	NA	0.177694	NA	NA	NA	NA	0.17959	NA	NA	NA	NA	0.194098	NA
Costa Rica	CRI	LAM	NA	NA	NA	NA	NA	NA	NA	NA	NA	NA	NA	NA	NA	NA	NA	NA	NA	NA	NA	NA	NA	NA	NA	NA	NA	NA	NA	NA	NA	NA	0.169264	NA	NA	NA	NA	0.168065	NA	NA	NA	NA	0.168335	NA	NA	NA	NA	0.181234	NA
Cuba	CUB	LAM	NA	NA	NA	NA	NA	NA	NA	NA	NA	NA	NA	NA	NA	NA	NA	NA	NA	NA	NA	NA	NA	NA	NA	NA	NA	NA	NA	NA	NA	NA	0.226132	NA	NA	NA	NA	0.230755	NA	NA	NA	NA	0.235367	NA	NA	NA	NA	0.25602	NA
Dominican Republic	DOM	LAM	NA	NA	NA	NA	NA	NA	NA	NA	NA	NA	NA	NA	NA	NA	NA	NA	NA	NA	NA	NA	NA	NA	NA	NA	NA	NA	NA	NA	NA	NA	0.130925	NA	NA	NA	NA	0.134483	NA	NA	NA	NA	0.137853	NA	NA	NA	NA	0.151079	NA
Ecuador	ECU	LAM	NA	NA	NA	NA	NA	NA	NA	NA	NA	NA	NA	NA	NA	NA	NA	NA	NA	NA	NA	NA	NA	NA	NA	NA	NA	NA	NA	NA	NA	NA	0.171422	NA	NA	NA	NA	0.172725	NA	NA	NA	NA	0.174278	NA	NA	NA	NA	0.188214	NA
El Salvador	SLV	LAM	NA	NA	NA	NA	NA	NA	NA	NA	NA	NA	NA	NA	NA	NA	NA	NA	NA	NA	NA	NA	NA	NA	NA	NA	NA	NA	NA	NA	NA	NA	0.103677	NA	NA	NA	NA	0.106962	NA	NA	NA	NA	0.110113	NA	NA	NA	NA	0.121343	NA
Guatemala	GTM	LAM	NA	NA	NA	NA	NA	NA	NA	NA	NA	NA	NA	NA	NA	NA	NA	NA	NA	NA	NA	NA	NA	NA	NA	NA	NA	NA	NA	NA	NA	NA	0.0683173	NA	NA	NA	NA	0.0716861	NA	NA	NA	NA	0.0749374	NA	NA	NA	NA	0.0836781	NA
Guyana	GUY	LAM	NA	NA	NA	NA	NA	NA	NA	NA	NA	NA	NA	NA	NA	NA	NA	NA	NA	NA	NA	NA	NA	NA	NA	NA	NA	NA	NA	NA	NA	NA	0.088566	NA	NA	NA	NA	0.0942339	NA	NA	NA	NA	0.0995417	NA	NA	NA	NA	0.112454	NA
Haiti	HTI	LAM	NA	NA	NA	NA	NA	NA	NA	NA	NA	NA	NA	NA	NA	NA	NA	NA	NA	NA	NA	NA	NA	NA	NA	NA	NA	NA	NA	NA	NA	NA	NA	NA	NA	NA	NA	NA	NA	NA	NA	NA	NA	NA	NA	NA	NA	NA	NA
Honduras	HND	LAM	NA	NA	NA	NA	NA	NA	NA	NA	NA	NA	NA	NA	NA	NA	NA	NA	NA	NA	NA	NA	NA	NA	NA	NA	NA	NA	NA	NA	NA	NA	0.112167	NA	NA	NA	NA	0.113211	NA	NA	NA	NA	0.11455	NA	NA	NA	NA	0.12445	NA
Jamaica	JAM	LAM	NA	NA	NA	NA	NA	NA	NA	NA	NA	NA	NA	NA	NA	NA	NA	NA	NA	NA	NA	NA	NA	NA	NA	NA	NA	NA	NA	NA	NA	NA	0.145856	NA	NA	NA	NA	0.151691	NA	NA	NA	NA	0.157033	NA	NA	NA	NA	0.173031	NA
Mexico	MEX	LAM	NA	NA	NA	NA	NA	NA	NA	NA	NA	NA	NA	NA	NA	NA	NA	NA	NA	NA	NA	NA	NA	NA	NA	NA	NA	NA	NA	NA	NA	NA	0.15573	NA	NA	NA	NA	0.159742	NA	NA	NA	NA	0.163755	NA	NA	NA	NA	0.179578	NA
Grenada	GRD	LAM	NA	NA	NA	NA	NA	NA	NA	NA	NA	NA	NA	NA	NA	NA	NA	NA	NA	NA	NA	NA	NA	NA	NA	NA	NA	NA	NA	NA	NA	NA	NA	NA	NA	NA	NA	NA	NA	NA	NA	NA	NA	NA	NA	NA	NA	NA	NA
Nicaragua	NIC	LAM	NA	NA	NA	NA	NA	NA	NA	NA	NA	NA	NA	NA	NA	NA	NA	NA	NA	NA	NA	NA	NA	NA	NA	NA	NA	NA	NA	NA	NA	NA	0.117294	NA	NA	NA	NA	0.118044	NA	NA	NA	NA	0.118966	NA	NA	NA	NA	0.128315	NA
Panama	PAN	LAM	NA	NA	NA	NA	NA	NA	NA	NA	NA	NA	NA	NA	NA	NA	NA	NA	NA	NA	NA	NA	NA	NA	NA	NA	NA	NA	NA	NA	NA	NA	0.204802	NA	NA	NA	NA	0.206321	NA	NA	NA	NA	0.208065	NA	NA	NA	NA	0.224399	NA
Paraguay	PRY	LAM	NA	NA	NA	NA	NA	NA	NA	NA	NA	NA	NA	NA	NA	NA	NA	NA	NA	NA	NA	NA	NA	NA	NA	NA	NA	NA	NA	NA	NA	NA	0.193728	NA	NA	NA	NA	0.192577	NA	NA	NA	NA	0.191357	NA	NA	NA	NA	0.203381	NA
Peru	PER	LAM	NA	NA	NA	NA	NA	NA	NA	NA	NA	NA	NA	NA	NA	NA	NA	NA	NA	NA	NA	NA	NA	NA	NA	NA	NA	NA	NA	NA	NA	NA	0.147519	NA	NA	NA	NA	0.15058	NA	NA	NA	NA	0.153285	NA	NA	NA	NA	0.16669	NA
St. Vincent and the Grenadines	VCT	LAM	NA	NA	NA	NA	NA	NA	NA	NA	NA	NA	NA	NA	NA	NA	NA	NA	NA	NA	NA	NA	NA	NA	NA	NA	NA	NA	NA	NA	NA	NA	NA	NA	NA	NA	NA	NA	NA	NA	NA	NA	NA	NA	NA	NA	NA	NA	NA
Suriname	SUR	LAM	NA	NA	NA	NA	NA	NA	NA	NA	NA	NA	NA	NA	NA	NA	NA	NA	NA	NA	NA	NA	NA	NA	NA	NA	NA	NA	NA	NA	NA	NA	0.142684	NA	NA	NA	NA	0.149385	NA	NA	NA	NA	0.155565	NA	NA	NA	NA	0.172313	NA
Trinidad and Tobago	TTO	LAM	NA	NA	NA	NA	NA	NA	NA	NA	NA	NA	NA	NA	NA	NA	NA	NA	NA	NA	NA	NA	NA	NA	NA	NA	NA	NA	NA	NA	NA	NA	0.14972	NA	NA	NA	NA	0.156732	NA	NA	NA	NA	0.164086	NA	NA	NA	NA	0.182847	NA
Uruguay	URY	LAM	NA	NA	NA	NA	NA	NA	NA	NA	NA	NA	NA	NA	NA	NA	NA	NA	NA	NA	NA	NA	NA	NA	NA	NA	NA	NA	NA	NA	NA	NA	0.330737	NA	NA	NA	NA	0.335172	NA	NA	NA	NA	0.338064	NA	NA	NA	NA	0.36317	NA
Venezuela, RB	VEN	LAM	NA	NA	NA	NA	NA	NA	NA	NA	NA	NA	NA	NA	NA	NA	NA	NA	NA	NA	NA	NA	NA	NA	NA	NA	NA	NA	NA	NA	NA	NA	0.148324	NA	NA	NA	NA	0.151021	NA	NA	NA	NA	0.154072	NA	NA	NA	NA	0.168176	NA
Barbados	BRB	LAM	NA	NA	NA	NA	NA	NA	NA	NA	NA	NA	NA	NA	NA	NA	NA	NA	NA	NA	NA	NA	NA	NA	NA	NA	NA	NA	NA	NA	NA	NA	0.279367	NA	NA	NA	NA	0.286302	NA	NA	NA	NA	0.29216	NA	NA	NA	NA	0.317528	NA
Netherlands Antilles	ANT	LAM	NA	NA	NA	NA	NA	NA	NA	NA	NA	NA	NA	NA	NA	NA	NA	NA	NA	NA	NA	NA	NA	NA	NA	NA	NA	NA	NA	NA	NA	NA	NA	NA	NA	NA	NA	NA	NA	NA	NA	NA	NA	NA	NA	NA	NA	NA	NA
Curacao	CUW	LAM	NA	NA	NA	NA	NA	NA	NA	NA	NA	NA	NA	NA	NA	NA	NA	NA	NA	NA	NA	NA	NA	NA	NA	NA	NA	NA	NA	NA	NA	NA	NA	NA	NA	NA	NA	NA	NA	NA	NA	NA	NA	NA	NA	NA	NA	NA	NA
Sint Maarten (Dutch part)	SXM	LAM	NA	NA	NA	NA	NA	NA	NA	NA	NA	NA	NA	NA	NA	NA	NA	NA	NA	NA	NA	NA	NA	NA	NA	NA	NA	NA	NA	NA	NA	NA	NA	NA	NA	NA	NA	NA	NA	NA	NA	NA	NA	NA	NA	NA	NA	NA	NA
St. Martin (French part)	MAF	LAM	NA	NA	NA	NA	NA	NA	NA	NA	NA	NA	NA	NA	NA	NA	NA	NA	NA	NA	NA	NA	NA	NA	NA	NA	NA	NA	NA	NA	NA	NA	NA	NA	NA	NA	NA	NA	NA	NA	NA	NA	NA	NA	NA	NA	NA	NA	NA
Algeria	DZA	MEA	NA	NA	NA	NA	NA	NA	NA	NA	NA	NA	NA	NA	NA	NA	NA	NA	NA	NA	NA	NA	NA	NA	NA	NA	NA	NA	NA	NA	NA	NA	0.111777	NA	NA	NA	NA	0.115789	NA	NA	NA	NA	0.118648	NA	NA	NA	NA	0.130585	NA
Egypt, Arab Rep.	EGY	MEA	NA	NA	NA	NA	NA	NA	NA	NA	NA	NA	NA	NA	NA	NA	NA	NA	NA	NA	NA	NA	NA	NA	NA	NA	NA	NA	NA	NA	NA	NA	0.0669343	NA	NA	NA	NA	0.070819	NA	NA	NA	NA	0.0738705	NA	NA	NA	NA	0.0828607	NA
Iran, Islamic Rep.	IRN	MEA	NA	NA	NA	NA	NA	NA	NA	NA	NA	NA	NA	NA	NA	NA	NA	NA	NA	NA	NA	NA	NA	NA	NA	NA	NA	NA	NA	NA	NA	NA	0.0880037	NA	NA	NA	NA	0.0922392	NA	NA	NA	NA	0.0956905	NA	NA	NA	NA	0.106945	NA
Iraq	IRQ	MEA	NA	NA	NA	NA	NA	NA	NA	NA	NA	NA	NA	NA	NA	NA	NA	NA	NA	NA	NA	NA	NA	NA	NA	NA	NA	NA	NA	NA	NA	NA	NA	NA	NA	NA	NA	NA	NA	NA	NA	NA	NA	NA	NA	NA	NA	NA	NA
Israel	ISR	MEA	NA	NA	NA	NA	NA	NA	NA	NA	NA	NA	NA	NA	NA	NA	NA	NA	NA	NA	NA	NA	NA	NA	NA	NA	NA	NA	NA	NA	NA	NA	0.192988	NA	NA	NA	NA	0.193211	NA	NA	NA	NA	0.193258	NA	NA	NA	NA	0.209097	NA
Jordan	JOR	MEA	NA	NA	NA	NA	NA	NA	NA	NA	NA	NA	NA	NA	NA	NA	NA	NA	NA	NA	NA	NA	NA	NA	NA	NA	NA	NA	NA	NA	NA	NA	0.110638	NA	NA	NA	NA	0.107861	NA	NA	NA	NA	0.108001	NA	NA	NA	NA	0.116466	NA
Kuwait	KWT	MEA	NA	NA	NA	NA	NA	NA	NA	NA	NA	NA	NA	NA	NA	NA	NA	NA	NA	NA	NA	NA	NA	NA	NA	NA	NA	NA	NA	NA	NA	NA	NA	NA	NA	NA	NA	NA	NA	NA	NA	NA	NA	NA	NA	NA	NA	NA	NA
Lebanon	LBN	MEA	NA	NA	NA	NA	NA	NA	NA	NA	NA	NA	NA	NA	NA	NA	NA	NA	NA	NA	NA	NA	NA	NA	NA	NA	NA	NA	NA	NA	NA	NA	0.137378	NA	NA	NA	NA	0.138709	NA	NA	NA	NA	0.140868	NA	NA	NA	NA	0.154495	NA
Libya	LBY	MEA	NA	NA	NA	NA	NA	NA	NA	NA	NA	NA	NA	NA	NA	NA	NA	NA	NA	NA	NA	NA	NA	NA	NA	NA	NA	NA	NA	NA	NA	NA	NA	NA	NA	NA	NA	NA	NA	NA	NA	NA	NA	NA	NA	NA	NA	NA	NA
Morocco	MAR	MEA	NA	NA	NA	NA	NA	NA	NA	NA	NA	NA	NA	NA	NA	NA	NA	NA	NA	NA	NA	NA	NA	NA	NA	NA	NA	NA	NA	NA	NA	NA	0.0676552	NA	NA	NA	NA	0.0720205	NA	NA	NA	NA	0.0755264	NA	NA	NA	NA	0.0850417	NA
Bahrain	BHR	MEA	NA	NA	NA	NA	NA	NA	NA	NA	NA	NA	NA	NA	NA	NA	NA	NA	NA	NA	NA	NA	NA	NA	NA	NA	NA	NA	NA	NA	NA	NA	0.0954528	NA	NA	NA	NA	0.101212	NA	NA	NA	NA	0.107019	NA	NA	NA	NA	0.122047	NA
Oman	OMN	MEA	NA	NA	NA	NA	NA	NA	NA	NA	NA	NA	NA	NA	NA	NA	NA	NA	NA	NA	NA	NA	NA	NA	NA	NA	NA	NA	NA	NA	NA	NA	0.0954528	NA	NA	NA	NA	0.0991989	NA	NA	NA	NA	0.101889	NA	NA	NA	NA	0.112207	NA
Qatar	QAT	MEA	NA	NA	NA	NA	NA	NA	NA	NA	NA	NA	NA	NA	NA	NA	NA	NA	NA	NA	NA	NA	NA	NA	NA	NA	NA	NA	NA	NA	NA	NA	NA	NA	NA	NA	NA	NA	NA	NA	NA	NA	NA	NA	NA	NA	NA	NA	NA
Saudi Arabia	SAU	MEA	NA	NA	NA	NA	NA	NA	NA	NA	NA	NA	NA	NA	NA	NA	NA	NA	NA	NA	NA	NA	NA	NA	NA	NA	NA	NA	NA	NA	NA	NA	0.149266	NA	NA	NA	NA	0.154824	NA	NA	NA	NA	0.153782	NA	NA	NA	NA	0.165198	NA
Syrian Arab Republic	SYR	MEA	NA	NA	NA	NA	NA	NA	NA	NA	NA	NA	NA	NA	NA	NA	NA	NA	NA	NA	NA	NA	NA	NA	NA	NA	NA	NA	NA	NA	NA	NA	0.128667	NA	NA	NA	NA	0.130183	NA	NA	NA	NA	0.129949	NA	NA	NA	NA	0.139403	NA
Tunisia	TUN	MEA	NA	NA	NA	NA	NA	NA	NA	NA	NA	NA	NA	NA	NA	NA	NA	NA	NA	NA	NA	NA	NA	NA	NA	NA	NA	NA	NA	NA	NA	NA	0.0868012	NA	NA	NA	NA	0.0913078	NA	NA	NA	NA	0.0958164	NA	NA	NA	NA	0.107643	NA
United Arab Emirates	ARE	MEA	NA	NA	NA	NA	NA	NA	NA	NA	NA	NA	NA	NA	NA	NA	NA	NA	NA	NA	NA	NA	NA	NA	NA	NA	NA	NA	NA	NA	NA	NA	0.258027	NA	NA	NA	NA	0.257455	NA	NA	NA	NA	0.257632	NA	NA	NA	NA	0.277796	NA
Yemen, Rep.	YEM	MEA	NA	NA	NA	NA	NA	NA	NA	NA	NA	NA	NA	NA	NA	NA	NA	NA	NA	NA	NA	NA	NA	NA	NA	NA	NA	NA	NA	NA	NA	NA	0.0728187	NA	NA	NA	NA	0.0723211	NA	NA	NA	NA	0.0716168	NA	NA	NA	NA	0.0766	NA
West Bank and Gaza	WBG	MEA	NA	NA	NA	NA	NA	NA	NA	NA	NA	NA	NA	NA	NA	NA	NA	NA	NA	NA	NA	NA	NA	NA	NA	NA	NA	NA	NA	NA	NA	NA	NA	NA	NA	NA	NA	NA	NA	NA	NA	NA	NA	NA	NA	NA	NA	NA	NA
Guam	GUM	NAM	NA	NA	NA	NA	NA	NA	NA	NA	NA	NA	NA	NA	NA	NA	NA	NA	NA	NA	NA	NA	NA	NA	NA	NA	NA	NA	NA	NA	NA	NA	NA	NA	NA	NA	NA	NA	NA	NA	NA	NA	NA	NA	NA	NA	NA	NA	NA
Canada	CAN	NAM	NA	NA	NA	NA	NA	NA	NA	NA	NA	NA	NA	NA	NA	NA	NA	NA	NA	NA	NA	NA	NA	NA	NA	NA	NA	NA	NA	NA	NA	NA	0.306864	NA	NA	NA	NA	0.307484	NA	NA	NA	NA	0.307697	NA	NA	NA	NA	0.307057	NA
Puerto Rico	PRI	NAM	NA	NA	NA	NA	NA	NA	NA	NA	NA	NA	NA	NA	NA	NA	NA	NA	NA	NA	NA	NA	NA	NA	NA	NA	NA	NA	NA	NA	NA	NA	NA	NA	NA	NA	NA	NA	NA	NA	NA	NA	NA	NA	NA	NA	NA	NA	NA
United States	USA	NAM	NA	NA	NA	NA	NA	NA	NA	NA	NA	NA	NA	NA	NA	NA	NA	NA	NA	NA	NA	NA	NA	NA	NA	NA	NA	NA	NA	NA	NA	NA	0.278017	NA	NA	NA	NA	0.282936	NA	NA	NA	NA	0.285985	NA	NA	NA	NA	0.288165	NA
Australia	AUS	PAO	NA	NA	NA	NA	NA	NA	NA	NA	NA	NA	NA	NA	NA	NA	NA	NA	NA	NA	NA	NA	NA	NA	NA	NA	NA	NA	NA	NA	NA	NA	0.349929	NA	NA	NA	NA	0.343035	NA	NA	NA	NA	0.336281	NA	NA	NA	NA	0.329485	NA
French Polynesia	PYF	PAO	NA	NA	NA	NA	NA	NA	NA	NA	NA	NA	NA	NA	NA	NA	NA	NA	NA	NA	NA	NA	NA	NA	NA	NA	NA	NA	NA	NA	NA	NA	NA	NA	NA	NA	NA	NA	NA	NA	NA	NA	NA	NA	NA	NA	NA	NA	NA
Japan	JPN	PAO	NA	NA	NA	NA	NA	NA	NA	NA	NA	NA	NA	NA	NA	NA	NA	NA	NA	NA	NA	NA	NA	NA	NA	NA	NA	NA	NA	NA	NA	NA	0.208928	NA	NA	NA	NA	0.215297	NA	NA	NA	NA	0.220697	NA	NA	NA	NA	0.225636	NA
New Zealand	NZL	PAO	NA	NA	NA	NA	NA	NA	NA	NA	NA	NA	NA	NA	NA	NA	NA	NA	NA	NA	NA	NA	NA	NA	NA	NA	NA	NA	NA	NA	NA	NA	0.39079	NA	NA	NA	NA	0.380772	NA	NA	NA	NA	0.37263	NA	NA	NA	NA	0.364685	NA
New Caledonia	NCL	PAS	NA	NA	NA	NA	NA	NA	NA	NA	NA	NA	NA	NA	NA	NA	NA	NA	NA	NA	NA	NA	NA	NA	NA	NA	NA	NA	NA	NA	NA	NA	NA	NA	NA	NA	NA	NA	NA	NA	NA	NA	NA	NA	NA	NA	NA	NA	NA
Brunei Darussalam	BRN	PAS	NA	NA	NA	NA	NA	NA	NA	NA	NA	NA	NA	NA	NA	NA	NA	NA	NA	NA	NA	NA	NA	NA	NA	NA	NA	NA	NA	NA	NA	NA	0.179402	NA	NA	NA	NA	0.190845	NA	NA	NA	NA	0.200126	NA	NA	NA	NA	0.220004	NA
Micronesia, Fed. Sts.	FSM	PAS	NA	NA	NA	NA	NA	NA	NA	NA	NA	NA	NA	NA	NA	NA	NA	NA	NA	NA	NA	NA	NA	NA	NA	NA	NA	NA	NA	NA	NA	NA	NA	NA	NA	NA	NA	NA	NA	NA	NA	NA	NA	NA	NA	NA	NA	NA	NA
Fiji	FJI	PAS	NA	NA	NA	NA	NA	NA	NA	NA	NA	NA	NA	NA	NA	NA	NA	NA	NA	NA	NA	NA	NA	NA	NA	NA	NA	NA	NA	NA	NA	NA	0.206196	NA	NA	NA	NA	0.21921	NA	NA	NA	NA	0.22778	NA	NA	NA	NA	0.247092	NA
Indonesia	IDN	PAS	NA	NA	NA	NA	NA	NA	NA	NA	NA	NA	NA	NA	NA	NA	NA	NA	NA	NA	NA	NA	NA	NA	NA	NA	NA	NA	NA	NA	NA	NA	0.0472531	NA	NA	NA	NA	0.0534355	NA	NA	NA	NA	0.0591348	NA	NA	NA	NA	0.0683348	NA
Kiribati	KIR	PAS	NA	NA	NA	NA	NA	NA	NA	NA	NA	NA	NA	NA	NA	NA	NA	NA	NA	NA	NA	NA	NA	NA	NA	NA	NA	NA	NA	NA	NA	NA	NA	NA	NA	NA	NA	NA	NA	NA	NA	NA	NA	NA	NA	NA	NA	NA	NA
Malaysia	MYS	PAS	NA	NA	NA	NA	NA	NA	NA	NA	NA	NA	NA	NA	NA	NA	NA	NA	NA	NA	NA	NA	NA	NA	NA	NA	NA	NA	NA	NA	NA	NA	0.181337	NA	NA	NA	NA	0.189866	NA	NA	NA	NA	0.19513	NA	NA	NA	NA	0.210509	NA
Marshall Islands	MHL	PAS	NA	NA	NA	NA	NA	NA	NA	NA	NA	NA	NA	NA	NA	NA	NA	NA	NA	NA	NA	NA	NA	NA	NA	NA	NA	NA	NA	NA	NA	NA	NA	NA	NA	NA	NA	NA	NA	NA	NA	NA	NA	NA	NA	NA	NA	NA	NA
Singapore	SGP	PAS	NA	NA	NA	NA	NA	NA	NA	NA	NA	NA	NA	NA	NA	NA	NA	NA	NA	NA	NA	NA	NA	NA	NA	NA	NA	NA	NA	NA	NA	NA	0.0855222	NA	NA	NA	NA	0.0965622	NA	NA	NA	NA	0.105536	NA	NA	NA	NA	0.121873	NA
Korea, Dem. Rep.	PRK	PAS	NA	NA	NA	NA	NA	NA	NA	NA	NA	NA	NA	NA	NA	NA	NA	NA	NA	NA	NA	NA	NA	NA	NA	NA	NA	NA	NA	NA	NA	NA	NA	NA	NA	NA	NA	NA	NA	NA	NA	NA	NA	NA	NA	NA	NA	NA	NA
Papua New Guinea	PNG	PAS	NA	NA	NA	NA	NA	NA	NA	NA	NA	NA	NA	NA	NA	NA	NA	NA	NA	NA	NA	NA	NA	NA	NA	NA	NA	NA	NA	NA	NA	NA	0.0855222	NA	NA	NA	NA	0.0914046	NA	NA	NA	NA	0.096077	NA	NA	NA	NA	0.105585	NA
Philippines	PHL	PAS	NA	NA	NA	NA	NA	NA	NA	NA	NA	NA	NA	NA	NA	NA	NA	NA	NA	NA	NA	NA	NA	NA	NA	NA	NA	NA	NA	NA	NA	NA	0.124646	NA	NA	NA	NA	0.131932	NA	NA	NA	NA	0.137198	NA	NA	NA	NA	0.1493	NA
Solomon Islands	SLB	PAS	NA	NA	NA	NA	NA	NA	NA	NA	NA	NA	NA	NA	NA	NA	NA	NA	NA	NA	NA	NA	NA	NA	NA	NA	NA	NA	NA	NA	NA	NA	0.111038	NA	NA	NA	NA	0.115144	NA	NA	NA	NA	0.116986	NA	NA	NA	NA	0.124535	NA
Korea, Rep.	KOR	PAS	NA	NA	NA	NA	NA	NA	NA	NA	NA	NA	NA	NA	NA	NA	NA	NA	NA	NA	NA	NA	NA	NA	NA	NA	NA	NA	NA	NA	NA	NA	0.108252	NA	NA	NA	NA	0.121113	NA	NA	NA	NA	0.132292	NA	NA	NA	NA	0.150544	NA
Thailand	THA	PAS	NA	NA	NA	NA	NA	NA	NA	NA	NA	NA	NA	NA	NA	NA	NA	NA	NA	NA	NA	NA	NA	NA	NA	NA	NA	NA	NA	NA	NA	NA	0.105345	NA	NA	NA	NA	0.114378	NA	NA	NA	NA	0.121422	NA	NA	NA	NA	0.134807	NA
Tuvalu	TUV	PAS	NA	NA	NA	NA	NA	NA	NA	NA	NA	NA	NA	NA	NA	NA	NA	NA	NA	NA	NA	NA	NA	NA	NA	NA	NA	NA	NA	NA	NA	NA	NA	NA	NA	NA	NA	NA	NA	NA	NA	NA	NA	NA	NA	NA	NA	NA	NA
Vanuatu	VUT	PAS	NA	NA	NA	NA	NA	NA	NA	NA	NA	NA	NA	NA	NA	NA	NA	NA	NA	NA	NA	NA	NA	NA	NA	NA	NA	NA	NA	NA	NA	NA	0.166291	NA	NA	NA	NA	0.172411	NA	NA	NA	NA	0.175578	NA	NA	NA	NA	0.187145	NA
Samoa	WSM	PAS	NA	NA	NA	NA	NA	NA	NA	NA	NA	NA	NA	NA	NA	NA	NA	NA	NA	NA	NA	NA	NA	NA	NA	NA	NA	NA	NA	NA	NA	NA	0.28694	NA	NA	NA	NA	0.31152	NA	NA	NA	NA	0.328462	NA	NA	NA	NA	0.358366	NA
Timor-Leste	TLS	PAS	NA	NA	NA	NA	NA	NA	NA	NA	NA	NA	NA	NA	NA	NA	NA	NA	NA	NA	NA	NA	NA	NA	NA	NA	NA	NA	NA	NA	NA	NA	NA	NA	NA	NA	NA	NA	NA	NA	NA	NA	NA	NA	NA	NA	NA	NA	NA
Afghanistan	AFG	SAS	NA	NA	NA	NA	NA	NA	NA	NA	NA	NA	NA	NA	NA	NA	NA	NA	NA	NA	NA	NA	NA	NA	NA	NA	NA	NA	NA	NA	NA	NA	NA	NA	NA	NA	NA	NA	NA	NA	NA	NA	NA	NA	NA	NA	NA	NA	NA
Bangladesh	BGD	SAS	NA	NA	NA	NA	NA	NA	NA	NA	NA	NA	NA	NA	NA	NA	NA	NA	NA	NA	NA	NA	NA	NA	NA	NA	NA	NA	NA	NA	NA	NA	0.0290839	NA	NA	NA	NA	0.0326063	NA	NA	NA	NA	0.0363308	NA	NA	NA	NA	0.0421745	NA
Bhutan	BTN	SAS	NA	NA	NA	NA	NA	NA	NA	NA	NA	NA	NA	NA	NA	NA	NA	NA	NA	NA	NA	NA	NA	NA	NA	NA	NA	NA	NA	NA	NA	NA	0.0732744	NA	NA	NA	NA	0.0783166	NA	NA	NA	NA	0.0814348	NA	NA	NA	NA	0.0884059	NA
India	IND	SAS	NA	NA	NA	NA	NA	NA	NA	NA	NA	NA	NA	NA	NA	NA	NA	NA	NA	NA	NA	NA	NA	NA	NA	NA	NA	NA	NA	NA	NA	NA	0.0715296	NA	NA	NA	NA	0.07668	NA	NA	NA	NA	0.0817282	NA	NA	NA	NA	0.0911122	NA
Maldives	MDV	SAS	NA	NA	NA	NA	NA	NA	NA	NA	NA	NA	NA	NA	NA	NA	NA	NA	NA	NA	NA	NA	NA	NA	NA	NA	NA	NA	NA	NA	NA	NA	NA	NA	NA	NA	NA	NA	NA	NA	NA	NA	NA	NA	NA	NA	NA	NA	NA
Myanmar	MMR	SAS	NA	NA	NA	NA	NA	NA	NA	NA	NA	NA	NA	NA	NA	NA	NA	NA	NA	NA	NA	NA	NA	NA	NA	NA	NA	NA	NA	NA	NA	NA	NA	NA	NA	NA	NA	NA	NA	NA	NA	NA	NA	NA	NA	NA	NA	NA	NA
Nepal	NPL	SAS	NA	NA	NA	NA	NA	NA	NA	NA	NA	NA	NA	NA	NA	NA	NA	NA	NA	NA	NA	NA	NA	NA	NA	NA	NA	NA	NA	NA	NA	NA	0.0707756	NA	NA	NA	NA	0.075053	NA	NA	NA	NA	0.0789245	NA	NA	NA	NA	0.0867353	NA
Pakistan	PAK	SAS	NA	NA	NA	NA	NA	NA	NA	NA	NA	NA	NA	NA	NA	NA	NA	NA	NA	NA	NA	NA	NA	NA	NA	NA	NA	NA	NA	NA	NA	NA	0.147847	NA	NA	NA	NA	0.153258	NA	NA	NA	NA	0.156706	NA	NA	NA	NA	0.167593	NA
Sri Lanka	LKA	SAS	NA	NA	NA	NA	NA	NA	NA	NA	NA	NA	NA	NA	NA	NA	NA	NA	NA	NA	NA	NA	NA	NA	NA	NA	NA	NA	NA	NA	NA	NA	0.0526944	NA	NA	NA	NA	0.0585649	NA	NA	NA	NA	0.0646539	NA	NA	NA	NA	0.0743322	NA
Whole Region AFR		AFR	NA	NA	NA	NA	NA	NA	NA	NA	NA	NA	NA	NA	NA	NA	NA	NA	NA	NA	NA	NA	NA	NA	NA	NA	NA	NA	NA	NA	NA	NA	0.07	NA	NA	NA	NA	0.08	NA	NA	NA	NA	0.08	NA	NA	NA	NA	0.08	NA
Whole Region CPA		CPA	NA	NA	NA	NA	NA	NA	NA	NA	NA	NA	NA	NA	NA	NA	NA	NA	NA	NA	NA	NA	NA	NA	NA	NA	NA	NA	NA	NA	NA	NA	0.12	NA	NA	NA	NA	0.13	NA	NA	NA	NA	0.15	NA	NA	NA	NA	0.17	NA
Whole Region EUR		EUR	NA	NA	NA	NA	NA	NA	NA	NA	NA	NA	NA	NA	NA	NA	NA	NA	NA	NA	NA	NA	NA	NA	NA	NA	NA	NA	NA	NA	NA	NA	0.29	NA	NA	NA	NA	0.29	NA	NA	NA	NA	0.28	NA	NA	NA	NA	0.29	NA
Whole Region FSU		FSU	NA	NA	NA	NA	NA	NA	NA	NA	NA	NA	NA	NA	NA	NA	NA	NA	NA	NA	NA	NA	NA	NA	NA	NA	NA	NA	NA	NA	NA	NA	0.28	NA	NA	NA	NA	0.26	NA	NA	NA	NA	0.24	NA	NA	NA	NA	0.26	NA
Whole Region LAM		LAM	NA	NA	NA	NA	NA	NA	NA	NA	NA	NA	NA	NA	NA	NA	NA	NA	NA	NA	NA	NA	NA	NA	NA	NA	NA	NA	NA	NA	NA	NA	0.17	NA	NA	NA	NA	0.18	NA	NA	NA	NA	0.18	NA	NA	NA	NA	0.19	NA
Whole Region MEA		MEA	NA	NA	NA	NA	NA	NA	NA	NA	NA	NA	NA	NA	NA	NA	NA	NA	NA	NA	NA	NA	NA	NA	NA	NA	NA	NA	NA	NA	NA	NA	0.1	NA	NA	NA	NA	0.1	NA	NA	NA	NA	0.1	NA	NA	NA	NA	0.11	NA
Whole Region NAM		NAM	NA	NA	NA	NA	NA	NA	NA	NA	NA	NA	NA	NA	NA	NA	NA	NA	NA	NA	NA	NA	NA	NA	NA	NA	NA	NA	NA	NA	NA	NA	0.28	NA	NA	NA	NA	0.29	NA	NA	NA	NA	0.29	NA	NA	NA	NA	0.29	NA
Whole Region PAO		PAO	NA	NA	NA	NA	NA	NA	NA	NA	NA	NA	NA	NA	NA	NA	NA	NA	NA	NA	NA	NA	NA	NA	NA	NA	NA	NA	NA	NA	NA	NA	0.23	NA	NA	NA	NA	0.24	NA	NA	NA	NA	0.24	NA	NA	NA	NA	0.24	NA
Whole Region PAS		PAS	NA	NA	NA	NA	NA	NA	NA	NA	NA	NA	NA	NA	NA	NA	NA	NA	NA	NA	NA	NA	NA	NA	NA	NA	NA	NA	NA	NA	NA	NA	0.09	NA	NA	NA	NA	0.09	NA	NA	NA	NA	0.1	NA	NA	NA	NA	0.11	NA
Whole Region SAS		SAS	NA	NA	NA	NA	NA	NA	NA	NA	NA	NA	NA	NA	NA	NA	NA	NA	NA	NA	NA	NA	NA	NA	NA	NA	NA	NA	NA	NA	NA	NA	0.07	NA	NA	NA	NA	0.08	NA	NA	NA	NA	0.08	NA	NA	NA	NA	0.09	NA
[truncated: 22 more columns]

## Sheet: lvst_shr_a2
Share of animal based calories	Szenario:	A2	Unit:	share
country	country_id	region	y1960	y1961	y1962	y1963	y1964	y1965	y1966	y1967	y1968	y1969	y1970	y1971	y1972	y1973	y1974	y1975	y1976	y1977	y1978	y1979	y1980	y1981	y1982	y1983	y1984	y1985	y1986	y1987	y1988	y1989	y1990	y1991	y1992	y1993	y1994	y1995	y1996	y1997	y1998	y1999	y2000	y2001	y2002	y2003	y2004	y2005	y2006
Angola	AGO	AFR	NA	NA	NA	NA	NA	NA	NA	NA	NA	NA	NA	NA	NA	NA	NA	NA	NA	NA	NA	NA	NA	NA	NA	NA	NA	NA	NA	NA	NA	NA	0.116901	NA	NA	NA	NA	0.116624	NA	NA	NA	NA	0.116463	NA	NA	NA	NA	0.118059	NA
Benin	BEN	AFR	NA	NA	NA	NA	NA	NA	NA	NA	NA	NA	NA	NA	NA	NA	NA	NA	NA	NA	NA	NA	NA	NA	NA	NA	NA	NA	NA	NA	NA	NA	0.0385387	NA	NA	NA	NA	0.0406319	NA	NA	NA	NA	0.0429632	NA	NA	NA	NA	0.0457671	NA
Botswana	BWA	AFR	NA	NA	NA	NA	NA	NA	NA	NA	NA	NA	NA	NA	NA	NA	NA	NA	NA	NA	NA	NA	NA	NA	NA	NA	NA	NA	NA	NA	NA	NA	0.213211	NA	NA	NA	NA	0.210755	NA	NA	NA	NA	0.210892	NA	NA	NA	NA	0.217095	NA
Burkina Faso	BFA	AFR	NA	NA	NA	NA	NA	NA	NA	NA	NA	NA	NA	NA	NA	NA	NA	NA	NA	NA	NA	NA	NA	NA	NA	NA	NA	NA	NA	NA	NA	NA	0.0510991	NA	NA	NA	NA	0.0529425	NA	NA	NA	NA	0.0546893	NA	NA	NA	NA	0.0566749	NA
Burundi	BDI	AFR	NA	NA	NA	NA	NA	NA	NA	NA	NA	NA	NA	NA	NA	NA	NA	NA	NA	NA	NA	NA	NA	NA	NA	NA	NA	NA	NA	NA	NA	NA	0.0314505	NA	NA	NA	NA	0.0340782	NA	NA	NA	NA	0.0369867	NA	NA	NA	NA	0.0392491	NA
Cameroon	CMR	AFR	NA	NA	NA	NA	NA	NA	NA	NA	NA	NA	NA	NA	NA	NA	NA	NA	NA	NA	NA	NA	NA	NA	NA	NA	NA	NA	NA	NA	NA	NA	0.0677611	NA	NA	NA	NA	0.0701832	NA	NA	NA	NA	0.0726283	NA	NA	NA	NA	0.0761869	NA
Cape Verde	CPV	AFR	NA	NA	NA	NA	NA	NA	NA	NA	NA	NA	NA	NA	NA	NA	NA	NA	NA	NA	NA	NA	NA	NA	NA	NA	NA	NA	NA	NA	NA	NA	0.16179	NA	NA	NA	NA	0.162773	NA	NA	NA	NA	0.161777	NA	NA	NA	NA	0.163209	NA
Central African Republic	CAF	AFR	NA	NA	NA	NA	NA	NA	NA	NA	NA	NA	NA	NA	NA	NA	NA	NA	NA	NA	NA	NA	NA	NA	NA	NA	NA	NA	NA	NA	NA	NA	0.101385	NA	NA	NA	NA	0.102492	NA	NA	NA	NA	0.103661	NA	NA	NA	NA	0.106754	NA
Chad	TCD	AFR	NA	NA	NA	NA	NA	NA	NA	NA	NA	NA	NA	NA	NA	NA	NA	NA	NA	NA	NA	NA	NA	NA	NA	NA	NA	NA	NA	NA	NA	NA	0.0879024	NA	NA	NA	NA	0.0887937	NA	NA	NA	NA	0.0886329	NA	NA	NA	NA	0.090009	NA
Comoros	COM	AFR	NA	NA	NA	NA	NA	NA	NA	NA	NA	NA	NA	NA	NA	NA	NA	NA	NA	NA	NA	NA	NA	NA	NA	NA	NA	NA	NA	NA	NA	NA	0.062985	NA	NA	NA	NA	0.0647653	NA	NA	NA	NA	0.0660409	NA	NA	NA	NA	0.06824	NA
Congo, Rep.	COG	AFR	NA	NA	NA	NA	NA	NA	NA	NA	NA	NA	NA	NA	NA	NA	NA	NA	NA	NA	NA	NA	NA	NA	NA	NA	NA	NA	NA	NA	NA	NA	0.0640719	NA	NA	NA	NA	0.0668236	NA	NA	NA	NA	0.0692312	NA	NA	NA	NA	0.072678	NA
Djibouti	DJI	AFR	NA	NA	NA	NA	NA	NA	NA	NA	NA	NA	NA	NA	NA	NA	NA	NA	NA	NA	NA	NA	NA	NA	NA	NA	NA	NA	NA	NA	NA	NA	0.108852	NA	NA	NA	NA	0.112197	NA	NA	NA	NA	0.112122	NA	NA	NA	NA	0.116909	NA
Equatorial Guinea	GNQ	AFR	NA	NA	NA	NA	NA	NA	NA	NA	NA	NA	NA	NA	NA	NA	NA	NA	NA	NA	NA	NA	NA	NA	NA	NA	NA	NA	NA	NA	NA	NA	0.0731973	NA	NA	NA	NA	0.075687	NA	NA	NA	NA	0.0774873	NA	NA	NA	NA	0.0803378	NA
Eritrea	ERI	AFR	NA	NA	NA	NA	NA	NA	NA	NA	NA	NA	NA	NA	NA	NA	NA	NA	NA	NA	NA	NA	NA	NA	NA	NA	NA	NA	NA	NA	NA	NA	NA	NA	NA	NA	NA	NA	NA	NA	NA	NA	NA	NA	NA	NA	NA	NA	NA
Ethiopia	ETH	AFR	NA	NA	NA	NA	NA	NA	NA	NA	NA	NA	NA	NA	NA	NA	NA	NA	NA	NA	NA	NA	NA	NA	NA	NA	NA	NA	NA	NA	NA	NA	0.0655268	NA	NA	NA	NA	0.0660483	NA	NA	NA	NA	0.066724	NA	NA	NA	NA	0.0685954	NA
Gabon	GAB	AFR	NA	NA	NA	NA	NA	NA	NA	NA	NA	NA	NA	NA	NA	NA	NA	NA	NA	NA	NA	NA	NA	NA	NA	NA	NA	NA	NA	NA	NA	NA	0.120999	NA	NA	NA	NA	0.123425	NA	NA	NA	NA	0.125392	NA	NA	NA	NA	0.129573	NA
Gambia, The	GMB	AFR	NA	NA	NA	NA	NA	NA	NA	NA	NA	NA	NA	NA	NA	NA	NA	NA	NA	NA	NA	NA	NA	NA	NA	NA	NA	NA	NA	NA	NA	NA	0.0485259	NA	NA	NA	NA	0.0496331	NA	NA	NA	NA	0.0509645	NA	NA	NA	NA	0.0536316	NA
Ghana	GHA	AFR	NA	NA	NA	NA	NA	NA	NA	NA	NA	NA	NA	NA	NA	NA	NA	NA	NA	NA	NA	NA	NA	NA	NA	NA	NA	NA	NA	NA	NA	NA	0.0587436	NA	NA	NA	NA	0.0606458	NA	NA	NA	NA	0.0626647	NA	NA	NA	NA	0.0653386	NA
Guinea	GIN	AFR	NA	NA	NA	NA	NA	NA	NA	NA	NA	NA	NA	NA	NA	NA	NA	NA	NA	NA	NA	NA	NA	NA	NA	NA	NA	NA	NA	NA	NA	NA	0.027297	NA	NA	NA	NA	0.0292284	NA	NA	NA	NA	0.0317627	NA	NA	NA	NA	0.0352149	NA
Guinea-Bissau	GNB	AFR	NA	NA	NA	NA	NA	NA	NA	NA	NA	NA	NA	NA	NA	NA	NA	NA	NA	NA	NA	NA	NA	NA	NA	NA	NA	NA	NA	NA	NA	NA	0.0701285	NA	NA	NA	NA	0.0720605	NA	NA	NA	NA	0.0740951	NA	NA	NA	NA	0.0769552	NA
Cote d'Ivoire	CIV	AFR	NA	NA	NA	NA	NA	NA	NA	NA	NA	NA	NA	NA	NA	NA	NA	NA	NA	NA	NA	NA	NA	NA	NA	NA	NA	NA	NA	NA	NA	NA	0.0568895	NA	NA	NA	NA	0.0596604	NA	NA	NA	NA	0.0626276	NA	NA	NA	NA	0.0665235	NA
Kenya	KEN	AFR	NA	NA	NA	NA	NA	NA	NA	NA	NA	NA	NA	NA	NA	NA	NA	NA	NA	NA	NA	NA	NA	NA	NA	NA	NA	NA	NA	NA	NA	NA	0.139497	NA	NA	NA	NA	0.138848	NA	NA	NA	NA	0.138622	NA	NA	NA	NA	0.140605	NA
Lesotho	LSO	AFR	NA	NA	NA	NA	NA	NA	NA	NA	NA	NA	NA	NA	NA	NA	NA	NA	NA	NA	NA	NA	NA	NA	NA	NA	NA	NA	NA	NA	NA	NA	0.0573695	NA	NA	NA	NA	0.0601515	NA	NA	NA	NA	0.0630404	NA	NA	NA	NA	0.0677929	NA
Liberia	LBR	AFR	NA	NA	NA	NA	NA	NA	NA	NA	NA	NA	NA	NA	NA	NA	NA	NA	NA	NA	NA	NA	NA	NA	NA	NA	NA	NA	NA	NA	NA	NA	0.0353459	NA	NA	NA	NA	0.0413921	NA	NA	NA	NA	0.0414249	NA	NA	NA	NA	0.0431836	NA
Madagascar	MDG	AFR	NA	NA	NA	NA	NA	NA	NA	NA	NA	NA	NA	NA	NA	NA	NA	NA	NA	NA	NA	NA	NA	NA	NA	NA	NA	NA	NA	NA	NA	NA	0.106909	NA	NA	NA	NA	0.107243	NA	NA	NA	NA	0.106617	NA	NA	NA	NA	0.107362	NA
Malawi	MWI	AFR	NA	NA	NA	NA	NA	NA	NA	NA	NA	NA	NA	NA	NA	NA	NA	NA	NA	NA	NA	NA	NA	NA	NA	NA	NA	NA	NA	NA	NA	NA	0.031265	NA	NA	NA	NA	0.0341643	NA	NA	NA	NA	0.0362067	NA	NA	NA	NA	0.0389484	NA
Mali	MLI	AFR	NA	NA	NA	NA	NA	NA	NA	NA	NA	NA	NA	NA	NA	NA	NA	NA	NA	NA	NA	NA	NA	NA	NA	NA	NA	NA	NA	NA	NA	NA	0.10398	NA	NA	NA	NA	0.105222	NA	NA	NA	NA	0.105124	NA	NA	NA	NA	0.10625	NA
Mauritania	MRT	AFR	NA	NA	NA	NA	NA	NA	NA	NA	NA	NA	NA	NA	NA	NA	NA	NA	NA	NA	NA	NA	NA	NA	NA	NA	NA	NA	NA	NA	NA	NA	0.198638	NA	NA	NA	NA	0.197026	NA	NA	NA	NA	0.192141	NA	NA	NA	NA	0.190833	NA
Mauritius	MUS	AFR	NA	NA	NA	NA	NA	NA	NA	NA	NA	NA	NA	NA	NA	NA	NA	NA	NA	NA	NA	NA	NA	NA	NA	NA	NA	NA	NA	NA	NA	NA	0.137609	NA	NA	NA	NA	0.142347	NA	NA	NA	NA	0.146665	NA	NA	NA	NA	0.152448	NA
Mozambique	MOZ	AFR	NA	NA	NA	NA	NA	NA	NA	NA	NA	NA	NA	NA	NA	NA	NA	NA	NA	NA	NA	NA	NA	NA	NA	NA	NA	NA	NA	NA	NA	NA	0.0268022	NA	NA	NA	NA	0.028486	NA	NA	NA	NA	0.0306633	NA	NA	NA	NA	0.0336043	NA
Namibia	NAM	AFR	NA	NA	NA	NA	NA	NA	NA	NA	NA	NA	NA	NA	NA	NA	NA	NA	NA	NA	NA	NA	NA	NA	NA	NA	NA	NA	NA	NA	NA	NA	0.128817	NA	NA	NA	NA	0.129479	NA	NA	NA	NA	0.130984	NA	NA	NA	NA	0.134578	NA
Niger	NER	AFR	NA	NA	NA	NA	NA	NA	NA	NA	NA	NA	NA	NA	NA	NA	NA	NA	NA	NA	NA	NA	NA	NA	NA	NA	NA	NA	NA	NA	NA	NA	0.0763115	NA	NA	NA	NA	0.0768358	NA	NA	NA	NA	0.076641	NA	NA	NA	NA	0.0775284	NA
Nigeria	NGA	AFR	NA	NA	NA	NA	NA	NA	NA	NA	NA	NA	NA	NA	NA	NA	NA	NA	NA	NA	NA	NA	NA	NA	NA	NA	NA	NA	NA	NA	NA	NA	0.0339844	NA	NA	NA	NA	0.0369082	NA	NA	NA	NA	0.0397265	NA	NA	NA	NA	0.0432179	NA
Rwanda	RWA	AFR	NA	NA	NA	NA	NA	NA	NA	NA	NA	NA	NA	NA	NA	NA	NA	NA	NA	NA	NA	NA	NA	NA	NA	NA	NA	NA	NA	NA	NA	NA	0.0296998	NA	NA	NA	NA	0.0373574	NA	NA	NA	NA	0.0358904	NA	NA	NA	NA	0.0389942	NA
Sao Tome and Principe	STP	AFR	NA	NA	NA	NA	NA	NA	NA	NA	NA	NA	NA	NA	NA	NA	NA	NA	NA	NA	NA	NA	NA	NA	NA	NA	NA	NA	NA	NA	NA	NA	NA	NA	NA	NA	NA	NA	NA	NA	NA	NA	NA	NA	NA	NA	NA	NA	NA
Senegal	SEN	AFR	NA	NA	NA	NA	NA	NA	NA	NA	NA	NA	NA	NA	NA	NA	NA	NA	NA	NA	NA	NA	NA	NA	NA	NA	NA	NA	NA	NA	NA	NA	0.0801282	NA	NA	NA	NA	0.082108	NA	NA	NA	NA	0.0834671	NA	NA	NA	NA	0.0859435	NA
Sierra Leone	SLE	AFR	NA	NA	NA	NA	NA	NA	NA	NA	NA	NA	NA	NA	NA	NA	NA	NA	NA	NA	NA	NA	NA	NA	NA	NA	NA	NA	NA	NA	NA	NA	0.0319268	NA	NA	NA	NA	0.0359595	NA	NA	NA	NA	0.0390413	NA	NA	NA	NA	0.0408199	NA
Somalia	SOM	AFR	NA	NA	NA	NA	NA	NA	NA	NA	NA	NA	NA	NA	NA	NA	NA	NA	NA	NA	NA	NA	NA	NA	NA	NA	NA	NA	NA	NA	NA	NA	NA	NA	NA	NA	NA	NA	NA	NA	NA	NA	NA	NA	NA	NA	NA	NA	NA
South Africa	ZAF	AFR	NA	NA	NA	NA	NA	NA	NA	NA	NA	NA	NA	NA	NA	NA	NA	NA	NA	NA	NA	NA	NA	NA	NA	NA	NA	NA	NA	NA	NA	NA	0.140537	NA	NA	NA	NA	0.143644	NA	NA	NA	NA	0.146494	NA	NA	NA	NA	0.152817	NA
Sudan	SDN	AFR	NA	NA	NA	NA	NA	NA	NA	NA	NA	NA	NA	NA	NA	NA	NA	NA	NA	NA	NA	NA	NA	NA	NA	NA	NA	NA	NA	NA	NA	NA	0.18708	NA	NA	NA	NA	0.187478	NA	NA	NA	NA	0.186	NA	NA	NA	NA	0.18547	NA
Swaziland	SWZ	AFR	NA	NA	NA	NA	NA	NA	NA	NA	NA	NA	NA	NA	NA	NA	NA	NA	NA	NA	NA	NA	NA	NA	NA	NA	NA	NA	NA	NA	NA	NA	0.0982765	NA	NA	NA	NA	0.101771	NA	NA	NA	NA	0.103822	NA	NA	NA	NA	0.109205	NA
Tanzania	TZA	AFR	NA	NA	NA	NA	NA	NA	NA	NA	NA	NA	NA	NA	NA	NA	NA	NA	NA	NA	NA	NA	NA	NA	NA	NA	NA	NA	NA	NA	NA	NA	0.0703557	NA	NA	NA	NA	0.0709643	NA	NA	NA	NA	0.0721083	NA	NA	NA	NA	0.0743158	NA
Togo	TGO	AFR	NA	NA	NA	NA	NA	NA	NA	NA	NA	NA	NA	NA	NA	NA	NA	NA	NA	NA	NA	NA	NA	NA	NA	NA	NA	NA	NA	NA	NA	NA	0.0403863	NA	NA	NA	NA	0.0432329	NA	NA	NA	NA	0.0449852	NA	NA	NA	NA	0.047952	NA
Uganda	UGA	AFR	NA	NA	NA	NA	NA	NA	NA	NA	NA	NA	NA	NA	NA	NA	NA	NA	NA	NA	NA	NA	NA	NA	NA	NA	NA	NA	NA	NA	NA	NA	0.0690623	NA	NA	NA	NA	0.070051	NA	NA	NA	NA	0.0706696	NA	NA	NA	NA	0.0721498	NA
Congo, Dem. Rep.	ZAR	AFR	NA	NA	NA	NA	NA	NA	NA	NA	NA	NA	NA	NA	NA	NA	NA	NA	NA	NA	NA	NA	NA	NA	NA	NA	NA	NA	NA	NA	NA	NA	0.0214753	NA	NA	NA	NA	0.0235604	NA	NA	NA	NA	0.0260786	NA	NA	NA	NA	0.0287741	NA
Zambia	ZMB	AFR	NA	NA	NA	NA	NA	NA	NA	NA	NA	NA	NA	NA	NA	NA	NA	NA	NA	NA	NA	NA	NA	NA	NA	NA	NA	NA	NA	NA	NA	NA	0.057487	NA	NA	NA	NA	0.0597693	NA	NA	NA	NA	0.0619164	NA	NA	NA	NA	0.0652495	NA
Zimbabwe	ZWE	AFR	NA	NA	NA	NA	NA	NA	NA	NA	NA	NA	NA	NA	NA	NA	NA	NA	NA	NA	NA	NA	NA	NA	NA	NA	NA	NA	NA	NA	NA	NA	0.0880705	NA	NA	NA	NA	0.0902156	NA	NA	NA	NA	0.0922643	NA	NA	NA	NA	0.0955431	NA
Cambodia	KHM	CPA	NA	NA	NA	NA	NA	NA	NA	NA	NA	NA	NA	NA	NA	NA	NA	NA	NA	NA	NA	NA	NA	NA	NA	NA	NA	NA	NA	NA	NA	NA	NA	NA	NA	NA	NA	NA	NA	NA	NA	NA	NA	NA	NA	NA	NA	NA	NA
China	CHN	CPA	NA	NA	NA	NA	NA	NA	NA	NA	NA	NA	NA	NA	NA	NA	NA	NA	NA	NA	NA	NA	NA	NA	NA	NA	NA	NA	NA	NA	NA	NA	0.119939	NA	NA	NA	NA	0.12966	NA	NA	NA	NA	0.138657	NA	NA	NA	NA	0.147206	NA
Lao PDR	LAO	CPA	NA	NA	NA	NA	NA	NA	NA	NA	NA	NA	NA	NA	NA	NA	NA	NA	NA	NA	NA	NA	NA	NA	NA	NA	NA	NA	NA	NA	NA	NA	0.0527614	NA	NA	NA	NA	0.0573432	NA	NA	NA	NA	0.0614459	NA	NA	NA	NA	0.0653821	NA
Mongolia	MNG	CPA	NA	NA	NA	NA	NA	NA	NA	NA	NA	NA	NA	NA	NA	NA	NA	NA	NA	NA	NA	NA	NA	NA	NA	NA	NA	NA	NA	NA	NA	NA	0.410924	NA	NA	NA	NA	0.430149	NA	NA	NA	NA	0.448801	NA	NA	NA	NA	0.460197	NA
Vietnam	VNM	CPA	NA	NA	NA	NA	NA	NA	NA	NA	NA	NA	NA	NA	NA	NA	NA	NA	NA	NA	NA	NA	NA	NA	NA	NA	NA	NA	NA	NA	NA	NA	0.0840826	NA	NA	NA	NA	0.0904842	NA	NA	NA	NA	0.0969211	NA	NA	NA	NA	0.103058	NA
Hong Kong SAR, China	HKG	CPA	NA	NA	NA	NA	NA	NA	NA	NA	NA	NA	NA	NA	NA	NA	NA	NA	NA	NA	NA	NA	NA	NA	NA	NA	NA	NA	NA	NA	NA	NA	0.117911	NA	NA	NA	NA	0.131403	NA	NA	NA	NA	0.14328	NA	NA	NA	NA	0.15682	NA
Macao SAR, China	MAC	CPA	NA	NA	NA	NA	NA	NA	NA	NA	NA	NA	NA	NA	NA	NA	NA	NA	NA	NA	NA	NA	NA	NA	NA	NA	NA	NA	NA	NA	NA	NA	0.117911	NA	NA	NA	NA	0.129572	NA	NA	NA	NA	0.142554	NA	NA	NA	NA	0.156106	NA
Albania	ALB	EUR	NA	NA	NA	NA	NA	NA	NA	NA	NA	NA	NA	NA	NA	NA	NA	NA	NA	NA	NA	NA	NA	NA	NA	NA	NA	NA	NA	NA	NA	NA	0.176263	NA	NA	NA	NA	0.16388	NA	NA	NA	NA	0.164808	NA	NA	NA	NA	0.164793	NA
Austria	AUT	EUR	NA	NA	NA	NA	NA	NA	NA	NA	NA	NA	NA	NA	NA	NA	NA	NA	NA	NA	NA	NA	NA	NA	NA	NA	NA	NA	NA	NA	NA	NA	0.342892	NA	NA	NA	NA	0.341626	NA	NA	NA	NA	0.340317	NA	NA	NA	NA	0.339904	NA
Belgium	BEL	EUR	NA	NA	NA	NA	NA	NA	NA	NA	NA	NA	NA	NA	NA	NA	NA	NA	NA	NA	NA	NA	NA	NA	NA	NA	NA	NA	NA	NA	NA	NA	0.290133	NA	NA	NA	NA	0.293966	NA	NA	NA	NA	0.294347	NA	NA	NA	NA	0.295134	NA
Bosnia and Herzegovina	BIH	EUR	NA	NA	NA	NA	NA	NA	NA	NA	NA	NA	NA	NA	NA	NA	NA	NA	NA	NA	NA	NA	NA	NA	NA	NA	NA	NA	NA	NA	NA	NA	NA	NA	NA	NA	NA	NA	NA	NA	NA	NA	NA	NA	NA	NA	NA	NA	NA
Bulgaria	BGR	EUR	NA	NA	NA	NA	NA	NA	NA	NA	NA	NA	NA	NA	NA	NA	NA	NA	NA	NA	NA	NA	NA	NA	NA	NA	NA	NA	NA	NA	NA	NA	0.226279	NA	NA	NA	NA	0.209279	NA	NA	NA	NA	0.21258	NA	NA	NA	NA	0.217905	NA
Croatia	HRV	EUR	NA	NA	NA	NA	NA	NA	NA	NA	NA	NA	NA	NA	NA	NA	NA	NA	NA	NA	NA	NA	NA	NA	NA	NA	NA	NA	NA	NA	NA	NA	0.290133	NA	NA	NA	NA	0.259673	NA	NA	NA	NA	0.256932	NA	NA	NA	NA	0.257924	NA
Cyprus	CYP	EUR	NA	NA	NA	NA	NA	NA	NA	NA	NA	NA	NA	NA	NA	NA	NA	NA	NA	NA	NA	NA	NA	NA	NA	NA	NA	NA	NA	NA	NA	NA	0.272768	NA	NA	NA	NA	0.268859	NA	NA	NA	NA	0.265268	NA	NA	NA	NA	0.261844	NA
Czech Republic	CZE	EUR	NA	NA	NA	NA	NA	NA	NA	NA	NA	NA	NA	NA	NA	NA	NA	NA	NA	NA	NA	NA	NA	NA	NA	NA	NA	NA	NA	NA	NA	NA	0.290133	NA	NA	NA	NA	0.263162	NA	NA	NA	NA	0.261048	NA	NA	NA	NA	0.262164	NA
Czechoslovakia	CSK	EUR	NA	NA	NA	NA	NA	NA	NA	NA	NA	NA	NA	NA	NA	NA	NA	NA	NA	NA	NA	NA	NA	NA	NA	NA	NA	NA	NA	NA	NA	NA	NA	NA	NA	NA	NA	NA	NA	NA	NA	NA	NA	NA	NA	NA	NA	NA	NA
Denmark	DNK	EUR	NA	NA	NA	NA	NA	NA	NA	NA	NA	NA	NA	NA	NA	NA	NA	NA	NA	NA	NA	NA	NA	NA	NA	NA	NA	NA	NA	NA	NA	NA	0.382701	NA	NA	NA	NA	0.3834	NA	NA	NA	NA	0.37855	NA	NA	NA	NA	0.374755	NA
Estonia	EST	EUR	NA	NA	NA	NA	NA	NA	NA	NA	NA	NA	NA	NA	NA	NA	NA	NA	NA	NA	NA	NA	NA	NA	NA	NA	NA	NA	NA	NA	NA	NA	0.290133	NA	NA	NA	NA	0.270552	NA	NA	NA	NA	0.274109	NA	NA	NA	NA	0.279577	NA
Faeroe Islands	FRO	EUR	NA	NA	NA	NA	NA	NA	NA	NA	NA	NA	NA	NA	NA	NA	NA	NA	NA	NA	NA	NA	NA	NA	NA	NA	NA	NA	NA	NA	NA	NA	NA	NA	NA	NA	NA	NA	NA	NA	NA	NA	NA	NA	NA	NA	NA	NA	NA
Finland	FIN	EUR	NA	NA	NA	NA	NA	NA	NA	NA	NA	NA	NA	NA	NA	NA	NA	NA	NA	NA	NA	NA	NA	NA	NA	NA	NA	NA	NA	NA	NA	NA	0.389032	NA	NA	NA	NA	0.387785	NA	NA	NA	NA	0.383186	NA	NA	NA	NA	0.379419	NA
France	FRA	EUR	NA	NA	NA	NA	NA	NA	NA	NA	NA	NA	NA	NA	NA	NA	NA	NA	NA	NA	NA	NA	NA	NA	NA	NA	NA	NA	NA	NA	NA	NA	0.379778	NA	NA	NA	NA	0.379488	NA	NA	NA	NA	0.374129	NA	NA	NA	NA	0.368656	NA
Germany	DEU	EUR	NA	NA	NA	NA	NA	NA	NA	NA	NA	NA	NA	NA	NA	NA	NA	NA	NA	NA	NA	NA	NA	NA	NA	NA	NA	NA	NA	NA	NA	NA	0.343311	NA	NA	NA	NA	0.343744	NA	NA	NA	NA	0.342429	NA	NA	NA	NA	0.341652	NA
Greece	GRC	EUR	NA	NA	NA	NA	NA	NA	NA	NA	NA	NA	NA	NA	NA	NA	NA	NA	NA	NA	NA	NA	NA	NA	NA	NA	NA	NA	NA	NA	NA	NA	0.211048	NA	NA	NA	NA	0.215263	NA	NA	NA	NA	0.217691	NA	NA	NA	NA	0.220846	NA
Hungary	HUN	EUR	NA	NA	NA	NA	NA	NA	NA	NA	NA	NA	NA	NA	NA	NA	NA	NA	NA	NA	NA	NA	NA	NA	NA	NA	NA	NA	NA	NA	NA	NA	0.357773	NA	NA	NA	NA	0.324212	NA	NA	NA	NA	0.321108	NA	NA	NA	NA	0.322165	NA
Iceland	ISL	EUR	NA	NA	NA	NA	NA	NA	NA	NA	NA	NA	NA	NA	NA	NA	NA	NA	NA	NA	NA	NA	NA	NA	NA	NA	NA	NA	NA	NA	NA	NA	0.414982	NA	NA	NA	NA	0.409833	NA	NA	NA	NA	0.399971	NA	NA	NA	NA	0.391275	NA
Ireland	IRL	EUR	NA	NA	NA	NA	NA	NA	NA	NA	NA	NA	NA	NA	NA	NA	NA	NA	NA	NA	NA	NA	NA	NA	NA	NA	NA	NA	NA	NA	NA	NA	0.306048	NA	NA	NA	NA	0.307465	NA	NA	NA	NA	0.302373	NA	NA	NA	NA	0.29726	NA
Italy	ITA	EUR	NA	NA	NA	NA	NA	NA	NA	NA	NA	NA	NA	NA	NA	NA	NA	NA	NA	NA	NA	NA	NA	NA	NA	NA	NA	NA	NA	NA	NA	NA	0.260962	NA	NA	NA	NA	0.26623	NA	NA	NA	NA	0.268586	NA	NA	NA	NA	0.271663	NA
Latvia	LVA	EUR	NA	NA	NA	NA	NA	NA	NA	NA	NA	NA	NA	NA	NA	NA	NA	NA	NA	NA	NA	NA	NA	NA	NA	NA	NA	NA	NA	NA	NA	NA	0.290133	NA	NA	NA	NA	0.27221	NA	NA	NA	NA	0.274866	NA	NA	NA	NA	0.27895	NA
Lithuania	LTU	EUR	NA	NA	NA	NA	NA	NA	NA	NA	NA	NA	NA	NA	NA	NA	NA	NA	NA	NA	NA	NA	NA	NA	NA	NA	NA	NA	NA	NA	NA	NA	0.290133	NA	NA	NA	NA	0.265252	NA	NA	NA	NA	0.262996	NA	NA	NA	NA	0.264184	NA
Luxembourg	LUX	EUR	NA	NA	NA	NA	NA	NA	NA	NA	NA	NA	NA	NA	NA	NA	NA	NA	NA	NA	NA	NA	NA	NA	NA	NA	NA	NA	NA	NA	NA	NA	0.290133	NA	NA	NA	NA	0.289568	NA	NA	NA	NA	0.286147	NA	NA	NA	NA	0.282973	NA
Macedonia, FYR	MKD	EUR	NA	NA	NA	NA	NA	NA	NA	NA	NA	NA	NA	NA	NA	NA	NA	NA	NA	NA	NA	NA	NA	NA	NA	NA	NA	NA	NA	NA	NA	NA	0.290133	NA	NA	NA	NA	0.259601	NA	NA	NA	NA	0.256694	NA	NA	NA	NA	0.257416	NA
Montenegro	MNE	EUR	NA	NA	NA	NA	NA	NA	NA	NA	NA	NA	NA	NA	NA	NA	NA	NA	NA	NA	NA	NA	NA	NA	NA	NA	NA	NA	NA	NA	NA	NA	NA	NA	NA	NA	NA	NA	NA	NA	NA	NA	NA	NA	NA	NA	NA	NA	NA
Malta	MLT	EUR	NA	NA	NA	NA	NA	NA	NA	NA	NA	NA	NA	NA	NA	NA	NA	NA	NA	NA	NA	NA	NA	NA	NA	NA	NA	NA	NA	NA	NA	NA	0.251327	NA	NA	NA	NA	0.251351	NA	NA	NA	NA	0.249782	NA	NA	NA	NA	0.248835	NA
Netherlands	NLD	EUR	NA	NA	NA	NA	NA	NA	NA	NA	NA	NA	NA	NA	NA	NA	NA	NA	NA	NA	NA	NA	NA	NA	NA	NA	NA	NA	NA	NA	NA	NA	0.328448	NA	NA	NA	NA	0.328961	NA	NA	NA	NA	0.326014	NA	NA	NA	NA	0.32378	NA
Norway	NOR	EUR	NA	NA	NA	NA	NA	NA	NA	NA	NA	NA	NA	NA	NA	NA	NA	NA	NA	NA	NA	NA	NA	NA	NA	NA	NA	NA	NA	NA	NA	NA	0.341626	NA	NA	NA	NA	0.343229	NA	NA	NA	NA	0.340393	NA	NA	NA	NA	0.338066	NA
Poland	POL	EUR	NA	NA	NA	NA	NA	NA	NA	NA	NA	NA	NA	NA	NA	NA	NA	NA	NA	NA	NA	NA	NA	NA	NA	NA	NA	NA	NA	NA	NA	NA	0.320185	NA	NA	NA	NA	0.288515	NA	NA	NA	NA	0.284589	NA	NA	NA	NA	0.284557	NA
Portugal	PRT	EUR	NA	NA	NA	NA	NA	NA	NA	NA	NA	NA	NA	NA	NA	NA	NA	NA	NA	NA	NA	NA	NA	NA	NA	NA	NA	NA	NA	NA	NA	NA	0.233197	NA	NA	NA	NA	0.238331	NA	NA	NA	NA	0.239997	NA	NA	NA	NA	0.241545	NA
Romania	ROM	EUR	NA	NA	NA	NA	NA	NA	NA	NA	NA	NA	NA	NA	NA	NA	NA	NA	NA	NA	NA	NA	NA	NA	NA	NA	NA	NA	NA	NA	NA	NA	0.254686	NA	NA	NA	NA	0.233635	NA	NA	NA	NA	0.232739	NA	NA	NA	NA	0.234627	NA
Serbia	SRB	EUR	NA	NA	NA	NA	NA	NA	NA	NA	NA	NA	NA	NA	NA	NA	NA	NA	NA	NA	NA	NA	NA	NA	NA	NA	NA	NA	NA	NA	NA	NA	NA	NA	NA	NA	NA	NA	NA	NA	NA	NA	NA	NA	NA	NA	NA	NA	NA
Slovak Republic	SVK	EUR	NA	NA	NA	NA	NA	NA	NA	NA	NA	NA	NA	NA	NA	NA	NA	NA	NA	NA	NA	NA	NA	NA	NA	NA	NA	NA	NA	NA	NA	NA	0.290133	NA	NA	NA	NA	0.262777	NA	NA	NA	NA	0.260682	NA	NA	NA	NA	0.261924	NA
Slovenia	SVN	EUR	NA	NA	NA	NA	NA	NA	NA	NA	NA	NA	NA	NA	NA	NA	NA	NA	NA	NA	NA	NA	NA	NA	NA	NA	NA	NA	NA	NA	NA	NA	0.290133	NA	NA	NA	NA	0.259957	NA	NA	NA	NA	0.257516	NA	NA	NA	NA	0.258836	NA
Spain	ESP	EUR	NA	NA	NA	NA	NA	NA	NA	NA	NA	NA	NA	NA	NA	NA	NA	NA	NA	NA	NA	NA	NA	NA	NA	NA	NA	NA	NA	NA	NA	NA	0.252952	NA	NA	NA	NA	0.257776	NA	NA	NA	NA	0.259733	NA	NA	NA	NA	0.261878	NA
Sweden	SWE	EUR	NA	NA	NA	NA	NA	NA	NA	NA	NA	NA	NA	NA	NA	NA	NA	NA	NA	NA	NA	NA	NA	NA	NA	NA	NA	NA	NA	NA	NA	NA	0.340956	NA	NA	NA	NA	0.341317	NA	NA	NA	NA	0.340304	NA	NA	NA	NA	0.340139	NA
Switzerland	CHE	EUR	NA	NA	NA	NA	NA	NA	NA	NA	NA	NA	NA	NA	NA	NA	NA	NA	NA	NA	NA	NA	NA	NA	NA	NA	NA	NA	NA	NA	NA	NA	0.362817	NA	NA	NA	NA	0.361841	NA	NA	NA	NA	0.359975	NA	NA	NA	NA	0.359258	NA
Turkey	TUR	EUR	NA	NA	NA	NA	NA	NA	NA	NA	NA	NA	NA	NA	NA	NA	NA	NA	NA	NA	NA	NA	NA	NA	NA	NA	NA	NA	NA	NA	NA	NA	0.109626	NA	NA	NA	NA	0.112359	NA	NA	NA	NA	0.114175	NA	NA	NA	NA	0.115725	NA
United Kingdom	GBR	EUR	NA	NA	NA	NA	NA	NA	NA	NA	NA	NA	NA	NA	NA	NA	NA	NA	NA	NA	NA	NA	NA	NA	NA	NA	NA	NA	NA	NA	NA	NA	0.323399	NA	NA	NA	NA	0.325753	NA	NA	NA	NA	0.323932	NA	NA	NA	NA	0.322364	NA
Greenland	GRL	EUR	NA	NA	NA	NA	NA	NA	NA	NA	NA	NA	NA	NA	NA	NA	NA	NA	NA	NA	NA	NA	NA	NA	NA	NA	NA	NA	NA	NA	NA	NA	NA	NA	NA	NA	NA	NA	NA	NA	NA	NA	NA	NA	NA	NA	NA	NA	NA
Kosovo	KSV	EUR	NA	NA	NA	NA	NA	NA	NA	NA	NA	NA	NA	NA	NA	NA	NA	NA	NA	NA	NA	NA	NA	NA	NA	NA	NA	NA	NA	NA	NA	NA	NA	NA	NA	NA	NA	NA	NA	NA	NA	NA	NA	NA	NA	NA	NA	NA	NA
Armenia	ARM	FSU	NA	NA	NA	NA	NA	NA	NA	NA	NA	NA	NA	NA	NA	NA	NA	NA	NA	NA	NA	NA	NA	NA	NA	NA	NA	NA	NA	NA	NA	NA	0.276269	NA	NA	NA	NA	0.250214	NA	NA	NA	NA	0.250418	NA	NA	NA	NA	0.253127	NA
Azerbaijan	AZE	FSU	NA	NA	NA	NA	NA	NA	NA	NA	NA	NA	NA	NA	NA	NA	NA	NA	NA	NA	NA	NA	NA	NA	NA	NA	NA	NA	NA	NA	NA	NA	0.276269	NA	NA	NA	NA	0.246494	NA	NA	NA	NA	0.24028	NA	NA	NA	NA	0.237874	NA
Belarus	BLR	FSU	NA	NA	NA	NA	NA	NA	NA	NA	NA	NA	NA	NA	NA	NA	NA	NA	NA	NA	NA	NA	NA	NA	NA	NA	NA	NA	NA	NA	NA	NA	0.276269	NA	NA	NA	NA	0.255003	NA	NA	NA	NA	0.256895	NA	NA	NA	NA	0.261473	NA
Georgia	GEO	FSU	NA	NA	NA	NA	NA	NA	NA	NA	NA	NA	NA	NA	NA	NA	NA	NA	NA	NA	NA	NA	NA	NA	NA	NA	NA	NA	NA	NA	NA	NA	0.276269	NA	NA	NA	NA	0.249209	NA	NA	NA	NA	0.243575	NA	NA	NA	NA	0.241135	NA
Kazakhstan	KAZ	FSU	NA	NA	NA	NA	NA	NA	NA	NA	NA	NA	NA	NA	NA	NA	NA	NA	NA	NA	NA	NA	NA	NA	NA	NA	NA	NA	NA	NA	NA	NA	0.276269	NA	NA	NA	NA	0.254108	NA	NA	NA	NA	0.254673	NA	NA	NA	NA	0.256149	NA
Kyrgyz Republic	KGZ	FSU	NA	NA	NA	NA	NA	NA	NA	NA	NA	NA	NA	NA	NA	NA	NA	NA	NA	NA	NA	NA	NA	NA	NA	NA	NA	NA	NA	NA	NA	NA	0.276269	NA	NA	NA	NA	0.249991	NA	NA	NA	NA	0.241284	NA	NA	NA	NA	0.236357	NA
Moldova	MDA	FSU	NA	NA	NA	NA	NA	NA	NA	NA	NA	NA	NA	NA	NA	NA	NA	NA	NA	NA	NA	NA	NA	NA	NA	NA	NA	NA	NA	NA	NA	NA	0.276269	NA	NA	NA	NA	0.258117	NA	NA	NA	NA	0.261572	NA	NA	NA	NA	0.266931	NA
Russian Federation	RUS	FSU	NA	NA	NA	NA	NA	NA	NA	NA	NA	NA	NA	NA	NA	NA	NA	NA	NA	NA	NA	NA	NA	NA	NA	NA	NA	NA	NA	NA	NA	NA	0.276269	NA	NA	NA	NA	0.251894	NA	NA	NA	NA	0.251156	NA	NA	NA	NA	0.253981	NA
Tajikistan	TJK	FSU	NA	NA	NA	NA	NA	NA	NA	NA	NA	NA	NA	NA	NA	NA	NA	NA	NA	NA	NA	NA	NA	NA	NA	NA	NA	NA	NA	NA	NA	NA	0.276269	NA	NA	NA	NA	0.249266	NA	NA	NA	NA	0.244175	NA	NA	NA	NA	0.243009	NA
Turkmenistan	TKM	FSU	NA	NA	NA	NA	NA	NA	NA	NA	NA	NA	NA	NA	NA	NA	NA	NA	NA	NA	NA	NA	NA	NA	NA	NA	NA	NA	NA	NA	NA	NA	0.276269	NA	NA	NA	NA	0.243822	NA	NA	NA	NA	0.233962	NA	NA	NA	NA	0.227687	NA
Ukraine	UKR	FSU	NA	NA	NA	NA	NA	NA	NA	NA	NA	NA	NA	NA	NA	NA	NA	NA	NA	NA	NA	NA	NA	NA	NA	NA	NA	NA	NA	NA	NA	NA	0.276269	NA	NA	NA	NA	0.252445	NA	NA	NA	NA	0.253436	NA	NA	NA	NA	0.257584	NA
USSR	SUN	FSU	NA	NA	NA	NA	NA	NA	NA	NA	NA	NA	NA	NA	NA	NA	NA	NA	NA	NA	NA	NA	NA	NA	NA	NA	NA	NA	NA	NA	NA	NA	NA	NA	NA	NA	NA	NA	NA	NA	NA	NA	NA	NA	NA	NA	NA	NA	NA
Uzbekistan	UZB	FSU	NA	NA	NA	NA	NA	NA	NA	NA	NA	NA	NA	NA	NA	NA	NA	NA	NA	NA	NA	NA	NA	NA	NA	NA	NA	NA	NA	NA	NA	NA	0.276269	NA	NA	NA	NA	0.254059	NA	NA	NA	NA	0.252495	NA	NA	NA	NA	0.251503	NA
Argentina	ARG	LAM	NA	NA	NA	NA	NA	NA	NA	NA	NA	NA	NA	NA	NA	NA	NA	NA	NA	NA	NA	NA	NA	NA	NA	NA	NA	NA	NA	NA	NA	NA	0.300427	NA	NA	NA	NA	0.303185	NA	NA	NA	NA	0.305103	NA	NA	NA	NA	0.307606	NA
Bahamas, The	BHS	LAM	NA	NA	NA	NA	NA	NA	NA	NA	NA	NA	NA	NA	NA	NA	NA	NA	NA	NA	NA	NA	NA	NA	NA	NA	NA	NA	NA	NA	NA	NA	0.335032	NA	NA	NA	NA	0.333229	NA	NA	NA	NA	0.333834	NA	NA	NA	NA	0.335735	NA
Belize	BLZ	LAM	NA	NA	NA	NA	NA	NA	NA	NA	NA	NA	NA	NA	NA	NA	NA	NA	NA	NA	NA	NA	NA	NA	NA	NA	NA	NA	NA	NA	NA	NA	0.24619	NA	NA	NA	NA	0.248164	NA	NA	NA	NA	0.246855	NA	NA	NA	NA	0.24684	NA
Bolivia	BOL	LAM	NA	NA	NA	NA	NA	NA	NA	NA	NA	NA	NA	NA	NA	NA	NA	NA	NA	NA	NA	NA	NA	NA	NA	NA	NA	NA	NA	NA	NA	NA	0.156965	NA	NA	NA	NA	0.158459	NA	NA	NA	NA	0.15931	NA	NA	NA	NA	0.161036	NA
Brazil	BRA	LAM	NA	NA	NA	NA	NA	NA	NA	NA	NA	NA	NA	NA	NA	NA	NA	NA	NA	NA	NA	NA	NA	NA	NA	NA	NA	NA	NA	NA	NA	NA	0.166693	NA	NA	NA	NA	0.171312	NA	NA	NA	NA	0.175873	NA	NA	NA	NA	0.180589	NA
Chile	CHL	LAM	NA	NA	NA	NA	NA	NA	NA	NA	NA	NA	NA	NA	NA	NA	NA	NA	NA	NA	NA	NA	NA	NA	NA	NA	NA	NA	NA	NA	NA	NA	0.191281	NA	NA	NA	NA	0.194774	NA	NA	NA	NA	0.198442	NA	NA	NA	NA	0.203097	NA
Colombia	COL	LAM	NA	NA	NA	NA	NA	NA	NA	NA	NA	NA	NA	NA	NA	NA	NA	NA	NA	NA	NA	NA	NA	NA	NA	NA	NA	NA	NA	NA	NA	NA	0.175828	NA	NA	NA	NA	0.178454	NA	NA	NA	NA	0.180787	NA	NA	NA	NA	0.184005	NA
Costa Rica	CRI	LAM	NA	NA	NA	NA	NA	NA	NA	NA	NA	NA	NA	NA	NA	NA	NA	NA	NA	NA	NA	NA	NA	NA	NA	NA	NA	NA	NA	NA	NA	NA	0.169264	NA	NA	NA	NA	0.168784	NA	NA	NA	NA	0.16948	NA	NA	NA	NA	0.171831	NA
Cuba	CUB	LAM	NA	NA	NA	NA	NA	NA	NA	NA	NA	NA	NA	NA	NA	NA	NA	NA	NA	NA	NA	NA	NA	NA	NA	NA	NA	NA	NA	NA	NA	NA	0.226132	NA	NA	NA	NA	0.231742	NA	NA	NA	NA	0.237406	NA	NA	NA	NA	0.244018	NA
Dominican Republic	DOM	LAM	NA	NA	NA	NA	NA	NA	NA	NA	NA	NA	NA	NA	NA	NA	NA	NA	NA	NA	NA	NA	NA	NA	NA	NA	NA	NA	NA	NA	NA	NA	0.130925	NA	NA	NA	NA	0.135058	NA	NA	NA	NA	0.138775	NA	NA	NA	NA	0.14324	NA
Ecuador	ECU	LAM	NA	NA	NA	NA	NA	NA	NA	NA	NA	NA	NA	NA	NA	NA	NA	NA	NA	NA	NA	NA	NA	NA	NA	NA	NA	NA	NA	NA	NA	NA	0.171422	NA	NA	NA	NA	0.173464	NA	NA	NA	NA	0.175419	NA	NA	NA	NA	0.178354	NA
El Salvador	SLV	LAM	NA	NA	NA	NA	NA	NA	NA	NA	NA	NA	NA	NA	NA	NA	NA	NA	NA	NA	NA	NA	NA	NA	NA	NA	NA	NA	NA	NA	NA	NA	0.103677	NA	NA	NA	NA	0.107419	NA	NA	NA	NA	0.110787	NA	NA	NA	NA	0.114885	NA
Guatemala	GTM	LAM	NA	NA	NA	NA	NA	NA	NA	NA	NA	NA	NA	NA	NA	NA	NA	NA	NA	NA	NA	NA	NA	NA	NA	NA	NA	NA	NA	NA	NA	NA	0.0683173	NA	NA	NA	NA	0.0719927	NA	NA	NA	NA	0.0752936	NA	NA	NA	NA	0.0789858	NA
Guyana	GUY	LAM	NA	NA	NA	NA	NA	NA	NA	NA	NA	NA	NA	NA	NA	NA	NA	NA	NA	NA	NA	NA	NA	NA	NA	NA	NA	NA	NA	NA	NA	NA	0.088566	NA	NA	NA	NA	0.094637	NA	NA	NA	NA	0.100227	NA	NA	NA	NA	0.106498	NA
Haiti	HTI	LAM	NA	NA	NA	NA	NA	NA	NA	NA	NA	NA	NA	NA	NA	NA	NA	NA	NA	NA	NA	NA	NA	NA	NA	NA	NA	NA	NA	NA	NA	NA	NA	NA	NA	NA	NA	NA	NA	NA	NA	NA	NA	NA	NA	NA	NA	NA	NA
Honduras	HND	LAM	NA	NA	NA	NA	NA	NA	NA	NA	NA	NA	NA	NA	NA	NA	NA	NA	NA	NA	NA	NA	NA	NA	NA	NA	NA	NA	NA	NA	NA	NA	0.112167	NA	NA	NA	NA	0.113695	NA	NA	NA	NA	0.115146	NA	NA	NA	NA	0.117635	NA
Jamaica	JAM	LAM	NA	NA	NA	NA	NA	NA	NA	NA	NA	NA	NA	NA	NA	NA	NA	NA	NA	NA	NA	NA	NA	NA	NA	NA	NA	NA	NA	NA	NA	NA	0.145856	NA	NA	NA	NA	0.15234	NA	NA	NA	NA	0.158153	NA	NA	NA	NA	0.163946	NA
Mexico	MEX	LAM	NA	NA	NA	NA	NA	NA	NA	NA	NA	NA	NA	NA	NA	NA	NA	NA	NA	NA	NA	NA	NA	NA	NA	NA	NA	NA	NA	NA	NA	NA	0.15573	NA	NA	NA	NA	0.160425	NA	NA	NA	NA	0.164846	NA	NA	NA	NA	0.170118	NA
Grenada	GRD	LAM	NA	NA	NA	NA	NA	NA	NA	NA	NA	NA	NA	NA	NA	NA	NA	NA	NA	NA	NA	NA	NA	NA	NA	NA	NA	NA	NA	NA	NA	NA	NA	NA	NA	NA	NA	NA	NA	NA	NA	NA	NA	NA	NA	NA	NA	NA	NA
Nicaragua	NIC	LAM	NA	NA	NA	NA	NA	NA	NA	NA	NA	NA	NA	NA	NA	NA	NA	NA	NA	NA	NA	NA	NA	NA	NA	NA	NA	NA	NA	NA	NA	NA	0.117294	NA	NA	NA	NA	0.118549	NA	NA	NA	NA	0.119549	NA	NA	NA	NA	0.121185	NA
Panama	PAN	LAM	NA	NA	NA	NA	NA	NA	NA	NA	NA	NA	NA	NA	NA	NA	NA	NA	NA	NA	NA	NA	NA	NA	NA	NA	NA	NA	NA	NA	NA	NA	0.204802	NA	NA	NA	NA	0.207204	NA	NA	NA	NA	0.209516	NA	NA	NA	NA	0.212809	NA
Paraguay	PRY	LAM	NA	NA	NA	NA	NA	NA	NA	NA	NA	NA	NA	NA	NA	NA	NA	NA	NA	NA	NA	NA	NA	NA	NA	NA	NA	NA	NA	NA	NA	NA	0.193728	NA	NA	NA	NA	0.1934	NA	NA	NA	NA	0.192424	NA	NA	NA	NA	0.192433	NA
Peru	PER	LAM	NA	NA	NA	NA	NA	NA	NA	NA	NA	NA	NA	NA	NA	NA	NA	NA	NA	NA	NA	NA	NA	NA	NA	NA	NA	NA	NA	NA	NA	NA	0.147519	NA	NA	NA	NA	0.151224	NA	NA	NA	NA	0.154308	NA	NA	NA	NA	0.158026	NA
St. Vincent and the Grenadines	VCT	LAM	NA	NA	NA	NA	NA	NA	NA	NA	NA	NA	NA	NA	NA	NA	NA	NA	NA	NA	NA	NA	NA	NA	NA	NA	NA	NA	NA	NA	NA	NA	NA	NA	NA	NA	NA	NA	NA	NA	NA	NA	NA	NA	NA	NA	NA	NA	NA
Suriname	SUR	LAM	NA	NA	NA	NA	NA	NA	NA	NA	NA	NA	NA	NA	NA	NA	NA	NA	NA	NA	NA	NA	NA	NA	NA	NA	NA	NA	NA	NA	NA	NA	0.142684	NA	NA	NA	NA	0.150024	NA	NA	NA	NA	0.156706	NA	NA	NA	NA	0.162904	NA
Trinidad and Tobago	TTO	LAM	NA	NA	NA	NA	NA	NA	NA	NA	NA	NA	NA	NA	NA	NA	NA	NA	NA	NA	NA	NA	NA	NA	NA	NA	NA	NA	NA	NA	NA	NA	0.14972	NA	NA	NA	NA	0.157403	NA	NA	NA	NA	0.165472	NA	NA	NA	NA	0.173783	NA
Uruguay	URY	LAM	NA	NA	NA	NA	NA	NA	NA	NA	NA	NA	NA	NA	NA	NA	NA	NA	NA	NA	NA	NA	NA	NA	NA	NA	NA	NA	NA	NA	NA	NA	0.330737	NA	NA	NA	NA	0.336606	NA	NA	NA	NA	0.340737	NA	NA	NA	NA	0.34544	NA
Venezuela, RB	VEN	LAM	NA	NA	NA	NA	NA	NA	NA	NA	NA	NA	NA	NA	NA	NA	NA	NA	NA	NA	NA	NA	NA	NA	NA	NA	NA	NA	NA	NA	NA	NA	0.148324	NA	NA	NA	NA	0.151667	NA	NA	NA	NA	0.155082	NA	NA	NA	NA	0.159477	NA
Barbados	BRB	LAM	NA	NA	NA	NA	NA	NA	NA	NA	NA	NA	NA	NA	NA	NA	NA	NA	NA	NA	NA	NA	NA	NA	NA	NA	NA	NA	NA	NA	NA	NA	0.279367	NA	NA	NA	NA	0.287527	NA	NA	NA	NA	0.294704	NA	NA	NA	NA	0.302677	NA
Netherlands Antilles	ANT	LAM	NA	NA	NA	NA	NA	NA	NA	NA	NA	NA	NA	NA	NA	NA	NA	NA	NA	NA	NA	NA	NA	NA	NA	NA	NA	NA	NA	NA	NA	NA	NA	NA	NA	NA	NA	NA	NA	NA	NA	NA	NA	NA	NA	NA	NA	NA	NA
Curacao	CUW	LAM	NA	NA	NA	NA	NA	NA	NA	NA	NA	NA	NA	NA	NA	NA	NA	NA	NA	NA	NA	NA	NA	NA	NA	NA	NA	NA	NA	NA	NA	NA	NA	NA	NA	NA	NA	NA	NA	NA	NA	NA	NA	NA	NA	NA	NA	NA	NA
Sint Maarten (Dutch part)	SXM	LAM	NA	NA	NA	NA	NA	NA	NA	NA	NA	NA	NA	NA	NA	NA	NA	NA	NA	NA	NA	NA	NA	NA	NA	NA	NA	NA	NA	NA	NA	NA	NA	NA	NA	NA	NA	NA	NA	NA	NA	NA	NA	NA	NA	NA	NA	NA	NA
St. Martin (French part)	MAF	LAM	NA	NA	NA	NA	NA	NA	NA	NA	NA	NA	NA	NA	NA	NA	NA	NA	NA	NA	NA	NA	NA	NA	NA	NA	NA	NA	NA	NA	NA	NA	NA	NA	NA	NA	NA	NA	NA	NA	NA	NA	NA	NA	NA	NA	NA	NA	NA
Algeria	DZA	MEA	NA	NA	NA	NA	NA	NA	NA	NA	NA	NA	NA	NA	NA	NA	NA	NA	NA	NA	NA	NA	NA	NA	NA	NA	NA	NA	NA	NA	NA	NA	0.111777	NA	NA	NA	NA	0.114802	NA	NA	NA	NA	0.117203	NA	NA	NA	NA	0.12111	NA
Egypt, Arab Rep.	EGY	MEA	NA	NA	NA	NA	NA	NA	NA	NA	NA	NA	NA	NA	NA	NA	NA	NA	NA	NA	NA	NA	NA	NA	NA	NA	NA	NA	NA	NA	NA	NA	0.0669343	NA	NA	NA	NA	0.0702154	NA	NA	NA	NA	0.0729691	NA	NA	NA	NA	0.0766679	NA
Iran, Islamic Rep.	IRN	MEA	NA	NA	NA	NA	NA	NA	NA	NA	NA	NA	NA	NA	NA	NA	NA	NA	NA	NA	NA	NA	NA	NA	NA	NA	NA	NA	NA	NA	NA	NA	0.0880037	NA	NA	NA	NA	0.0934708	NA	NA	NA	NA	0.0978656	NA	NA	NA	NA	0.102962	NA
Iraq	IRQ	MEA	NA	NA	NA	NA	NA	NA	NA	NA	NA	NA	NA	NA	NA	NA	NA	NA	NA	NA	NA	NA	NA	NA	NA	NA	NA	NA	NA	NA	NA	NA	NA	NA	NA	NA	NA	NA	NA	NA	NA	NA	NA	NA	NA	NA	NA	NA	NA
Israel	ISR	MEA	NA	NA	NA	NA	NA	NA	NA	NA	NA	NA	NA	NA	NA	NA	NA	NA	NA	NA	NA	NA	NA	NA	NA	NA	NA	NA	NA	NA	NA	NA	0.192988	NA	NA	NA	NA	0.195791	NA	NA	NA	NA	0.197713	NA	NA	NA	NA	0.201283	NA
Jordan	JOR	MEA	NA	NA	NA	NA	NA	NA	NA	NA	NA	NA	NA	NA	NA	NA	NA	NA	NA	NA	NA	NA	NA	NA	NA	NA	NA	NA	NA	NA	NA	NA	0.110638	NA	NA	NA	NA	0.109302	NA	NA	NA	NA	0.110351	NA	NA	NA	NA	0.111595	NA
Kuwait	KWT	MEA	NA	NA	NA	NA	NA	NA	NA	NA	NA	NA	NA	NA	NA	NA	NA	NA	NA	NA	NA	NA	NA	NA	NA	NA	NA	NA	NA	NA	NA	NA	NA	NA	NA	NA	NA	NA	NA	NA	NA	NA	NA	NA	NA	NA	NA	NA	NA
Lebanon	LBN	MEA	NA	NA	NA	NA	NA	NA	NA	NA	NA	NA	NA	NA	NA	NA	NA	NA	NA	NA	NA	NA	NA	NA	NA	NA	NA	NA	NA	NA	NA	NA	0.137378	NA	NA	NA	NA	0.140561	NA	NA	NA	NA	0.144113	NA	NA	NA	NA	0.14886	NA
Libya	LBY	MEA	NA	NA	NA	NA	NA	NA	NA	NA	NA	NA	NA	NA	NA	NA	NA	NA	NA	NA	NA	NA	NA	NA	NA	NA	NA	NA	NA	NA	NA	NA	NA	NA	NA	NA	NA	NA	NA	NA	NA	NA	NA	NA	NA	NA	NA	NA	NA
Morocco	MAR	MEA	NA	NA	NA	NA	NA	NA	NA	NA	NA	NA	NA	NA	NA	NA	NA	NA	NA	NA	NA	NA	NA	NA	NA	NA	NA	NA	NA	NA	NA	NA	0.0676552	NA	NA	NA	NA	0.0714067	NA	NA	NA	NA	0.0746011	NA	NA	NA	NA	0.0786321	NA
Bahrain	BHR	MEA	NA	NA	NA	NA	NA	NA	NA	NA	NA	NA	NA	NA	NA	NA	NA	NA	NA	NA	NA	NA	NA	NA	NA	NA	NA	NA	NA	NA	NA	NA	0.0954528	NA	NA	NA	NA	0.102563	NA	NA	NA	NA	0.109493	NA	NA	NA	NA	0.117369	NA
Oman	OMN	MEA	NA	NA	NA	NA	NA	NA	NA	NA	NA	NA	NA	NA	NA	NA	NA	NA	NA	NA	NA	NA	NA	NA	NA	NA	NA	NA	NA	NA	NA	NA	0.0954528	NA	NA	NA	NA	0.100523	NA	NA	NA	NA	0.1041	NA	NA	NA	NA	0.10776	NA
Qatar	QAT	MEA	NA	NA	NA	NA	NA	NA	NA	NA	NA	NA	NA	NA	NA	NA	NA	NA	NA	NA	NA	NA	NA	NA	NA	NA	NA	NA	NA	NA	NA	NA	NA	NA	NA	NA	NA	NA	NA	NA	NA	NA	NA	NA	NA	NA	NA	NA	NA
Saudi Arabia	SAU	MEA	NA	NA	NA	NA	NA	NA	NA	NA	NA	NA	NA	NA	NA	NA	NA	NA	NA	NA	NA	NA	NA	NA	NA	NA	NA	NA	NA	NA	NA	NA	0.149266	NA	NA	NA	NA	0.156891	NA	NA	NA	NA	0.15713	NA	NA	NA	NA	0.15852	NA
Syrian Arab Republic	SYR	MEA	NA	NA	NA	NA	NA	NA	NA	NA	NA	NA	NA	NA	NA	NA	NA	NA	NA	NA	NA	NA	NA	NA	NA	NA	NA	NA	NA	NA	NA	NA	0.128667	NA	NA	NA	NA	0.131922	NA	NA	NA	NA	0.13282	NA	NA	NA	NA	0.133672	NA
Tunisia	TUN	MEA	NA	NA	NA	NA	NA	NA	NA	NA	NA	NA	NA	NA	NA	NA	NA	NA	NA	NA	NA	NA	NA	NA	NA	NA	NA	NA	NA	NA	NA	NA	0.0868012	NA	NA	NA	NA	0.0905297	NA	NA	NA	NA	0.0947067	NA	NA	NA	NA	0.0994733	NA
United Arab Emirates	ARE	MEA	NA	NA	NA	NA	NA	NA	NA	NA	NA	NA	NA	NA	NA	NA	NA	NA	NA	NA	NA	NA	NA	NA	NA	NA	NA	NA	NA	NA	NA	NA	0.258027	NA	NA	NA	NA	0.260893	NA	NA	NA	NA	0.263654	NA	NA	NA	NA	0.267971	NA
Yemen, Rep.	YEM	MEA	NA	NA	NA	NA	NA	NA	NA	NA	NA	NA	NA	NA	NA	NA	NA	NA	NA	NA	NA	NA	NA	NA	NA	NA	NA	NA	NA	NA	NA	NA	0.0728187	NA	NA	NA	NA	0.0732868	NA	NA	NA	NA	0.0730959	NA	NA	NA	NA	0.0736403	NA
West Bank and Gaza	WBG	MEA	NA	NA	NA	NA	NA	NA	NA	NA	NA	NA	NA	NA	NA	NA	NA	NA	NA	NA	NA	NA	NA	NA	NA	NA	NA	NA	NA	NA	NA	NA	NA	NA	NA	NA	NA	NA	NA	NA	NA	NA	NA	NA	NA	NA	NA	NA	NA
Guam	GUM	NAM	NA	NA	NA	NA	NA	NA	NA	NA	NA	NA	NA	NA	NA	NA	NA	NA	NA	NA	NA	NA	NA	NA	NA	NA	NA	NA	NA	NA	NA	NA	NA	NA	NA	NA	NA	NA	NA	NA	NA	NA	NA	NA	NA	NA	NA	NA	NA
Canada	CAN	NAM	NA	NA	NA	NA	NA	NA	NA	NA	NA	NA	NA	NA	NA	NA	NA	NA	NA	NA	NA	NA	NA	NA	NA	NA	NA	NA	NA	NA	NA	NA	0.306864	NA	NA	NA	NA	0.306932	NA	NA	NA	NA	0.303694	NA	NA	NA	NA	0.300706	NA
Puerto Rico	PRI	NAM	NA	NA	NA	NA	NA	NA	NA	NA	NA	NA	NA	NA	NA	NA	NA	NA	NA	NA	NA	NA	NA	NA	NA	NA	NA	NA	NA	NA	NA	NA	NA	NA	NA	NA	NA	NA	NA	NA	NA	NA	NA	NA	NA	NA	NA	NA	NA
United States	USA	NAM	NA	NA	NA	NA	NA	NA	NA	NA	NA	NA	NA	NA	NA	NA	NA	NA	NA	NA	NA	NA	NA	NA	NA	NA	NA	NA	NA	NA	NA	NA	0.278017	NA	NA	NA	NA	0.282757	NA	NA	NA	NA	0.282054	NA	NA	NA	NA	0.281641	NA
Australia	AUS	PAO	NA	NA	NA	NA	NA	NA	NA	NA	NA	NA	NA	NA	NA	NA	NA	NA	NA	NA	NA	NA	NA	NA	NA	NA	NA	NA	NA	NA	NA	NA	0.349929	NA	NA	NA	NA	0.345278	NA	NA	NA	NA	0.336574	NA	NA	NA	NA	0.328737	NA
French Polynesia	PYF	PAO	NA	NA	NA	NA	NA	NA	NA	NA	NA	NA	NA	NA	NA	NA	NA	NA	NA	NA	NA	NA	NA	NA	NA	NA	NA	NA	NA	NA	NA	NA	NA	NA	NA	NA	NA	NA	NA	NA	NA	NA	NA	NA	NA	NA	NA	NA	NA
Japan	JPN	PAO	NA	NA	NA	NA	NA	NA	NA	NA	NA	NA	NA	NA	NA	NA	NA	NA	NA	NA	NA	NA	NA	NA	NA	NA	NA	NA	NA	NA	NA	NA	0.208928	NA	NA	NA	NA	0.216705	NA	NA	NA	NA	0.221049	NA	NA	NA	NA	0.225466	NA
New Zealand	NZL	PAO	NA	NA	NA	NA	NA	NA	NA	NA	NA	NA	NA	NA	NA	NA	NA	NA	NA	NA	NA	NA	NA	NA	NA	NA	NA	NA	NA	NA	NA	NA	0.39079	NA	NA	NA	NA	0.383261	NA	NA	NA	NA	0.372854	NA	NA	NA	NA	0.363429	NA
New Caledonia	NCL	PAS	NA	NA	NA	NA	NA	NA	NA	NA	NA	NA	NA	NA	NA	NA	NA	NA	NA	NA	NA	NA	NA	NA	NA	NA	NA	NA	NA	NA	NA	NA	NA	NA	NA	NA	NA	NA	NA	NA	NA	NA	NA	NA	NA	NA	NA	NA	NA
Brunei Darussalam	BRN	PAS	NA	NA	NA	NA	NA	NA	NA	NA	NA	NA	NA	NA	NA	NA	NA	NA	NA	NA	NA	NA	NA	NA	NA	NA	NA	NA	NA	NA	NA	NA	0.179402	NA	NA	NA	NA	0.190251	NA	NA	NA	NA	0.196988	NA	NA	NA	NA	0.204741	NA
Micronesia, Fed. Sts.	FSM	PAS	NA	NA	NA	NA	NA	NA	NA	NA	NA	NA	NA	NA	NA	NA	NA	NA	NA	NA	NA	NA	NA	NA	NA	NA	NA	NA	NA	NA	NA	NA	NA	NA	NA	NA	NA	NA	NA	NA	NA	NA	NA	NA	NA	NA	NA	NA	NA
Fiji	FJI	PAS	NA	NA	NA	NA	NA	NA	NA	NA	NA	NA	NA	NA	NA	NA	NA	NA	NA	NA	NA	NA	NA	NA	NA	NA	NA	NA	NA	NA	NA	NA	0.206196	NA	NA	NA	NA	0.218528	NA	NA	NA	NA	0.224068	NA	NA	NA	NA	0.229678	NA
Indonesia	IDN	PAS	NA	NA	NA	NA	NA	NA	NA	NA	NA	NA	NA	NA	NA	NA	NA	NA	NA	NA	NA	NA	NA	NA	NA	NA	NA	NA	NA	NA	NA	NA	0.0472531	NA	NA	NA	NA	0.0532694	NA	NA	NA	NA	0.0582148	NA	NA	NA	NA	0.0635241	NA
Kiribati	KIR	PAS	NA	NA	NA	NA	NA	NA	NA	NA	NA	NA	NA	NA	NA	NA	NA	NA	NA	NA	NA	NA	NA	NA	NA	NA	NA	NA	NA	NA	NA	NA	NA	NA	NA	NA	NA	NA	NA	NA	NA	NA	NA	NA	NA	NA	NA	NA	NA
Malaysia	MYS	PAS	NA	NA	NA	NA	NA	NA	NA	NA	NA	NA	NA	NA	NA	NA	NA	NA	NA	NA	NA	NA	NA	NA	NA	NA	NA	NA	NA	NA	NA	NA	0.181337	NA	NA	NA	NA	0.189276	NA	NA	NA	NA	0.19196	NA	NA	NA	NA	0.195967	NA
Marshall Islands	MHL	PAS	NA	NA	NA	NA	NA	NA	NA	NA	NA	NA	NA	NA	NA	NA	NA	NA	NA	NA	NA	NA	NA	NA	NA	NA	NA	NA	NA	NA	NA	NA	NA	NA	NA	NA	NA	NA	NA	NA	NA	NA	NA	NA	NA	NA	NA	NA	NA
Singapore	SGP	PAS	NA	NA	NA	NA	NA	NA	NA	NA	NA	NA	NA	NA	NA	NA	NA	NA	NA	NA	NA	NA	NA	NA	NA	NA	NA	NA	NA	NA	NA	NA	0.0855222	NA	NA	NA	NA	0.096262	NA	NA	NA	NA	0.104058	NA	NA	NA	NA	0.11405	NA
Korea, Dem. Rep.	PRK	PAS	NA	NA	NA	NA	NA	NA	NA	NA	NA	NA	NA	NA	NA	NA	NA	NA	NA	NA	NA	NA	NA	NA	NA	NA	NA	NA	NA	NA	NA	NA	NA	NA	NA	NA	NA	NA	NA	NA	NA	NA	NA	NA	NA	NA	NA	NA	NA
Papua New Guinea	PNG	PAS	NA	NA	NA	NA	NA	NA	NA	NA	NA	NA	NA	NA	NA	NA	NA	NA	NA	NA	NA	NA	NA	NA	NA	NA	NA	NA	NA	NA	NA	NA	0.0855222	NA	NA	NA	NA	0.0911204	NA	NA	NA	NA	0.0943876	NA	NA	NA	NA	0.0978293	NA
Philippines	PHL	PAS	NA	NA	NA	NA	NA	NA	NA	NA	NA	NA	NA	NA	NA	NA	NA	NA	NA	NA	NA	NA	NA	NA	NA	NA	NA	NA	NA	NA	NA	NA	0.124646	NA	NA	NA	NA	0.131522	NA	NA	NA	NA	0.134895	NA	NA	NA	NA	0.13827	NA
Solomon Islands	SLB	PAS	NA	NA	NA	NA	NA	NA	NA	NA	NA	NA	NA	NA	NA	NA	NA	NA	NA	NA	NA	NA	NA	NA	NA	NA	NA	NA	NA	NA	NA	NA	0.111038	NA	NA	NA	NA	0.114786	NA	NA	NA	NA	0.114782	NA	NA	NA	NA	0.115093	NA
Korea, Rep.	KOR	PAS	NA	NA	NA	NA	NA	NA	NA	NA	NA	NA	NA	NA	NA	NA	NA	NA	NA	NA	NA	NA	NA	NA	NA	NA	NA	NA	NA	NA	NA	NA	0.108252	NA	NA	NA	NA	0.120737	NA	NA	NA	NA	0.130456	NA	NA	NA	NA	0.140921	NA
Thailand	THA	PAS	NA	NA	NA	NA	NA	NA	NA	NA	NA	NA	NA	NA	NA	NA	NA	NA	NA	NA	NA	NA	NA	NA	NA	NA	NA	NA	NA	NA	NA	NA	0.105345	NA	NA	NA	NA	0.114022	NA	NA	NA	NA	0.119591	NA	NA	NA	NA	0.12562	NA
Tuvalu	TUV	PAS	NA	NA	NA	NA	NA	NA	NA	NA	NA	NA	NA	NA	NA	NA	NA	NA	NA	NA	NA	NA	NA	NA	NA	NA	NA	NA	NA	NA	NA	NA	NA	NA	NA	NA	NA	NA	NA	NA	NA	NA	NA	NA	NA	NA	NA	NA	NA
Vanuatu	VUT	PAS	NA	NA	NA	NA	NA	NA	NA	NA	NA	NA	NA	NA	NA	NA	NA	NA	NA	NA	NA	NA	NA	NA	NA	NA	NA	NA	NA	NA	NA	NA	0.166291	NA	NA	NA	NA	0.171875	NA	NA	NA	NA	0.172462	NA	NA	NA	NA	0.173243	NA
Samoa	WSM	PAS	NA	NA	NA	NA	NA	NA	NA	NA	NA	NA	NA	NA	NA	NA	NA	NA	NA	NA	NA	NA	NA	NA	NA	NA	NA	NA	NA	NA	NA	NA	0.28694	NA	NA	NA	NA	0.310551	NA	NA	NA	NA	0.322863	NA	NA	NA	NA	0.332358	NA
Timor-Leste	TLS	PAS	NA	NA	NA	NA	NA	NA	NA	NA	NA	NA	NA	NA	NA	NA	NA	NA	NA	NA	NA	NA	NA	NA	NA	NA	NA	NA	NA	NA	NA	NA	NA	NA	NA	NA	NA	NA	NA	NA	NA	NA	NA	NA	NA	NA	NA	NA	NA
Afghanistan	AFG	SAS	NA	NA	NA	NA	NA	NA	NA	NA	NA	NA	NA	NA	NA	NA	NA	NA	NA	NA	NA	NA	NA	NA	NA	NA	NA	NA	NA	NA	NA	NA	NA	NA	NA	NA	NA	NA	NA	NA	NA	NA	NA	NA	NA	NA	NA	NA	NA
Bangladesh	BGD	SAS	NA	NA	NA	NA	NA	NA	NA	NA	NA	NA	NA	NA	NA	NA	NA	NA	NA	NA	NA	NA	NA	NA	NA	NA	NA	NA	NA	NA	NA	NA	0.0290839	NA	NA	NA	NA	0.0325049	NA	NA	NA	NA	0.0358425	NA	NA	NA	NA	0.0393523	NA
Bhutan	BTN	SAS	NA	NA	NA	NA	NA	NA	NA	NA	NA	NA	NA	NA	NA	NA	NA	NA	NA	NA	NA	NA	NA	NA	NA	NA	NA	NA	NA	NA	NA	NA	0.0732744	NA	NA	NA	NA	0.0780731	NA	NA	NA	NA	0.0803128	NA	NA	NA	NA	0.0824559	NA
India	IND	SAS	NA	NA	NA	NA	NA	NA	NA	NA	NA	NA	NA	NA	NA	NA	NA	NA	NA	NA	NA	NA	NA	NA	NA	NA	NA	NA	NA	NA	NA	NA	0.0715296	NA	NA	NA	NA	0.0764416	NA	NA	NA	NA	0.0806613	NA	NA	NA	NA	0.0853639	NA
Maldives	MDV	SAS	NA	NA	NA	NA	NA	NA	NA	NA	NA	NA	NA	NA	NA	NA	NA	NA	NA	NA	NA	NA	NA	NA	NA	NA	NA	NA	NA	NA	NA	NA	NA	NA	NA	NA	NA	NA	NA	NA	NA	NA	NA	NA	NA	NA	NA	NA	NA
Myanmar	MMR	SAS	NA	NA	NA	NA	NA	NA	NA	NA	NA	NA	NA	NA	NA	NA	NA	NA	NA	NA	NA	NA	NA	NA	NA	NA	NA	NA	NA	NA	NA	NA	NA	NA	NA	NA	NA	NA	NA	NA	NA	NA	NA	NA	NA	NA	NA	NA	NA
Nepal	NPL	SAS	NA	NA	NA	NA	NA	NA	NA	NA	NA	NA	NA	NA	NA	NA	NA	NA	NA	NA	NA	NA	NA	NA	NA	NA	NA	NA	NA	NA	NA	NA	0.0707756	NA	NA	NA	NA	0.0748196	NA	NA	NA	NA	0.0778397	NA	NA	NA	NA	0.0810865	NA
Pakistan	PAK	SAS	NA	NA	NA	NA	NA	NA	NA	NA	NA	NA	NA	NA	NA	NA	NA	NA	NA	NA	NA	NA	NA	NA	NA	NA	NA	NA	NA	NA	NA	NA	0.147847	NA	NA	NA	NA	0.152782	NA	NA	NA	NA	0.154545	NA	NA	NA	NA	0.156688	NA
Sri Lanka	LKA	SAS	NA	NA	NA	NA	NA	NA	NA	NA	NA	NA	NA	NA	NA	NA	NA	NA	NA	NA	NA	NA	NA	NA	NA	NA	NA	NA	NA	NA	NA	NA	0.0526944	NA	NA	NA	NA	0.0583828	NA	NA	NA	NA	0.0638475	NA	NA	NA	NA	0.0695973	NA
Whole Region AFR		AFR	NA	NA	NA	NA	NA	NA	NA	NA	NA	NA	NA	NA	NA	NA	NA	NA	NA	NA	NA	NA	NA	NA	NA	NA	NA	NA	NA	NA	NA	NA	0.07	NA	NA	NA	NA	0.07	NA	NA	NA	NA	0.08	NA	NA	NA	NA	0.08	NA
Whole Region CPA		CPA	NA	NA	NA	NA	NA	NA	NA	NA	NA	NA	NA	NA	NA	NA	NA	NA	NA	NA	NA	NA	NA	NA	NA	NA	NA	NA	NA	NA	NA	NA	0.12	NA	NA	NA	NA	0.13	NA	NA	NA	NA	0.14	NA	NA	NA	NA	0.15	NA
Whole Region EUR		EUR	NA	NA	NA	NA	NA	NA	NA	NA	NA	NA	NA	NA	NA	NA	NA	NA	NA	NA	NA	NA	NA	NA	NA	NA	NA	NA	NA	NA	NA	NA	0.29	NA	NA	NA	NA	0.29	NA	NA	NA	NA	0.28	NA	NA	NA	NA	0.28	NA
Whole Region FSU		FSU	NA	NA	NA	NA	NA	NA	NA	NA	NA	NA	NA	NA	NA	NA	NA	NA	NA	NA	NA	NA	NA	NA	NA	NA	NA	NA	NA	NA	NA	NA	0.28	NA	NA	NA	NA	0.25	NA	NA	NA	NA	0.25	NA	NA	NA	NA	0.25	NA
Whole Region LAM		LAM	NA	NA	NA	NA	NA	NA	NA	NA	NA	NA	NA	NA	NA	NA	NA	NA	NA	NA	NA	NA	NA	NA	NA	NA	NA	NA	NA	NA	NA	NA	0.17	NA	NA	NA	NA	0.18	NA	NA	NA	NA	0.18	NA	NA	NA	NA	0.18	NA
Whole Region MEA		MEA	NA	NA	NA	NA	NA	NA	NA	NA	NA	NA	NA	NA	NA	NA	NA	NA	NA	NA	NA	NA	NA	NA	NA	NA	NA	NA	NA	NA	NA	NA	0.1	NA	NA	NA	NA	0.1	NA	NA	NA	NA	0.1	NA	NA	NA	NA	0.11	NA
Whole Region NAM		NAM	NA	NA	NA	NA	NA	NA	NA	NA	NA	NA	NA	NA	NA	NA	NA	NA	NA	NA	NA	NA	NA	NA	NA	NA	NA	NA	NA	NA	NA	NA	0.28	NA	NA	NA	NA	0.28	NA	NA	NA	NA	0.28	NA	NA	NA	NA	0.28	NA
Whole Region PAO		PAO	NA	NA	NA	NA	NA	NA	NA	NA	NA	NA	NA	NA	NA	NA	NA	NA	NA	NA	NA	NA	NA	NA	NA	NA	NA	NA	NA	NA	NA	NA	0.23	NA	NA	NA	NA	0.24	NA	NA	NA	NA	0.24	NA	NA	NA	NA	0.24	NA
Whole Region PAS		PAS	NA	NA	NA	NA	NA	NA	NA	NA	NA	NA	NA	NA	NA	NA	NA	NA	NA	NA	NA	NA	NA	NA	NA	NA	NA	NA	NA	NA	NA	NA	0.09	NA	NA	NA	NA	0.09	NA	NA	NA	NA	0.1	NA	NA	NA	NA	0.11	NA
Whole Region SAS		SAS	NA	NA	NA	NA	NA	NA	NA	NA	NA	NA	NA	NA	NA	NA	NA	NA	NA	NA	NA	NA	NA	NA	NA	NA	NA	NA	NA	NA	NA	NA	0.07	NA	NA	NA	NA	0.08	NA	NA	NA	NA	0.08	NA	NA	NA	NA	0.09	NA
[truncated: 22 more columns]

## Sheet: lvst_shr_b1
Share of animal based calories	Szenario:	B1	Unit:	share
country	country_id	region	y1960	y1961	y1962	y1963	y1964	y1965	y1966	y1967	y1968	y1969	y1970	y1971	y1972	y1973	y1974	y1975	y1976	y1977	y1978	y1979	y1980	y1981	y1982	y1983	y1984	y1985	y1986	y1987	y1988	y1989	y1990	y1991	y1992	y1993	y1994	y1995	y1996	y1997	y1998	y1999	y2000	y2001	y2002	y2003	y2004	y2005	y2006
Angola	AGO	AFR	NA	NA	NA	NA	NA	NA	NA	NA	NA	NA	NA	NA	NA	NA	NA	NA	NA	NA	NA	NA	NA	NA	NA	NA	NA	NA	NA	NA	NA	NA	0.116901	NA	NA	NA	NA	0.106703	NA	NA	NA	NA	0.11341	NA	NA	NA	NA	0.121365	NA
Benin	BEN	AFR	NA	NA	NA	NA	NA	NA	NA	NA	NA	NA	NA	NA	NA	NA	NA	NA	NA	NA	NA	NA	NA	NA	NA	NA	NA	NA	NA	NA	NA	NA	0.0385387	NA	NA	NA	NA	0.0361942	NA	NA	NA	NA	0.0399658	NA	NA	NA	NA	0.0442731	NA
Botswana	BWA	AFR	NA	NA	NA	NA	NA	NA	NA	NA	NA	NA	NA	NA	NA	NA	NA	NA	NA	NA	NA	NA	NA	NA	NA	NA	NA	NA	NA	NA	NA	NA	0.213211	NA	NA	NA	NA	0.196159	NA	NA	NA	NA	0.211166	NA	NA	NA	NA	0.233051	NA
Burkina Faso	BFA	AFR	NA	NA	NA	NA	NA	NA	NA	NA	NA	NA	NA	NA	NA	NA	NA	NA	NA	NA	NA	NA	NA	NA	NA	NA	NA	NA	NA	NA	NA	NA	0.0510991	NA	NA	NA	NA	0.0470605	NA	NA	NA	NA	0.0505711	NA	NA	NA	NA	0.0539337	NA
Burundi	BDI	AFR	NA	NA	NA	NA	NA	NA	NA	NA	NA	NA	NA	NA	NA	NA	NA	NA	NA	NA	NA	NA	NA	NA	NA	NA	NA	NA	NA	NA	NA	NA	0.0314505	NA	NA	NA	NA	0.0301539	NA	NA	NA	NA	0.0340549	NA	NA	NA	NA	0.0367938	NA
Cameroon	CMR	AFR	NA	NA	NA	NA	NA	NA	NA	NA	NA	NA	NA	NA	NA	NA	NA	NA	NA	NA	NA	NA	NA	NA	NA	NA	NA	NA	NA	NA	NA	NA	0.0677611	NA	NA	NA	NA	0.0638748	NA	NA	NA	NA	0.0701676	NA	NA	NA	NA	0.0778157	NA
Cape Verde	CPV	AFR	NA	NA	NA	NA	NA	NA	NA	NA	NA	NA	NA	NA	NA	NA	NA	NA	NA	NA	NA	NA	NA	NA	NA	NA	NA	NA	NA	NA	NA	NA	0.16179	NA	NA	NA	NA	0.149312	NA	NA	NA	NA	0.157871	NA	NA	NA	NA	0.168652	NA
Central African Republic	CAF	AFR	NA	NA	NA	NA	NA	NA	NA	NA	NA	NA	NA	NA	NA	NA	NA	NA	NA	NA	NA	NA	NA	NA	NA	NA	NA	NA	NA	NA	NA	NA	0.101385	NA	NA	NA	NA	0.092089	NA	NA	NA	NA	0.0979521	NA	NA	NA	NA	0.106149	NA
Chad	TCD	AFR	NA	NA	NA	NA	NA	NA	NA	NA	NA	NA	NA	NA	NA	NA	NA	NA	NA	NA	NA	NA	NA	NA	NA	NA	NA	NA	NA	NA	NA	NA	0.0879024	NA	NA	NA	NA	0.0792975	NA	NA	NA	NA	0.0823419	NA	NA	NA	NA	0.0864123	NA
Comoros	COM	AFR	NA	NA	NA	NA	NA	NA	NA	NA	NA	NA	NA	NA	NA	NA	NA	NA	NA	NA	NA	NA	NA	NA	NA	NA	NA	NA	NA	NA	NA	NA	0.062985	NA	NA	NA	NA	0.0583797	NA	NA	NA	NA	0.0624671	NA	NA	NA	NA	0.0673743	NA
Congo, Rep.	COG	AFR	NA	NA	NA	NA	NA	NA	NA	NA	NA	NA	NA	NA	NA	NA	NA	NA	NA	NA	NA	NA	NA	NA	NA	NA	NA	NA	NA	NA	NA	NA	0.0640719	NA	NA	NA	NA	0.0614706	NA	NA	NA	NA	0.0679288	NA	NA	NA	NA	0.0753918	NA
Djibouti	DJI	AFR	NA	NA	NA	NA	NA	NA	NA	NA	NA	NA	NA	NA	NA	NA	NA	NA	NA	NA	NA	NA	NA	NA	NA	NA	NA	NA	NA	NA	NA	NA	0.108852	NA	NA	NA	NA	0.103347	NA	NA	NA	NA	0.109599	NA	NA	NA	NA	0.122361	NA
Equatorial Guinea	GNQ	AFR	NA	NA	NA	NA	NA	NA	NA	NA	NA	NA	NA	NA	NA	NA	NA	NA	NA	NA	NA	NA	NA	NA	NA	NA	NA	NA	NA	NA	NA	NA	0.0731973	NA	NA	NA	NA	0.0690581	NA	NA	NA	NA	0.0749664	NA	NA	NA	NA	0.0817101	NA
Eritrea	ERI	AFR	NA	NA	NA	NA	NA	NA	NA	NA	NA	NA	NA	NA	NA	NA	NA	NA	NA	NA	NA	NA	NA	NA	NA	NA	NA	NA	NA	NA	NA	NA	NA	NA	NA	NA	NA	NA	NA	NA	NA	NA	NA	NA	NA	NA	NA	NA	NA
Ethiopia	ETH	AFR	NA	NA	NA	NA	NA	NA	NA	NA	NA	NA	NA	NA	NA	NA	NA	NA	NA	NA	NA	NA	NA	NA	NA	NA	NA	NA	NA	NA	NA	NA	0.0655268	NA	NA	NA	NA	0.0580436	NA	NA	NA	NA	0.060383	NA	NA	NA	NA	0.0635249	NA
Gabon	GAB	AFR	NA	NA	NA	NA	NA	NA	NA	NA	NA	NA	NA	NA	NA	NA	NA	NA	NA	NA	NA	NA	NA	NA	NA	NA	NA	NA	NA	NA	NA	NA	0.120999	NA	NA	NA	NA	0.117637	NA	NA	NA	NA	0.128455	NA	NA	NA	NA	0.140737	NA
Gambia, The	GMB	AFR	NA	NA	NA	NA	NA	NA	NA	NA	NA	NA	NA	NA	NA	NA	NA	NA	NA	NA	NA	NA	NA	NA	NA	NA	NA	NA	NA	NA	NA	NA	0.0485259	NA	NA	NA	NA	0.0438909	NA	NA	NA	NA	0.046676	NA	NA	NA	NA	0.0508918	NA
Ghana	GHA	AFR	NA	NA	NA	NA	NA	NA	NA	NA	NA	NA	NA	NA	NA	NA	NA	NA	NA	NA	NA	NA	NA	NA	NA	NA	NA	NA	NA	NA	NA	NA	0.0587436	NA	NA	NA	NA	0.0542222	NA	NA	NA	NA	0.0586356	NA	NA	NA	NA	0.0638117	NA
Guinea	GIN	AFR	NA	NA	NA	NA	NA	NA	NA	NA	NA	NA	NA	NA	NA	NA	NA	NA	NA	NA	NA	NA	NA	NA	NA	NA	NA	NA	NA	NA	NA	NA	0.027297	NA	NA	NA	NA	0.0256511	NA	NA	NA	NA	0.0288924	NA	NA	NA	NA	0.0332879	NA
Guinea-Bissau	GNB	AFR	NA	NA	NA	NA	NA	NA	NA	NA	NA	NA	NA	NA	NA	NA	NA	NA	NA	NA	NA	NA	NA	NA	NA	NA	NA	NA	NA	NA	NA	NA	0.0701285	NA	NA	NA	NA	0.064833	NA	NA	NA	NA	0.0702017	NA	NA	NA	NA	0.0761124	NA
Cote d'Ivoire	CIV	AFR	NA	NA	NA	NA	NA	NA	NA	NA	NA	NA	NA	NA	NA	NA	NA	NA	NA	NA	NA	NA	NA	NA	NA	NA	NA	NA	NA	NA	NA	NA	0.0568895	NA	NA	NA	NA	0.0543263	NA	NA	NA	NA	0.0606087	NA	NA	NA	NA	0.0680897	NA
Kenya	KEN	AFR	NA	NA	NA	NA	NA	NA	NA	NA	NA	NA	NA	NA	NA	NA	NA	NA	NA	NA	NA	NA	NA	NA	NA	NA	NA	NA	NA	NA	NA	NA	0.139497	NA	NA	NA	NA	0.125086	NA	NA	NA	NA	0.131665	NA	NA	NA	NA	0.140895	NA
Lesotho	LSO	AFR	NA	NA	NA	NA	NA	NA	NA	NA	NA	NA	NA	NA	NA	NA	NA	NA	NA	NA	NA	NA	NA	NA	NA	NA	NA	NA	NA	NA	NA	NA	0.0573695	NA	NA	NA	NA	0.0542614	NA	NA	NA	NA	0.0600251	NA	NA	NA	NA	0.068393	NA
Liberia	LBR	AFR	NA	NA	NA	NA	NA	NA	NA	NA	NA	NA	NA	NA	NA	NA	NA	NA	NA	NA	NA	NA	NA	NA	NA	NA	NA	NA	NA	NA	NA	NA	0.0353459	NA	NA	NA	NA	0.0380964	NA	NA	NA	NA	0.0387131	NA	NA	NA	NA	0.0411203	NA
Madagascar	MDG	AFR	NA	NA	NA	NA	NA	NA	NA	NA	NA	NA	NA	NA	NA	NA	NA	NA	NA	NA	NA	NA	NA	NA	NA	NA	NA	NA	NA	NA	NA	NA	0.106909	NA	NA	NA	NA	0.0958941	NA	NA	NA	NA	0.0993965	NA	NA	NA	NA	0.104102	NA
Malawi	MWI	AFR	NA	NA	NA	NA	NA	NA	NA	NA	NA	NA	NA	NA	NA	NA	NA	NA	NA	NA	NA	NA	NA	NA	NA	NA	NA	NA	NA	NA	NA	NA	0.031265	NA	NA	NA	NA	0.0303668	NA	NA	NA	NA	0.0331784	NA	NA	NA	NA	0.0367759	NA
Mali	MLI	AFR	NA	NA	NA	NA	NA	NA	NA	NA	NA	NA	NA	NA	NA	NA	NA	NA	NA	NA	NA	NA	NA	NA	NA	NA	NA	NA	NA	NA	NA	NA	0.10398	NA	NA	NA	NA	0.09425	NA	NA	NA	NA	0.0982754	NA	NA	NA	NA	0.10275	NA
Mauritania	MRT	AFR	NA	NA	NA	NA	NA	NA	NA	NA	NA	NA	NA	NA	NA	NA	NA	NA	NA	NA	NA	NA	NA	NA	NA	NA	NA	NA	NA	NA	NA	NA	0.198638	NA	NA	NA	NA	0.178036	NA	NA	NA	NA	0.182196	NA	NA	NA	NA	0.188734	NA
Mauritius	MUS	AFR	NA	NA	NA	NA	NA	NA	NA	NA	NA	NA	NA	NA	NA	NA	NA	NA	NA	NA	NA	NA	NA	NA	NA	NA	NA	NA	NA	NA	NA	NA	0.137609	NA	NA	NA	NA	0.133485	NA	NA	NA	NA	0.148438	NA	NA	NA	NA	0.165024	NA
Mozambique	MOZ	AFR	NA	NA	NA	NA	NA	NA	NA	NA	NA	NA	NA	NA	NA	NA	NA	NA	NA	NA	NA	NA	NA	NA	NA	NA	NA	NA	NA	NA	NA	NA	0.0268022	NA	NA	NA	NA	0.0248466	NA	NA	NA	NA	0.0275175	NA	NA	NA	NA	0.0311277	NA
Namibia	NAM	AFR	NA	NA	NA	NA	NA	NA	NA	NA	NA	NA	NA	NA	NA	NA	NA	NA	NA	NA	NA	NA	NA	NA	NA	NA	NA	NA	NA	NA	NA	NA	0.128817	NA	NA	NA	NA	0.120043	NA	NA	NA	NA	0.130431	NA	NA	NA	NA	0.143517	NA
Niger	NER	AFR	NA	NA	NA	NA	NA	NA	NA	NA	NA	NA	NA	NA	NA	NA	NA	NA	NA	NA	NA	NA	NA	NA	NA	NA	NA	NA	NA	NA	NA	NA	0.0763115	NA	NA	NA	NA	0.0682792	NA	NA	NA	NA	0.0705748	NA	NA	NA	NA	0.0733412	NA
Nigeria	NGA	AFR	NA	NA	NA	NA	NA	NA	NA	NA	NA	NA	NA	NA	NA	NA	NA	NA	NA	NA	NA	NA	NA	NA	NA	NA	NA	NA	NA	NA	NA	NA	0.0339844	NA	NA	NA	NA	0.0331954	NA	NA	NA	NA	0.037514	NA	NA	NA	NA	0.0427255	NA
Rwanda	RWA	AFR	NA	NA	NA	NA	NA	NA	NA	NA	NA	NA	NA	NA	NA	NA	NA	NA	NA	NA	NA	NA	NA	NA	NA	NA	NA	NA	NA	NA	NA	NA	0.0296998	NA	NA	NA	NA	0.0351035	NA	NA	NA	NA	0.0334397	NA	NA	NA	NA	0.037563	NA
Sao Tome and Principe	STP	AFR	NA	NA	NA	NA	NA	NA	NA	NA	NA	NA	NA	NA	NA	NA	NA	NA	NA	NA	NA	NA	NA	NA	NA	NA	NA	NA	NA	NA	NA	NA	NA	NA	NA	NA	NA	NA	NA	NA	NA	NA	NA	NA	NA	NA	NA	NA	NA
Senegal	SEN	AFR	NA	NA	NA	NA	NA	NA	NA	NA	NA	NA	NA	NA	NA	NA	NA	NA	NA	NA	NA	NA	NA	NA	NA	NA	NA	NA	NA	NA	NA	NA	0.0801282	NA	NA	NA	NA	0.0743241	NA	NA	NA	NA	0.0796811	NA	NA	NA	NA	0.0860975	NA
Sierra Leone	SLE	AFR	NA	NA	NA	NA	NA	NA	NA	NA	NA	NA	NA	NA	NA	NA	NA	NA	NA	NA	NA	NA	NA	NA	NA	NA	NA	NA	NA	NA	NA	NA	0.0319268	NA	NA	NA	NA	0.0324507	NA	NA	NA	NA	0.036859	NA	NA	NA	NA	0.0391699	NA
Somalia	SOM	AFR	NA	NA	NA	NA	NA	NA	NA	NA	NA	NA	NA	NA	NA	NA	NA	NA	NA	NA	NA	NA	NA	NA	NA	NA	NA	NA	NA	NA	NA	NA	NA	NA	NA	NA	NA	NA	NA	NA	NA	NA	NA	NA	NA	NA	NA	NA	NA
South Africa	ZAF	AFR	NA	NA	NA	NA	NA	NA	NA	NA	NA	NA	NA	NA	NA	NA	NA	NA	NA	NA	NA	NA	NA	NA	NA	NA	NA	NA	NA	NA	NA	NA	0.140537	NA	NA	NA	NA	0.135554	NA	NA	NA	NA	0.148875	NA	NA	NA	NA	0.16594	NA
Sudan	SDN	AFR	NA	NA	NA	NA	NA	NA	NA	NA	NA	NA	NA	NA	NA	NA	NA	NA	NA	NA	NA	NA	NA	NA	NA	NA	NA	NA	NA	NA	NA	NA	0.18708	NA	NA	NA	NA	0.169414	NA	NA	NA	NA	0.177316	NA	NA	NA	NA	0.18599	NA
Swaziland	SWZ	AFR	NA	NA	NA	NA	NA	NA	NA	NA	NA	NA	NA	NA	NA	NA	NA	NA	NA	NA	NA	NA	NA	NA	NA	NA	NA	NA	NA	NA	NA	NA	0.0982765	NA	NA	NA	NA	0.0942322	NA	NA	NA	NA	0.102885	NA	NA	NA	NA	0.115846	NA
[truncated: 165 more rows]
[truncated: 22 more columns]

[truncated: 16 more sheets: lvst_shr_b2, pop_history, pop_a1, pop_a2, pop_b1, pop_b2, demand_history, demand_a1, demand_a2, demand_b1, demand_b2, gdp_history, gdp_a1, gdp_a2, gdp_b1, gdp_b2]
